# Supplementary material for: Molecular mechanism of the treatment of lung adenocarcinoma by Hedyotis Diffusa: an integrative study with real-world clinical data and experimental validation
Source: Front Pharmacol. 2024 Jun 6;15:1355531. doi: 10.3389/fphar.2024.1355531 (PMC11187350; doi:10.3389/fphar.2024.1355531)
Supplement: Supplementary file 1 [file DataSheet1.ZIP]

Archive with 11 entries (7 files):
- datafile/
- datafile/0_Raw_data/
- datafile/0_Raw_data/1-0 Admission symptoms, discharge symptoms improved.xlsx
- datafile/0_Raw_data/2-0 symptom gene.xlsx
- datafile/0_Raw_data/3-0 herbal targets.xlsx
- datafile/1_Processed_data/
- datafile/1_Processed_data/1-0 Admission symptoms and discharge symptoms improved after treatment.xlsx
- datafile/1_Processing_code/
- datafile/1_Processing_code/1.0 Data deduplication.py
- datafile/1_Processing_code/2.0 Patient gender, age, symptoms, length of hospitalization, symptom improvement statistics.py
- datafile/1_Processing_code/3.0 Sab calculation.py
