# Supplementary material for: Molecular mechanism of the treatment of lung adenocarcinoma by Hedyotis Diffusa: an integrative study with real-world clinical data and experimental validation
Source: Front Pharmacol. 2024 Jun 6;15:1355531. doi: 10.3389/fphar.2024.1355531 (PMC11187350; doi:10.3389/fphar.2024.1355531)
Supplement: Supplementary file 1 [file DataSheet1.ZIP › datafile/0_Raw_data/1-0 Admission symptoms, discharge symptoms improved.xlsx]

## Sheet: 症状变化
业务数据ID	标引内容	规范后
17532	无端坐呼吸	无端坐呼吸
11993	右膝关节肿痛较前减轻	右膝关节肿痛减轻
12430	患者偶有咳嗽	咳嗽
11005	双膝关节疼痛减轻	双膝关节疼痛减轻
5338	无胸闷憋喘	无胸闷，无憋喘
194733	周身乏力减轻	周身乏力减轻
232755	咳少量白色粘痰	咳痰，痰少量，白黏痰
14030	阵发性头胀较前减轻	阵发性头胀减轻
215585	双下肢粗肿较前减轻	双下肢粗肿减轻
6388	近期体重平稳	近期体重平稳
206449	时有干呕，口渴，纳差，双下肢水肿，大便干，小便量少	干呕，口渴，纳差，双下肢水肿，大便干，小便量少
12425	双下肢略有浮肿、按痛、乏力，下午明显	双下肢浮肿，双下肢按痛，双下肢乏力
8807	胁肋及双下肢麻木、疼痛有所好转	胁肋麻木有所好转，胁肋疼痛有所好转，双下肢麻木有所好转，双下肢疼痛有所好转
23411	憋喘，咳嗽改善	憋喘，咳嗽改善
147300	二便少	二便少
10330	憋闷较前减轻	憋闷减轻
5084	患者乏力减轻	乏力减轻
68231	患者咳嗽、胸闷等症状较前有所减轻	咳嗽减轻，胸闷减轻
7577	眩晕较前减轻	眩晕减轻
11005	胸闷有所改善	胸闷改善
21762	胸部胀痛减轻	胸部减轻，胀痛减轻
178567	小便稍黄	小便稍黄
163098	胸闷较前明显缓解	胸闷明显缓解
146307	咳嗽、咳痰明显	咳嗽，咳痰
161051	出院时患者神志清	神志好转
194733	痰少色白易咳出	痰少，痰色白，痰易咳出
172112	喘憋气短明显改善	喘憋明显改善，气短明显改善
5084	胸闷减轻	胸闷减轻
21762	仍时有咳嗽	仍咳嗽
155401	怕冷症状缓解	怕冷症状缓解
52953	胸痛、胸闷症状较前减轻	胸痛减轻，胸闷减轻
161302	右下肢肿胀明显减轻	右下肢肿胀明显减轻
62589	咳痰明显减轻	咳痰明显减轻
26538	憋喘较前明显减轻	憋喘明显减轻
231687	咳嗽时右肋部疼痛	咳嗽时右肋部疼痛
155323	痰量较前减少	痰量减少
228620	头晕头胀较前明显减轻	头晕明显减轻，头胀明显减轻
24582	卧位或伸腿时疼痛明显	卧位时疼痛明显，伸腿时疼痛明显
211443	咳嗽、咳痰、胸闷、憋气均较前减轻	咳嗽减轻，咳痰减轻，胸闷减轻，憋气减轻
23420	体力差	体力差
179082	乏力感明显减轻	乏力感明显减轻
3304	左上腹及后背疼痛减轻	左上腹疼痛减轻，后背疼痛减轻
231687	偶有咳嗽	咳嗽
224482	眼干眼涩较前明显缓解	眼干明显缓解，眼涩明显缓解
6116	胸闷减轻	胸闷减轻
214182	无干咳	无干咳
4456	纳眠可	纳可，眠可
105136	咳痰，痰量减少	咳痰，痰量减少
172325	无异常异物分泌	无异常异物分泌
233311	尼霍夫氏征（-）	尼霍夫氏征（-）
18572	纳眠可	纳可，眠可
3504	胸闷憋喘稍有减轻，仍活动后加重	胸闷稍有减轻，憋喘稍有减轻
6386	干咳明显减轻	干咳明显减轻
13444	咳嗽症状明显好转	咳嗽明显好转
187193	口干较前缓解	口干缓解
14358	胁肋及双下肢麻木、疼痛有所好转	胁肋麻木好转，胁肋疼痛好转，双下肢麻木好转，双下肢疼痛好转
24908	活动后胸闷、气短情况减轻	胸闷情况减轻，气短情况减轻
228767	瘙痒减轻	瘙痒减轻
142063	眠差	眠差
161051	各项生命体征平稳	生命体征平稳
176157	尿频、尿急明显减轻	尿频明显减轻，尿急明显减轻
18572	神志清	神志清
118029	左下肢无肿胀	左下肢无肿胀
21003	纳好转	纳好转
130569	右侧腹股沟有轻微疼痛	右侧腹股沟有轻微疼痛
188486	腰部、肋部时疼痛缓解	腰部时疼痛缓解，肋部时疼痛缓解
221325	时有反酸恶心	恶心，反酸
10310	偶有咳嗽	咳嗽
169285	腹胀有所减轻	腹胀减轻
5338	左肩部、腰部轻微疼痛	左肩部轻微疼痛，腰部轻微疼痛
71089	口干、口渴减轻	口干减轻，口渴减轻
146107	周身乏力较前缓解	周身乏力缓解
172325	无红肿热痛等炎性症状	无红肿症状，无热痛症状
10302	纳眠可	纳可，眠可
7794	腹痛、腹胀明显减轻	腹痛明显减轻，腹胀明显减轻
142382	应用止痛药物后减轻	D
2895	体力较前好转	体力好转
198843	疼痛次数较前明显减少	疼痛次数明显减少
217522	无心前区憋闷	无心前区憋闷
2683	右侧前胸后背疼痛较前减轻	右侧前胸后背疼痛减轻
4340	胸闷憋气、气短乏力症状改善	胸闷改善，憋气改善，气短改善，乏力改善
192189	右侧肢体活动不利较前减轻	右侧肢体活动不利减轻
169285	胸闷憋气减轻	胸闷减轻，憋气减轻
198487	外阴瘙痒明显减轻	外阴瘙痒明显减轻
12430	夜间咳嗽明显	夜间咳嗽明显
196146	患者左胸部、左肋下、左后背部牵掣痛症状减轻	左胸部减轻，左肋下减轻，左后背部牵掣痛症状减轻
12378	腰部剧痛稍有缓解	腰部剧痛稍有缓解
17532	二便调	二便调
143342	咳嗽明显减轻	咳嗽明显减轻
17101	腰痛减轻	腰痛减轻
190294	活动能力较前增强	活动能力增强
194203	消瘦明显	消瘦明显
221325	未见痰中带血	未见痰中带血
4237	无咳嗽、咳痰	无咳嗽，无咳痰
11303	右侧胸前区隐痛较前减轻	右侧胸前区隐痛减轻
8086	周身黄染	周身黄染
182528	仍有咳嗽咳痰	仍有咳嗽，仍有咳痰
3504	咳吐大量白色泡沫痰液	咳痰，痰大量，痰白，泡沫痰液
3504	呈阵发性咳嗽	阵发性咳嗽
26772	口干缓解	口干缓解
20023	左足靴区皮肤散在色素沉着	左足靴区皮肤散在色素沉着
194203	纳眠差	纳差，眠差
234159	乏力、汗出可	乏力，汗出
105136	咳嗽基本消失	咳嗽基本消失
217522	口干口黏较前减轻	口干减轻，口黏减轻
23169	喘憋明显减轻	喘憋明显减轻
214182	无心前区憋闷	无心前区憋闷
233497	偶咳嗽	咳嗽
69509	潮热汗出稍减	潮热稍减，汗出稍减
126869	咳嗽咳痰减轻	咳嗽减轻，咳痰减轻
175687	胸闷、憋喘明显减轻	胸闷明显减轻，憋喘明显减轻
88477	胸闷、憋喘较前减轻	胸闷减轻，憋喘减轻
19329	仍时有咳嗽	仍时有咳嗽
203240	活动后心慌、胸闷缓解	心慌缓解，胸闷缓解
142063	切口无明显疼痛	切口无明显疼痛
175292	干咳无痰	干咳，无痰
214182	无头晕	无头晕
144052	咳嗽，咳痰减轻	咳嗽，咳痰减轻
17532	口干多饮	口干，多饮
4456	偶有胸闷憋喘	胸闷，憋喘
17532	无胸痛	无胸痛
187193	头晕较前缓解	头晕缓解
187193	咳嗽、咳痰较前缓解	咳嗽缓解，咳痰缓解
4979	咳嗽、咳痰好转	咳嗽好转，咳痰好转
183788	仍感乏力	仍感乏力
147824	嗳气较前好转	嗳气好转
6734	乏力明显好转	乏力明显好转
146632	言语不清	言语不清
229769	胸背部疼痛较术前明显改善	胸部疼痛明显改善，背部疼痛明显改善
11014	弯腰受限较前减轻	弯腰受限减轻
143020	仍感头晕	仍感头晕
192189	胸闷憋喘好转	胸闷好转，憋喘好转
12609	咳嗽有所好转	咳嗽好转
172112	背部疼痛减轻	背部疼痛减轻
66929	无力症状减轻	无力减轻
13043	左下肢、左胸疼痛减轻	左下肢疼痛减轻，左胸疼痛减轻
193522	右胫前凹肿明显减轻	右胫前凹肿明显减轻
198843	右上腹疼痛较前减轻	右上腹疼痛减轻
163098	自汗、头部麻木感较前明显缓解	自汗明显缓解，头部麻木感明显缓解
1678	乏力减轻	乏力减轻
4340	胸部胀满感减轻	胸部胀满感减轻
146307	小便颜色较深	小便颜色较深
16921	咳嗽咳痰明显好转	咳嗽明显好转，咳痰明显好转
71089	汗出减少	汗出减少
17532	穿衣等轻微活动即可引起憋喘	憋喘
142063	二便尚可	二便调
233497	眠差	眠差
14343	二便调	二便调
6386	纳眠可	纳可，眠可
12430	眠差	眠差
4340	触觉语颤减弱	触觉语颤减弱
51009	胸闷气短、咳嗽咳痰症状明显改善	胸闷明显改善，气短明显改善，咳嗽明显改善，咳痰明显改善
8807	恶心有所缓解	恶心缓解
17532	各瓣膜区未闻及病理性杂音	各瓣膜区未闻及病理性杂音
146406	有轻微恶心呕吐	恶心，呕吐
217522	眼干眼涩较前明显减轻	眼干明显减轻，眼涩明显减轻
15951	一般情况良好	一般情况良好
12430	伴胸闷、憋喘	胸闷，憋喘
145963	四肢乏力	四肢乏力
204236	右小腿已无红肿疼痛	右小腿已无红肿疼痛
220562	胸闷明显减轻	胸闷明显减轻
11087	右侧胸痛有所缓解	右侧胸痛缓解
148370	心慌明显减轻	心慌明显减轻
21815	纳眠可	纳可，眠可
194203	咳痰量少，色白质粘泡沫状，易咳出	咳痰，痰量少，痰色白，痰质粘，痰泡沫状，痰易咳出
14907	少量咳痰	痰量少，咳痰
206449	小腹部胀	小腹部胀
9602	心慌胸闷缓解	心慌缓解，胸闷缓解
224482	视物模糊缓解	视物模糊缓解
190294	胸闷憋喘明显减轻	胸闷明显减轻，憋喘明显减轻
195242	胸闷、憋喘减轻	胸闷减轻，憋喘减轻
14907	饮水呛咳	饮水呛咳
10302	二便调	二便调
142037	双下肢及腹部麻木减轻	双下肢麻木减轻，腹部麻木减轻
194203	对冷空气及刺激气味敏感	对冷空气敏感，刺激气味敏感
182914	患者仍有胸闷	仍有胸闷
14078	体力可	体力可
4340	叩诊浊音范围较前减小	叩诊浊音范围减小
10310	眠可	眠可
6003	咳嗽、咳痰明显好转	咳嗽明显好转，咳痰明显好转
10696	痰量少色白偶有血丝情况较前好转	痰量少情况好转，痰色白情况好转，痰偶有血丝情况好转
194733	咳嗽、咳痰明显减轻	咳嗽明显减轻，咳痰明显减轻
57320	左侧胸部不适	左侧胸部不适
21003	咳嗽症状有所好转	咳嗽好转
140695	活动后轻微憋喘	憋喘
147300	偶有干咳	干咳
188737	饮食较年前减少	饮食减少
182914	憋喘症状反复发作	憋喘
140814	患者症状改善	症状改善
221325	咳嗽、咳痰较前明显减轻	咳嗽明显减轻，咳痰明显减轻
207147	干咳较前略减轻	干咳略减轻
8807	眠可	眠可
188408	咳少量白痰	咳痰，痰量少，痰色白
101049	疼痛减轻，左足为甚	左足疼痛减轻
207723	二便可	二便调
187193	患者胸闷、憋喘、乏力明显减轻	胸闷明显减轻，憋喘明显减轻，乏力明显减轻
7794	生命体征平稳	生命体征平稳
179260	咳嗽，痰较前易咯出	咳嗽，痰易咯出
86169	周身乏力较前减轻	乏力减轻
232755	体力较前恢复	体力恢复
207723	纳眠可	纳可，眠可
17532	体温:36.4℃ 脉搏:78次/分 呼吸:18次/分 血压: 120/80mmHg	体温，36.4℃|脉搏:78次/分|呼吸，18次/分|血压:，120/80mmHg
163098	气短较前明显缓解	气短明显缓解
5144	腹痛减轻	腹痛减轻
196328	痰白难咯出	痰色白，痰难咯出
233497	咳痰量少质黏色白	咳痰，痰量少，痰质黏，痰色白
7577	阵发性左胸痛较前缓解	阵发性左胸痛缓解
178567	口干、口苦	口干，口苦
180508	肿胀较前减轻	肿胀减轻
214182	眼干眼涩较前明显减轻	眼干明显减轻，眼涩明显减轻
152166	头痛减轻	头痛减轻
26538	偶有咳嗽咳痰	咳嗽，咳痰
23420	二便调	二便调
16102	夜间4点左右频发咳嗽，需坐起20分钟左右缓解	咳嗽
21613	左膝关节以下水肿明显减轻	左膝关节以下水肿明显减轻
13174	眠可	眠可
177899	咳嗽、咳痰均较前减轻	咳嗽减轻，咳痰减轻
11014	耳聋较前减轻	耳聋减轻
12425	凌晨4点许潮热汗出	潮热，汗出
21613	头晕、咳嗽明显减轻	头晕明显减轻，咳嗽明显减轻
142037	右侧胸痛减轻	右侧胸痛减轻
21647	自汗消失	自汗消失
3504	便多，可成形	便多，便可成形
69509	头晕减轻	头晕减轻
155504	眠可	眠可
12425	基本无咳嗽、无咳痰	无咳嗽，无咳痰
10961	头痛较前明显减轻	头痛明显减轻
26772	阵发性烘热汗出改善	阵发性烘热改善，阵发性汗出改善
142382	右侧肩背部、右侧前胸部疼痛	右侧肩背部疼痛，右侧前胸部疼痛
8522	左侧上肢活动不利较前稍改善	左侧上肢活动不利稍改善
194117	仍有口干	仍有口干
194203	二便调	二便调
7794	无便血	无便血
22425	偶恶心，但均较前减轻	恶心减轻
20023	皮色暗红	皮色暗红
10735	纳眠可	纳可，眠可
14378	以双下肢及左上肢为甚	D
17101	胸痛减轻	胸痛减轻
145963	咳嗽、胸闷症状较前好转	咳嗽好转，胸闷好转
152166	患者咽痛，咳嗽、咳痰减轻	咽痛减轻，咳嗽减轻，咳痰减轻
196328	时有咳嗽、咳痰	咳嗽，咳痰
14078	高血压（2级，极高危）	高血压（2级，极高危）
11014	受凉后腰痛	腰痛
161051	精神可	精神可
198487	纳眠可	纳可，眠可
7677	腰痛较前减轻	腰痛减轻
24556	咳嗽咳痰略减轻	咳嗽略减轻，咳痰略减轻
152166	右胁肋部及腰骶臀部疼痛较前减轻	右胁肋部减轻，腰骶臀部疼痛减轻
122090	心慌、憋喘缓解	心慌缓解，憋喘缓解
14907	对油烟等刺激性气味敏感	对油烟等刺激性气味敏感
210407	脐水平面以下浅感觉减退	脐水平面以下浅感觉减退
226137	腰背部疼痛较入院明显减轻，活动无明显受限	腰背部疼痛明显减轻
3810	，右侧股骨处至右膝部疼痛、左侧髂骨疼痛减轻	右侧股骨处至右膝部疼痛减轻，左侧髂骨疼痛减轻
13444	二便调	二便调
234962	偶咳嗽	咳嗽
190294	周身乏力减轻	乏力减轻
8086	腹部疼痛，呈阵发性，未放射至右肩，夜间明显，需定时口服奥施康定止痛	腹部疼痛
193930	腰痛症状较入院时明显缓解	腰痛症状明显缓解
12817	咳嗽咳痰较前减轻	咳嗽减轻，咳痰减轻
190294	偶有轻微咳嗽，较前明显减轻	咳嗽明显减轻
21815	活动后气短	气短
228767	阴茎处糜烂面基本愈合	阴茎处糜烂面基本愈合
8492	咳嗽，咳白色泡沫痰，痰量减少，无痰中带血	咳嗽，痰白色，泡沫痰，痰量减少，无痰中带血
4237	无头晕、头痛	无头晕，无头痛
5084	咳嗽、咳痰明显改善	咳嗽明显改善，咳痰明显改善
202927	双脚踝肿胀消退	双脚踝肿胀消退
181750	头晕减轻	头晕减轻
148591	脉弦	脉弦
17532	休息后憋喘可明显减轻	憋喘减轻
17532	无咳嗽	无咳嗽
24908	疲倦乏力改善	疲倦改善，乏力改善
193549	全身乏力明显好转	乏力明显好转
14078	二便调	二便调
14378	四肢无力减轻	四肢无力减轻
11183	二便调	二便调
30392	头晕、纳差、眠差均有改善	头晕有改善，纳差有改善，眠差有改善
10735	无头晕	无头晕
140695	食欲改善	食欲改善
21003	二便调	二便调
143342	胸闷明显减轻	胸闷明显减轻
230404	胸部疼痛减轻	胸部疼痛减轻
14907	音哑	音哑
25938	纳眠可	纳可，眠可
168779	下腹部自肚脐向左隐痛减轻	下腹部自肚脐向左隐痛减轻
232755	咳嗽减轻	咳嗽减轻
182528	纳眠可	纳可，眠可
14241	咳嗽、咳痰症状较前减轻	咳嗽症状减轻，咳痰症状减轻
199244	纳眠可	纳可，眠可
179171	偶有咳嗽	咳嗽
24985	麻木较前明显减轻	麻木明显减轻
147300	偶乏力不适	乏力
234159	双耳听力下降	双耳听力下降
57320	压迫感较前减轻	压迫感减轻
14378	肢体疼痛减轻	肢体疼痛减轻
140695	偶咯吐白色泡沫痰	咯痰，痰色白，泡沫痰
5144	食欲一般	D
11183	体力可	体力可
206449	伴后背部疼痛	后背部疼痛
195242	咳嗽，咳痰明显减轻	咳嗽，咳痰明显减轻
162403	胸闷憋喘较前减轻	胸闷减轻，憋喘减轻
167224	咳嗽好转	咳嗽好转
6117	恶心呕吐明显减轻	恶心明显减轻，呕吐明显减轻
206449	现胸部憋闷	胸部憋闷
22425	体力较差	体力较差
4262	咳粉红色痰逐渐减少	咳痰减少，粉红色痰逐渐减少
5848	夜尿频症状较前好转	夜尿频症状好转
15326	饮食、睡眠可	纳可，眠可
24908	精神状态好转	精神状态好转
156321	偶有头晕、头痛	头晕，头痛
148591	二便调	二便调
188408	胸闷，咳嗽症状明显减轻	胸闷，咳嗽症状明显减轻
78730	眠一般	D
21647	咳嗽、咳痰减轻	咳嗽减轻，咳痰减轻
206288	咳嗽咳痰减轻	咳嗽减轻，咳痰减轻
8492	咳嗽、憋喘略有减轻	咳嗽略有减轻，憋喘略有减轻
135749	纳食增加	饮食好转
12138	低热基本消失	低热基本消失
196328	眠一般	D
6003	乏力明显好转	乏力明显好转
194203	胃脘部不适减轻	胃脘部不适减轻
145963	二便尚可	二便调
71089	左侧肩部酸沉减轻	左侧肩部酸沉减轻
232755	眠可	眠可
13174	二便调	二便调
17532	双肺呼吸音清	双肺呼吸音清
62589	憋喘明显减轻	憋喘明显减轻
26772	阵发性咳嗽，咳白粘痰减轻	阵发性咳嗽，咳白粘痰减轻
188533	偶有晨起后咳痰	咳痰
168176	咳嗽胸闷症状明显减轻	咳嗽症状明显减轻，胸闷症状明显减轻
167685	精神状态明显好转	精神状态明显好转
149419	患者咳嗽、憋喘症状缓解	咳嗽缓解，憋喘缓解
57320	夜间睡眠可	眠可
2895	胸闷憋气减轻	胸闷减轻，憋气减轻
4456	咳少量白色黏痰	咳痰，痰量少，白黏痰
4340	咳嗽减轻	咳嗽减轻
208884	双上肢水肿较前减轻	双上肢水肿减轻
65313	纳食较前略好转	纳食略好转
188533	胸腹部、背部及髋关节、疼痛减轻	胸腹部疼痛减轻，背部疼痛减轻，髋关节疼痛减轻
5773	咳嗽、咳痰减轻	咳嗽减轻，咳痰减轻
141574	胸闷憋喘较前减轻	胸闷减轻，憋喘减轻
207723	阵发性憋喘、鼻塞减轻	阵发性憋喘减轻，鼻塞减轻
193243	体力一般	D
4340	右下肺呼吸音消失	右下肺呼吸音消失
12759	倦怠乏力较前略有改善	倦怠略有改善，乏力略有改善
21647	活动后胸闷减轻	活动后胸闷减轻
25938	各项生命体征平稳	各项生命体征平稳
21815	左下肢乏力	左下肢乏力
173981	咳嗽咳痰较前减轻	咳嗽减轻，咳痰减轻
8927	胸闷、憋喘较前明显减轻	胸闷减轻，憋喘明显减轻
24582	左侧大腿前侧胀痛较前略减轻	左侧大腿前侧胀痛略减轻
21815	痰多色白易咯	痰多，痰色白，痰易咯
147300	胸闷、憋喘较前明显减轻	胸闷明显减轻，憋喘明显减轻
198487	大便调	大便调
198843	胸闷气短较前明显好转	胸闷明显好转，气短明显好转
175292	偶盗汗	盗汗
194203	咳甚时偶有胸闷憋气	胸闷，憋气
5327	右侧髋部疼痛减轻	右侧髋部疼痛减轻
175292	胸闷、憋喘减轻	胸闷减轻，憋喘减轻
3090	纳食较前增多	纳食增多
10302	近期体重增加4kg	近期体重增加4kg
14078	左肺癌并双肺、骨转移	左肺癌，双肺转移，骨转移
183901	咳嗽咳痰，较前痰少	咳嗽，咳痰，痰减少
17532	纳眠可	纳可，眠可
12497	乏力较前减轻	乏力减轻
12759	右上肺呼吸音较前略有恢复	右上肺呼吸音较前略有恢复
21535	咳嗽咳痰减轻明显减轻	咳嗽明显减轻，咳痰明显减轻
13043	头晕缓解	头晕缓解
217522	头晕头胀明显减轻	头晕明显减轻，头胀明显减轻
194203	阵发性咳嗽缓解	阵发性咳嗽缓解
155401	咳嗽减轻	咳嗽减轻
144477	憋喘较前减轻	憋喘减轻
122090	口干、口渴减轻	口干减轻，口渴减轻
12609	乏力明显缓解	乏力明显缓解
143036	无痰	无痰
2941	胁肋及双下肢麻木、疼痛不适减轻	胁肋麻木减轻，胁肋疼痛不适减轻，双下肢麻木减轻，双下肢疼痛不适减轻
5082	咳痰较前减轻	咳痰减轻
178567	纳眠一般	D
175292	时头痛、头晕	头痛，头晕
234962	咳少量白痰	咳痰，痰量少，痰色白
208103	肛门坠胀感、大便带血较前改善	肛门坠胀感改善，大便带血改善
122090	出汗减少	出汗减少
214141	患者病情右侧2-3肋区疼痛减轻	右侧2-3肋区疼痛减轻
226803	咳白色稀痰稍有减轻	咳痰稍有减轻，白色痰稍有减轻，稀痰稍有减轻
168779	外展时疼痛减轻	外展时疼痛减轻
15713	无咳嗽	无咳嗽
17532	无自汗、盗汗	无自汗，无盗汗
17532	湿罗音	湿罗音
11014	偶有咳嗽咳痰	咳嗽，咳痰
221325	胸闷、憋喘，较前减轻	胸闷减轻，憋喘减轻
10735	全身乏力缓解	乏力缓解
155504	二便尚可	二便调
178578	干咳减轻	干咳减轻
12430	时有口干咽燥	口干，咽燥
172325	刀口愈合良好	刀口愈合良好
147824	未再呕吐	未再呕吐
143020	仍嗜睡	仍嗜睡
17101	咳嗽减轻	咳嗽减轻
3332	乏力减轻	乏力减轻
140695	胃脘胀痛较前明显减轻	胃脘明显减轻，胀痛明显减轻
17192	活动后气促减轻	气促减轻
175292	乏力较前减轻	乏力减轻
165411	腹泻情况较前好转	腹泻好转
121449	憋闷明显减轻	憋闷明显减轻
173981	憋喘减轻	憋喘减轻
24985	右上肢及右肩部疼痛较前明显减轻	右上肢疼痛明显减轻，右肩部疼痛明显减轻
4340	阵发性心慌程度减轻	阵发性心慌程度减轻
179260	活动耐力提升	活动耐力提升
3504	食欲不振	纳差
8086	眠差	眠差
25938	神志清	神志清
8866	干咳减轻	干咳减轻
13444	眠一般	D
214099	左侧肢体麻木减轻	左侧肢体麻木减轻
4212	咳嗽、咳痰症状明显减轻	咳嗽症状明显减轻，咳痰症状明显减轻
195549	咳嗽、咳痰减少	咳嗽减少，咳痰减少
219682	稍有痰中带血	痰中带血
10310	眼部不适感	眼部不适感
21003	刺激性干咳，无痰	刺激性干咳，无痰
175292	肝颈静脉回流征阴性	肝颈静脉回流征阴性
22425	纳眠差	纳差，眠差
148591	苔黄	苔黄
187485	咳嗽咳痰减少	咳嗽减少，咳痰减少
220911	口干口黏较前缓解	口干缓解，口黏缓解
199244	腰腿疼痛症状较入院时明显减轻	腰痛明显减轻，腿痛明显减轻
57320	饮食及大小便正常	纳可，二便调
145963	纳眠一般	D
71089	头有嗡鸣感缓解	头有嗡鸣感缓解
232755	小便调	小便调
4979	乏力好转	乏力好转
160956	腹股沟及腰部疼痛明显缓解	腹股沟疼痛明显缓解，腰部疼痛明显缓解
6116	左手僵直麻木有所改善	左手僵直改善，左手麻木改善
8086	乏力明显	乏力明显
6386	体力可	体力可
21815	劳累后时有左膝疼痛	劳累后时有左膝疼痛
146632	记忆力下降	记忆力下降
196328	小便调	小便调
214099	双侧颈部酸胀疼痛缓解	双侧颈部酸胀缓解，双侧颈部疼痛缓解
233079	阵发性胸闷、憋喘缓解	阵发性胸闷，阵发性憋喘缓解
20023	质软	质软
175687	双下眼睑浮肿消失	双下眼睑浮肿消失
214099	平素自觉头昏沉、行走不稳、左偏改善	头昏沉改善，行走不稳改善，左偏改善
20023	下肢深静脉通畅	下肢深静脉通畅
8807	乏力明显好转	乏力明显好转
6117	泛酸、胃痛均较前减轻	泛酸减轻，胃痛减轻
191423	现患者愈合良好	愈合良好
22764	左下肢乏力较前明显减轻	左下肢乏力明显减轻
6117	咳嗽、咳痰减轻	咳嗽减轻，咳痰减轻
203526	胸闷憋气、咳嗽减轻	胸闷减轻，憋气减轻，咳嗽减轻
193549	右侧肋骨处疼痛明显减轻	右侧肋骨处疼痛明显减轻
146307	大便成稀水样便	大便成稀水样便
26538	痰少色白	痰少，痰色白
140695	二便调	二便调
183901	患者胸闷喘憋较前减轻	胸闷减轻，喘憋减轻
187193	后背胀闷不适明显缓解	后背胀闷不适明显缓解
4262	心慌、憋闷明显减轻	心慌明显减轻，憋闷明显减轻
217522	视物模糊好转	视物模糊好转
142382	无头痛头晕	无头痛，无头晕
22764	腰痛减轻	腰痛减轻
22764	咳嗽减轻	咳嗽减轻
10310	略有咽喉部痛	略有咽喉部痛
11005	咳嗽情况好转	咳嗽好转
23451	患者胃脘隐痛较前缓解	胃脘隐痛缓解
220911	眼干眼涩较前减轻	眼干减轻，眼涩减轻
130569	二便调	二便调
6388	体力可	体力可
178567	质可	D
191177	憋喘症状略缓解	憋喘略缓解
61749	活动后憋喘减轻	憋喘减轻
207721	患者切口疼痛较前明显减轻	切口疼痛明显减轻
25608	咳嗽咳痰减轻	咳嗽减轻，咳痰减轻
168779	乏力减轻	乏力减轻
17532	心率：78次/分，律齐	心率，78次/分|律齐
5144	腰肋部痛疼较前缓解	腰肋部痛疼缓解
21284	头痛、咳嗽、胸闷、憋喘等症状较前有明显缓解	头痛明显缓解，咳嗽明显缓解，胸闷明显缓解，憋喘明显缓解
21815	胃胀，与进食无关	胃胀
18572	无发热	无发热
14078	纳眠可	纳可，眠可
21815	大便调	大便调
21613	眠一般	D
179171	二便调	二便调
172325	患肢无菌敷料包扎	患肢无菌敷料包扎
2941	乏力减轻	乏力减轻
233497	二便调	二便调
14907	纳眠一般	D
15326	疼痛较前明显好转	疼痛明显好转
202927	瘙痒较前减轻	瘙痒减轻
203240	体力活动增强	体力活动增强
16102	仍偶有尿痛、无血块	仍尿痛，无血块
5144	二便可	二便调
69509	体倦乏力减轻	体倦乏力减轻
30392	咳嗽咳痰减少	咳嗽减少，咳痰减少
5773	乏力减轻	乏力减轻
18572	二便调	二便调
168779	压痛减轻	压痛减轻
232755	腹部胀满较前减轻	腹部减轻，胀满减轻
221060	纳眠可	纳可，眠可
65313	未再呕吐	未再呕吐
12430	不能平卧，严重时可见咳血	不能平卧，咳血
225860	右肩部感疼痛麻木减轻	右肩部感疼痛减轻，右肩部感麻木减轻
12378	咳嗽、咳痰较前减轻	咳嗽减轻，咳痰减轻
146632	饮水呛咳消失	饮水呛咳消失
203526	右侧背部、右胁肋部及胸部疼痛缓解	右侧背部疼痛缓解，右胁肋部疼痛缓解，胸部疼痛缓解
4456	二便调	二便调
146632	眠差	眠差
4237	晨起末肢关节僵硬、麻木较前缓解	末肢关节僵硬缓解，末肢关节麻木缓解
214182	周身乏力明显缓解	周身乏力明显缓解
5338	近期体重平稳	近期体重平稳
180508	张口、咀嚼疼痛较前减轻	张口疼痛减轻，咀嚼疼痛减轻
203240	眠可	眠可
69509	双下肢发凉缓解	双下肢发凉缓解
194117	腹胀较前减轻	腹胀减轻
230404	右股部疼痛缓解	右股部疼痛缓解
225860	活动范围可	D
191428	腹部行腹腔穿刺术后腹部膨隆减轻	腹部膨隆减轻
228620	眼干眼涩缓解	眼干缓解，眼涩缓解
142063	咳嗽、咳痰	咳嗽，咳痰
161051	一般情况可	一般情况可
4262	纳食增加	饮食好转
13174	咳少量白粘痰	痰量少，白黏痰
5672	右侧胸背带状疱疹消失	右侧胸背带状疱疹消失
3090	恶心较前改善	恶心改善
5144	眠可	眠可
223518	胸闷、憋喘较前减轻	胸闷减轻，憋喘减轻
148591	纳眠可	纳可，眠可
8086	纳差，不思饮食	纳差
14907	二便可	二便调
4456	体力可	体力可
66929	胸部隐痛减轻	胸部隐痛减轻
10735	偶有咳嗽	咳嗽
142063	胸闷、憋喘等症状减轻	胸闷减轻，憋喘减轻
24985	咳嗽较前明显减轻	咳嗽明显减轻
140695	乏力较前好转	乏力好转
10310	咳少量黑棕色痰	咳痰，痰量少，黑棕色痰
8086	小便尚可，色黄量少	小便调，小便色黄，小便量少
22425	小便调	小便调
78730	腹胀、腹痛、反酸等症状较前缓解	腹胀缓解，腹痛缓解，反酸缓解
25268	咳嗽较前明显减轻	咳嗽明显减轻
122090	全身麻木减轻	麻木减轻
143020	咳嗽，咳痰减轻	咳嗽，咳痰减轻
195549	患者胸闷、憋喘减轻	胸闷减轻，憋喘减轻
196328	体力一般	D
11087	乏力明显好转	乏力明显好转
10302	体力可	体力可
195549	未闻及干、湿罗音	未闻及干、湿罗音
12138	腹痛减轻	腹痛减轻
147300	食欲尚可	纳可
20216	尿路感染症状好转	尿路感染症状好转
146307	腹痛、腹胀症状较前减轻	腹痛减轻，腹胀减轻
71089	心慌、憋喘减轻	心慌减轻，憋喘减轻
155504	憋喘	憋喘
193522	右下肢粗肿胀痛较前明显减轻	右下肢粗肿明显减轻，右下肢胀痛明显减轻
20023	左小腿腓肠肌松软	左小腿腓肠肌松软
175582	无左背部疼痛	无左背部疼痛
187193	双耳听力略下降	双耳听力略下降
179171	纳眠可	纳可，眠可
188408	纳眠尚可	纳可，眠可
17532	无发热	无发热
18352	头晕、耳鸣亦减轻	头晕减轻，耳鸣减轻
142382	无心慌	无心慌
182528	二便调	二便调
190294	咳痰，色白质粘量较前减少	咳痰，白黏痰减少
147300	眠一般	D
122169	尿急、尿频缓解	尿急缓解，尿频缓解
234962	偶胸闷、胸痛	胸闷，胸痛
75429	乏力有所缓解	乏力缓解
192189	口角流涎减轻	口角流涎减轻
10282	眠可	眠可
196383	睡眠质量有所改善	睡眠改善
25938	精神可	精神可
4237	患者乏力减轻	乏力减轻
178567	身目黄染减轻	身目黄染减轻
206288	咳少量白黏痰	咳痰，痰量少，白黏痰
233311	无挤压痛	无挤压痛
145963	体力一般	D
5144	热势较前缓和	热势缓和
142382	无发热	无发热
178567	体力较前好转	体力好转
86169	咳嗽、咳痰稍减轻	咳嗽稍减轻，咳痰稍减轻
179171	少痰	痰量少
5338	无发热	无发热
51009	周身关节疼痛减轻	关节疼痛减轻
155504	咳嗽、咳痰	咳嗽，咳痰
9602	左侧肢体麻木疼痛减轻	左侧肢体麻木减轻，左侧肢体麻木疼痛减轻
21613	小便调	小便调
3504	小便数	小便数
12138	咳嗽咳痰较前减轻	咳嗽减轻，咳痰减轻
14343	纳眠可	纳可，眠可
14358	乏力明显好转	乏力明显好转
217522	周身乏力明显好转	乏力明显好转
233079	无心慌	无心慌
167685	咳嗽较前减轻	咳嗽减轻
162403	纳眠可	纳可，眠可
143036	憋喘症状明显减轻	憋喘明显减轻
8866	左肩部、腰部疼痛减轻	左肩部疼痛减轻，腰部疼痛减轻
12425	胸部术处痛疼	胸部术处痛疼
188111	右下肢广泛性粗肿胀痛，有所减轻	右下肢广泛性粗肿有所减轻，右下肢广泛性胀痛有所减轻
11722	左手食指轻度疼痛减轻	左手食指轻度疼痛减轻
6117	胸部憋闷缓解	胸部缓解，憋闷缓解
2597	咳嗽较前好转	咳嗽好转
20023	胫前轻度凹陷性水肿	胫前轻度凹陷性水肿
172573	自觉肛门坠胀明显减轻	自觉肛门坠胀明显减轻
182490	胸闷憋气减轻	胸闷减轻，憋气减轻
21815	咳嗽较前减轻	咳嗽减轻
17532	活动后憋喘减轻	憋喘减轻
11183	纳眠可	纳可，眠可
4340	右侧胸痛减轻	右侧胸痛减轻
13174	体力可	体力可
17532	未闻及干	D
21535	患者现一般情况可	一般情况可
25938	二便调	二便调
12138	纳眠改善	纳改善，眠改善
10784	气短伴胸部刺痛减轻	气短减轻，胸部刺痛减轻
2597	乏力明显缓解	乏力明显缓解
14358	恶心有所缓解	恶心缓解
145963	偶憋喘、头晕	憋喘，头晕
4212	饮食时胃部有阻挡感症状显著改善	胃胀改善
178567	脉沉弦	脉沉弦
20791	左下肢外侧疼痛减轻	左下肢外侧疼痛减轻
206341	头晕较入院时稍减轻	头晕稍减轻
233497	偶有反酸、烧心	反酸，烧心
179171	偶有骨痛，夜间明显	骨痛
23411	面黄、乏力较前减轻	面黄减轻，乏力减轻
6388	二便调	二便调
184373	胸闷、憋喘明显缓解	胸闷明显缓解，憋喘明显缓解
156321	心慌、胸闷、气短减轻	心慌减轻，胸闷减轻，气短减轻
17532	体重增加	体重增加
233311	皮色、皮温可	皮色可，皮温可
3090	头晕、头胀痛较前减轻	头晕减轻，头胀痛减轻
15713	偶咳白黏痰	白黏痰
166272	现症见：患者现轻微咽部异物感，左腹偶有轻微疼痛，纳眠一般，二便调，体力可。	咽部异物感，左腹疼痛，二便调，体力可。
155504	咳白粘痰	白黏痰
75429	腹痛较前已有好转	腹痛好转
196328	轻微胸闷憋气	胸闷，憋气
233311	左下肢无明显粗肿	左下肢无明显粗肿
206449	乏力，精神一般	乏力
182528	仍胸闷、憋喘	仍胸闷，仍憋喘
232755	胸闷憋气明显减轻，已无平卧后明显	胸闷减轻，憋喘减轻
18007	乏力明显好转	乏力明显好转
90730	患者乏力、倦怠、活动后胸闷较前减轻	乏力减轻，倦怠减轻，胸闷减轻
4340	咳痰减少	咳痰减少
10282	右眼睑红肿消退	右眼睑红肿消退
13043	乏力减轻	乏力减轻
173507	纳眠欠佳	纳差，眠差
214182	口干口黏较前好转	口干好转，口黏好转
217526	后背痛较前减轻	后背痛减轻
6388	纳眠可	纳可，眠可
14907	略有咳嗽	咳嗽
175687	左胸针刺样疼痛消失	左胸针刺样疼痛消失
23420	纳眠可	纳可，眠可
191428	胸闷憋喘减轻	胸闷减轻，憋喘减轻
203240	伸舌稍左偏	伸舌稍左偏
142382	患者无恶心呕吐	无恶心，无呕吐
6386	胸闷憋喘缓解	胸闷缓解，憋喘缓解
13444	全身乏力症状明显减轻	乏力明显减轻
23451	时有泛酸、嗳气	泛酸，嗳气
15326	大小便可	二便调
8043	发作性头晕减轻	发作性头晕减轻
155401	咳痰量减少	咳痰好转
12425	大量活动后胸闷	胸闷
179171	精神可	精神可
18572	精神可	精神可
188408	二便调	二便调
5338	无腹胀腹痛	无腹胀，无腹痛
13713	咳嗽较前减轻	咳嗽减轻
206288	胸闷气短较前明显缓解	胸闷明显缓解，气短明显缓解
226875	憋喘减轻	憋喘减轻
169285	咳痰减轻	咳痰好转
142382	无明显憋喘	无明显憋喘
143342	听诊右肺湿性罗音减少。	右肺湿性罗音减少
6386	二便调	二便调
229644	阵发性胸闷、心慌伴憋喘缓解	胸闷缓解，心慌缓解，憋喘缓解
144424	活动或感憋闷较前减轻	憋闷减轻
228767	鼻塞、咽痛症状缓解	鼻塞缓解，咽痛缓解
142037	咳嗽减轻	咳嗽好转
17532	腹（-）	腹（-）
25268	痰量减少	痰量减少
145967	体力较前改善	体力改善
206341	左肋缘下至左腹股沟疼痛较入院时稍减轻	左肋缘下至左腹股沟疼痛稍减轻
146632	腹部胀痛缓解	腹部胀痛缓解
69509	胸闷气短减轻	胸闷减轻，气短减轻
14343	略有咳嗽	咳嗽
15045	右上腹疼痛较前减轻，疼痛与体位相关	右上腹疼痛减轻
11326	上腹痛隐痛较前减轻	上腹痛隐痛减轻
12430	左下肢稍有瘙痒、红肿较前减轻，于胫骨后缘明显	左下肢稍有瘙痒减轻，左下肢稍有红肿减轻
199244	二便正常	二便调
228767	周身皮损脱屑减少	周身皮损脱屑减少
146632	左下肢麻木、怕凉减轻	左下肢麻木减轻，左下肢怕凉减轻
21815	时有左胸部隐痛、自觉发凉	左胸部隐痛，左胸部发凉
75429	未再诉腹泻	未再诉腹泻
17532	伴有心悸	心悸
10696	右下腹疼痛较前减轻	右下腹疼痛减轻
147300	体力一般	D
14343	右腿从髋关节至膝关节酸痛	右腿从髋关节至膝关节酸痛
143036	偶尔咳嗽	咳嗽
20023	左小腿多处浅静脉迂曲隆起成团，局部呈瘤样变	左小腿多处浅静脉迂曲隆起成团，左小腿局部呈瘤样变
148591	舌红	舌红
208884	双下肢已无粗肿	双下肢已无粗肿
23420	精神可	精神可
65069	患者憋喘好转	憋喘好转
233311	霍曼氏征（-）	霍曼氏征（-）
233311	腓肠肌松软	腓肠肌松软
142382	咳嗽、咳痰减轻	咳嗽减轻，咳痰减轻
198843	疲倦乏力好转	疲倦好转，乏力好转
3090	乏力较前明显改善	乏力明显改善
224482	口干口黏较前减轻	口干减轻，口黏减轻
30392	偶有胸闷憋喘	胸闷，憋喘
20023	大隐静脉及交通支静脉瓣膜功能不全	大隐静脉功能不全，交通支静脉瓣膜功能不全
156321	患者乏力	乏力
217522	无干咳	无干咳
205148	右小腿肿胀疼痛较前明显减轻	右小腿肿胀疼痛明显减轻
10310	二便调	二便调
223215	胸闷、气短较前缓解	胸闷缓解，气短缓解
13713	仍有发热，夜甚	仍有发热，夜甚
172573	骶骨、坐骨疼痛仍明显	骶骨疼痛仍明显，坐骨疼痛仍明显
10310	体力可	体力可
122090	头有嗡鸣感减轻	头有嗡鸣感减轻
191423	仍咳嗽	仍咳嗽
175292	偶有心慌、胸痛	心慌，胸痛
20023	皮温高	皮温高
155323	憋喘减轻	憋喘减轻
194203	右侧肩颈部时有疼痛	右侧肩颈部疼痛
169161	患者胸闷、憋喘症状轻	胸闷轻，憋状轻
178567	舌红苔黄	舌红，苔黄
146107	活动能力较前明显增强	体力活动能力明显改善
14907	胸闷憋喘，活动后明显	胸闷，气短
177375	脑鸣、耳鸣减轻	脑鸣减轻，耳鸣减轻
101049	双足皮色紫暗较前减轻	双下肢皮肤紫暗程度减轻

## Sheet: 阳性症状
业务数据ID	标引内容	规范后
4067	大便不爽	大便不爽
234962	咽痛	咽痛
8970	双下肢浮肿	双下肢浮肿
46729	咳嗽咳痰	咳嗽咳痰
8043	听力下降	耳聋
182490	右膝关节疼痛	右膝关节痛
8927	大便今日未行	大便今日未行
122090	醒后难以入睡	失眠
12497	乏力明显	疲乏
217526	稍有视物昏花	视力模糊
8522	双下肢活动不利	下肢运动障碍
11014	弯腰受限	腰椎活动受限
13043	咳痰	咳痰
169161	便秘	便秘
101049	双足皮色紫暗	双足紫绀
167224	痰中带血丝	咳血
143036	纳眠差	失眠、睡眠质量差
91769	胸前及后背疼痛明显	胸背痛
145963	时感头晕，活动后加重	头晕
177899	咳嗽	咳嗽
20724	右小腿内侧可触及条索状硬结	右小腿静脉曲张
12540	纳眠差	失眠、睡眠质量差
140695	神疲	神疲
11326	上腹痛隐痛	上腹部隐痛
187193	呕吐	呕吐
20216	质黏	大便质地黏稠
146107	视物模糊	视物模糊
9967	咯血	咳血
9235	大便4-5日1行	大便稀少
20216	大便3日1次	大便次数减少
6116	乏力	乏力
200142	胸部疼痛	胸部疼痛
192189	咳痰，色白质粘量少	咳嗽、痰白稀少
18030	大便偏干	大便干燥
140695	质干	大便质地干燥
143342	左胸部、左背部疼痛，呈刺痛	左侧胸背痛、刺痛感
121449	易感冒	免疫力低下、易感染
182734	眼干	眼干
191346	纳差	纳差
224898	乏力	乏力
4067	咳痰无力	咳嗽无力感
228620	2017-01-06 胸部+全腹增强CT扫描示：1.结合病史，符合左肺Ca并左肺门、纵隔侵犯转移，双肺炎症2.左肾囊肿；	左肾囊肿
71089	醒后难以入睡	失眠
8717	呆傻愚笨	意识障碍、智力低下
155323	咳嗽	咳嗽
11973	左肩部、腰部疼	肩痛、腰痛
175292	偶有心慌、胸痛	心悸、胸痛
15713	高分化腺癌	高分化腺癌
143036	2015.6.1 肺部CT示：1.右肺上叶肿块并钙化，性质待查；2.考虑右肺下叶炎症可能；3.主支气管内见圆形高密度影，考虑痰栓不除外；4.右肺门淋巴结增大；5.左侧肾上腺增粗，建议随访。	右肺下叶炎症
10718	纳眠差	失眠、睡眠质量差
169285	声音嘶哑	声音嘶哑
13174	咳嗽	咳嗽
51009	大便秘结	大便秘结
14241	自觉心烦	焦虑、烦躁
147824	全身乏力	全身乏力
144142	嗳气频	反酸、胃酸逆流
14343	自觉吃饭时食道有柔软物	吞咽困难、食管异物感
8043	小便淋漓涩痛	尿频、尿急、尿痛
188408	盗汗	盗汗
150604	咳嗽	咳嗽
195574	眠差	失眠、睡眠质量差
105136	声音嘶哑	声音嘶哑
196634	伸舌左偏	舌偏
228983	偶有心悸不宁	心悸、心跳过速或不规则
8717	大便须辅助通便药物	便秘、需要使用泻药
105136	眠差	失眠、睡眠质量差
192189	右颞侧发作性胀痛	偏头痛
203240	眠差	失眠、睡眠质量差
225860	右侧胸部感阵发性轻度疼痛	胸痛
4979	声音嘶哑	声音嘶哑
9967	咳嗽	咳嗽
18352	有痰，色白易咯	腹痛、腹胀
155795	全身乏力	全身乏力
9602	乏力	乏力
21647	活动后胸闷	咳痰、咳嗽
144142	眠差	失眠、睡眠质量差
183788	腹胀痛	腹痛、腹胀
150355	平素纳差	食欲不佳
21613	左膝关节以下水肿	膝关节水肿
14030	眠一般	睡眠质量一般
91769	时觉心慌	心悸、心跳过速或不规则
162403	乏力	乏力
172112	神疲倦怠	疲劳、乏力
177899	腹胀	腹胀
144054	纳眠差	失眠、睡眠质量差
9235	全身剧烈疼痛，腰骶部尤甚	全身疼痛、腰痛
7625	腹痛	腹痛
194733	大便干	大便干
29685	纳少	纳少
8522	头晕头痛	头痛、头晕
175687	时有咳嗽	咳嗽
21003	体重减轻	体重减轻
16242	咳嗽	咳嗽
88477	食欲减退	食欲减退
105136	大便干	大便干
142063	咳嗽	咳嗽
177375	低烧	体温轻度升高
142037	咳嗽咳痰	咳嗽咳痰
12817	咳嗽	咳嗽
177899	患者自发病以来体重下降约10千克	体重减轻
155401	乏力	乏力
154341	咳嗽	咳嗽
214099	伴左侧肩部酸痛	肩痛
184373	咳黄粘痰	咳痰、咳嗽
25608	咳嗽、咳痰	咳嗽、咳痰
226875	憋喘明显	呼吸困难、气促
144054	全身乏力	全身乏力
195574	行走不稳	步态不稳、走路困难
162403	咳嗽	咳嗽
46729	咳嗽伴有胸痛	咳嗽、胸痛
214099	平素自觉头昏沉、行走不稳、左偏	头晕、步态不稳、偏斜
207721	腹痛	腹痛
183901	胸闷	胸闷
11622	乏力明显	疲乏
7677	右侧胁下疼痛	右侧肋间神经痛
9625	右侧股骨处至右膝部疼痛	坐骨神经痛
234145	脉伏细	脉细数
198843	眠差	失眠、睡眠质量差
62589	不易咳	无咳嗽
140695	小便频	小便频
3867	咳嗽	咳嗽
206449	口苦	口苦
234159	头晕	头晕
217526	眠差	失眠、睡眠质量差
161165	排尿困难	尿潴留
6117	低热	体温轻度升高
223518	痰少色白，易咳出	白痰
4340	右侧胸痛	右侧胸痛
5848	腰背部疼痛	腰背痛
207723	眠差	失眠、睡眠质量差
8866	干咳	干咳
5338	干咳	干咳
214182	口干口黏	口干舌燥
194733	痰粘色白难咳出	黏痰
147917	憋喘	呼吸困难
214141	左侧肢体麻木不适	左侧肢体感觉异常
160473	咳嗽	咳嗽
11622	眠一般	睡眠质量一般
214182	头晕	头晕
122090	口干、口渴	口干口渴
188425	咳痰,痰中带血丝	咳血
7625	腹泻日行5-8次	腹泻
38429	头皮发麻	头皮麻木
20216	质偏干	干燥体质
178567	口苦	口苦
21815	劳累后时有左膝疼痛	左膝关节疼痛
162403	不能活动	活动受限
4340	乏力	乏力
217522	偶有心前区憋闷	心绞痛
144052	右胸痛	心绞痛
224898	周身沉重	慢性阻塞性肺疾病
99089	呼吸急促	慢性阻塞性肺疾病
229769	咳嗽、床上翻身、起身等变换体位时疼痛加重	慢性阻塞性肺疾病
46729	脉数	脉速
21762	饮水呛咳	吸入性窒息
62589	咽干	咽干
208884	四肢末端发凉	四肢末梢冷感
149693	周身乏力	周身乏力
183788	呕吐	呕吐
141574	上腹部疼痛	上腹痛
234145	右眼眶有大约2*5cm淤紫	右眼眶淤血
201712	咳吐黄痰	黄痰
14030	阵发性头胀	偏头痛
197090	双下肢活动不利	下肢无力
126869	流清涕	清涕
99089	呼之能应，但无言语交流	昏迷
15713	左肺新见多发结节灶	左肺多发结节
193549	发作性心前区刺痛	心绞痛
8522	眠一般	睡眠质量一般
8086	放射至右后肩部	#N/A
206449	厌食	厌食
23169	憋喘	呼吸困难
194117	大便日行2次，质不成形	腹泻
121449	呃逆频	反酸
12138	咳甚时伴胸闷憋气	支气管哮喘
17532	心悸	心悸
175687	咯少量白黏痰	#N/A
175584	苔白	舌苔白
21284	胸闷	胸闷
140814	喜按	喜按压
62589	声音嘶哑	声音嘶哑
11039	现患者偶有咳嗽	咳嗽
17532	口干	口干
176157	眠差	失眠、睡眠质量差
26772	多梦	多梦
8522	纳差	纳差
19329	咳嗽	咳嗽
196383	情绪低落	抑郁症
40955	左侧肋下缘疼痛不适	左侧肋间神经痛
9235	全身极度乏力	全身乏力
6116	自汗	自汗
197090	背部疼痛	背痛
185370	咳白痰	白痰
40955	轻微憋喘	轻度呼吸困难
194733	心慌	心慌
12430	咳白痰、痰少	白痰
14079	2013-12-27胸部+颅脑+上腹部强化CT示：1.符合脑转移瘤术后，脑积水；2.符合肺门占位性病变及纵膈淋巴结肿大，请结合老片及病史评价；3.右上肺陈旧性结合可能性大；心包积液；右肺多发小结节影，请比较老片；右侧水平裂局限性增厚；脾大。附见：双侧甲状腺改变，建议必要时进一步检查。	#N/A
193825	干呕	干呕
211443	咳痰	咳痰
8717	言语不清	失语症
175584	纳眠差	失眠、睡眠质量差
12609	乏力明显	疲乏
140351	周身乏力	周身乏力
163098	心慌	心慌
163098	双眼下视物体重影	双下视
146307	咳白色泡沫样痰	泡沫痰
121449	伴憋闷	呼吸困难
151933	咳嗽少痰	干咳
63290	入睡困难	入睡困难
208103	腹胀	腹胀
191346	心慌	心慌
236633	咽痛	咽痛
13174	纳差	纳差
203526	右胁肋部隐痛，活动后加重	右侧肋间神经痛
3332	乏力明显	疲乏
191428	神疲乏力	神疲乏力
197090	进食量较前减少	食欲减退
19329	胸痛	胸痛
9625	体重稍下降	体重减轻
144052	咳嗽	咳嗽
206341	左手肿胀	左手水肿
8927	憋喘	呼吸困难
166610	咽中异物感	咽喉异物感
5144	腰痛、胁肋部疼痛	腰痛、肋间神经痛
166272	轻微胸闷	轻度胸闷
20216	咽部异物感	咽部异物感
228983	左上肢明显	左上肢无力
8970	思维混乱	认知障碍
175582	左背部疼痛	左侧背痛
143342	胃脘部胀痛	胃胀痛
166610	体倦乏力	乏力
12497	胃脘部不适	胃脘部不适
203240	伸舌左偏	舌偏斜
62589	口干	口干
194733	纳食差	食欲不振
196146	眠浅	浅睡眠
13188	偶有恶心	恶心
150311	恶心呕吐	恶心、呕吐
185370	乏力	乏力
206341	左肋缘下至左腹股沟疼痛	左侧腹股沟疼痛
16102	头痛	头痛
12425	活动后易尿失禁	运动性尿失禁
158077	进食后胃脘绞痛	餐后上腹部疼痛
18007	乏力明显	疲乏
221325	咳嗽	咳嗽
10031	胸部闷痛	胸闷
155795	面色萎黄	黄疸
182528	咳痰	咳痰
181316	胸背部时有疼痛	胸背部疼痛
29873	喉中痰鸣	喉鸣音
146107	左侧胸部疼痛	左侧胸部疼痛
155401	痰少，较易咳出，色白	白痰
88477	胸闷	胸闷
10961	轻微头晕	轻度头晕
24582	左侧大腿前侧胀痛	左侧股前区疼痛
71089	口干、口渴	口干、口渴
140695	乏力	乏力
21284	头痛	头痛
226875	偶咳，咳白色粘痰，量多，易咳出	咳嗽、白痰
182528	胸闷	胸闷
18315	咳嗽	咳嗽
234962	胸闷	胸闷
17532	多饮	多饮
196634	呵欠频作	频繁呵欠
122090	全身麻木	全身麻木感
9602	口苦	口苦
25857	咳痰	咳痰
15326	上腹部隐痛	上腹部隐痛
9184	辅助检查 2014-07-07胸部CT示：右肺下叶前基底段见大小约1.4*1.5cm软组织结节，呈分叶状，增强扫描不均匀强化，气管、支气管通畅。影像学印象：考虑右肺下叶肺癌并双肺、肺门及纵膈淋巴结转移，建议进一步排除排除结核（济南市第三人民医院）。	#N/A
195574	口角流涎	口角流涎
196328	体重稍有下降	体重减轻
105136	口干	口干
11993	体力一般	体力状况一般
24908	左侧肋骨右明显压痛	左侧肋间神经痛
5327	右侧髋部、右腿疼痛	右侧髋部、右侧下肢疼痛
188425	嗜睡	嗜睡
23420	胸闷、憋喘，活动后加重	运动性气促、胸闷
220911	头晕头胀	头晕、头胀
187193	双耳听力略下降	双耳听力减退
206341	左上肢沉重无力	左上肢无力、沉重感
9552	纳差	纳差
224482	心前区憋闷	胸闷、胸部不适
175687	大便干	大便干
195242	痰黄粘易咯	黄色、粘稠的痰液、易咳出
71089	咳痰,	咳嗽、咳痰
140695	食欲不振	食欲减退
196328	痰白难咯出	白痰、难以咳出
6386	轻度疼痛	轻微疼痛
58250	消瘦	消瘦
150355	痰色黄量多易咳出	黄色、大量的痰液、易咳出
191428	憋喘	呼吸困难
151661	周身乏力	周身乏力
177595	口腔溃疡	口腔溃疡
10961	纳一般	纳一般
234159	耳鸣	耳鸣
46729	食欲下降	食欲下降
12378	大便稀	大便稀
226875	乏力	乏力
88477	咳吐黄白粘痰	咳嗽、咳出黄白色粘稠痰液
21762	2014-5-20病理诊断：（直肠）绒毛状管状腺瘤，腺上皮呈高级别上皮内瘤变伴微浸润，可疑癌变。	#N/A
18315	眠差	失眠、睡眠质量差
208611	不敢多食	食欲不振
224482	干咳	干咳
12759	气短乏力	气短、乏力
192189	阵发性咳嗽	阵发性咳嗽
154341	咳痰	咳痰
229769	胸背部疼痛、活动受限	胸背部疼痛、活动受限
194117	反酸	反酸
10784	胸部阵发性刺痛	胸部阵发性刺痛
181212	咳嗽咳痰	咳嗽咳痰
220217	头痛	头痛
5144	胸闷	胸闷
177375	咳嗽	咳嗽
209117	全身乏力	全身乏力
24908	纳差	纳差
101049	双足发凉、怕冷、麻木、肿胀、疼痛，左足为甚	双下肢感觉异常、疼痛、肿胀、冷感、麻木
146632	小便频	小便频
3504	胸闷憋喘	胸闷、气促
233497	反酸	反酸
161302	活动不利	活动受限、活动不便
10330	咳嗽	咳嗽
10031	咳痰	咳痰
69509	头晕	头晕
15045	腹部胀满不适	腹胀、腹部不适
9184	2014-07-07胸部CT示：右肺下叶前基底段见大小约1.4*1.5cm软组织结节，呈分叶状，增强扫描不均匀强化，气管、支气管通畅。影像学印象：考虑右肺下叶肺癌并双肺、肺门及纵膈淋巴结转移，建议进一步排除排除结核（济南市第三人民医院）。	#N/A
152806	时有咳嗽	间歇性咳嗽
144424	右胸部疼痛	右侧胸部疼痛
91769	憋喘	呼吸困难
178567	皮肤瘙痒	皮肤瘙痒
29873	咳痰	咳痰
13174	无食欲	无食欲
14907	咳嗽	咳嗽
7625	憋喘	呼吸困难
220450	伴有咳嗽	伴随咳嗽
149693	喑哑	声音嘶哑
175687	纳差	纳差
15713	左右颌下各肿大淋巴结	颌下淋巴结肿大
178578	口苦	口苦
13462	偶咳少量白痰	咳嗽、咳出少量白色痰液
194203	胃脘部嘈杂不适	上腹部嘈杂声、不适感
224898	恶心	恶心
17192	咳嗽	咳嗽
10541	面部麻木	面部麻木感
219682	时憋闷	呼吸困难、气促
143342	食欲欠佳	食欲减退
175292	眠可，	易于入睡
151850	心慌	心慌
12425	咳嗽	咳嗽
175292	胸闷	胸闷
21081	口干	口干
8236	体力差	体力衰竭
144890	体重下降明显	体重明显减轻
177899	憋喘	呼吸困难
25938	呕吐	呕吐
197090	时呛咳	咳嗽时感觉呛咳
224898	双髋、双膝关节疼痛	双髋、双膝关节疼痛
5084	质粘	质粘
234962	胸痛	胸痛
177375	憋喘	呼吸困难
141574	恶心	恶心
202854	阴道流淡黄色液体	阴道流出淡黄色液体
194117	纳差	纳差
3810	纳少	纳少
214141	右侧胸前区隐痛，按压痛	右侧胸前区隐痛、按压痛
12430	左侧胸部隐痛	左侧胸部隐痛
220217	嗳气	嗳气
21284	双下肢皮疹	双下肢出现皮疹
206449	口干	口干
231687	咳嗽	咳嗽
179260	眠差	失眠、睡眠质量差
13713	嗜睡	嗜睡
232755	乏力	乏力
52953	咳嗽	咳嗽
22764	劳累后时有左膝疼痛	劳累后左膝疼痛
7577	干咳	干咳
179260	咳嗽	咳嗽
169986	周身极度乏力	全身乏力、无力感
229644	胸闷	胸闷
11005	咳嗽	咳嗽
212812	肛旁肿物溃破流脓	肛门旁出现肿物，溃破并流脓
21003	口干	口干
169285	咳嗽	咳嗽
169986	周身微汗出	全身微汗
176157	尿不尽	排尿不畅、尿流不畅
18352	咳嗽	咳嗽
166272	时咳嗽	间歇性咳嗽
166610	纳少	纳少
5329	胸闷	胸闷
187193	口干	口干
21815	左胸部隐痛	左侧胸部隐痛
10735	腰膝酸软	腰膝酸软
14343	外感，咳嗽，无明显咳痰	感冒、咳嗽，没有明显的咳痰
8043	天旋地转	眩晕、头晕感
78730	眠差，易醒	失眠、易醒
6386	夜间加重	夜间症状加重
8043	耳鸣	耳鸣
9602	左侧肢体麻木疼痛	夜间症状加重
12378	纳一般	纳一般
143342	咳痰	咳痰
119049	右下肢发凉	右下肢感觉发凉
144477	声音嘶哑	声音嘶哑
9602	怕冷	怕冷
224482	无痰	没有痰液
148370	偶咳嗽，咳黄色痰	间歇性咳嗽，咳出黄色痰液
9552	进食时偶有恶心、	进食时偶尔感到恶心
10031	咳嗽	咳嗽
168779	胸闷	胸闷
217526	后背胀痛尤甚，可放射至头颈部	背部胀痛，尤其是头颈部放射疼痛
11124	体力一般	体力一般，没有明显的体力活动障碍
202927	双耳后、颈前、四肢红斑、丘疹、渗出、结痂，瘙痒剧烈	#N/A
14079	2013-01-18胸部CT示：右肺中上叶结节，考虑转移可能性大；左侧甲状腺改变，建议进一步检查。(	#N/A
4985	痛苦貌	面容痛苦
10961	头痛	头痛
25857	纳差	纳差
21284	有痰	有痰液
10961	气短	气短
91769	食欲差	食欲差
24908	痰液粘稠，	痰液粘稠
220217	肢冷	肢体感觉冷
187485	时有胸痛	间歇性胸痛
21003	咳嗽时加剧	咳嗽时症状加剧
188533	咳嗽、咳痰	咳嗽、咳出痰液
6117	吞咽困难伴干痛	吞咽困难，伴有干痛感
151661	咽干	咽干
228983	全身乏力	全身乏力
8089	干咳	干咳
150392	痛苦貌	面容痛苦
8717	反应迟钝	反应迟钝
21647	乏力	乏力
8807	行走无力	行走无力
16102	伴轻胸闷	伴有轻微胸闷感
21535	体重较前减轻10斤	体重减轻
232755	咳嗽	咳嗽
221060	干咳	干咳
15713	患者一般情况可	#N/A
66929	乏力，上腹部略有隐痛	乏力，上腹部轻微隐痛
52953	体重减轻20公斤	体重减轻20公斤
142063	心慌	心慌
199244	大便3-4天未行	便秘
190294	痰中带血，色鲜红	咳嗽，痰中带血，鲜红色
173507	术后病理示：（直肠）高分化腺癌，隆起型，切面积1.3×0.6cm，侵达粘膜肌层。上下切缘及另送吻合器切缘未查见癌。经仔细查找，肠周淋巴结12枚，未查见转移癌。	#N/A
147824	小便量少色黄	尿量减少，颜色为黄色
6117	头晕	头晕
179260	痰中带血	咳嗽，痰中带血
18030	视物模糊	视物模糊
140814	恶心	恶心
13188	时有左大腿走窜痛	间歇性左大腿放射痛
183788	双下肢重度水肿	双下肢严重水肿
196146	大便干	大便干
140695	憋喘	呼吸困难
18352	头晕	头晕
13043	头晕眼花	头晕，眼花
231687	咳痰色黑	咳嗽，痰液呈黑色
181212	胸闷	胸闷
201712	全身无力	全身乏力
215585	纳差	纳差
160956	体力一般，体重平稳	体力一般，体重稳定
196634	情绪烦躁	情绪焦虑，烦躁不安
75429	上腹部疼痛	上腹部疼痛
150355	小便量少	小便量少
175584	脉弦细	脉搏细而有力
144448	右腹股沟疼痛	右侧腹股沟疼痛
3504	上腹部阵发性胀痛	上腹部阵发性胀痛
208103	矢气多	矢气多
24908	疲倦	疲劳，感到疲倦
175584	舌质黯	舌质暗淡
5329	患者偶有咳嗽	患者偶尔咳嗽
5672	头面部、双手遍布白斑，不高起皮肤	头面部、双手出现白色斑点，不隆起皮肤
155430	咳痰	咳痰
13043	咳嗽	咳嗽
198487	大便稀，日行一次	大便稀，每日排便一次
143020	头晕	头晕
198843	夜尿频	夜尿频
220393	患者左髋关节活动受限	患者左髋关节活动受限
228620	纳眠欠佳	食欲不振，睡眠质量差
10718	2014-08-26胸部CT：左肺上叶空洞。	#N/A
195242	胸闷	胸闷
12430	咳嗽较重	咳嗽，咳出困难
221325	憋喘	呼吸困难
7677	咳嗽	咳嗽
18030	咳嗽	咳嗽
190294	难咳出	#N/A
214099	双侧颈部酸胀疼痛	双侧颈部酸痛
11622	行走无力	行走无力
135749	纳眠差	失眠、睡眠质量差
75429	乏力	乏力
69509	咽干	咽干
137271	咳嗽	咳嗽
188408	下午夜间有时发热	午后或夜间发热
175687	左胸针刺样疼痛	左侧胸痛，刺痛样
165092	头晕	头晕
10735	耳鸣	耳鸣
210407	大便困难	便秘
145963	咳嗽	咳嗽
15713	偶有咳嗽	咳嗽
144477	咳痰	咳痰
13843	乏力，	乏力
187193	胸闷、憋喘	呼吸困难，胸闷
14079	2013-01-17颅脑MRI：右侧顶枕叶及左侧顶叶见囊实性肿物，右侧顶枕叶病变周围见片状水肿。增强扫描病变囊性部分呈环形强化，右侧侧脑室受压变形，脑沟变浅，中线居中	#N/A
4212	咳痰	咳痰
9552	夜尿频数、10余次	尿频
182914	憋喘	呼吸困难
233311	左下肢粗肿	左下肢水肿，肿胀
180508	纳差	纳差
69509	咳吐白粘痰	咳嗽，咳出白色粘痰
13777	白粘痰	白色粘痰
122090	出汗	出汗
12609	大便时有干结	便秘，大便干结
211443	咳嗽	咳嗽
175584	右侧面部疼痛	右侧面部疼痛
141574	眠差	失眠、睡眠质量差
65313	患者神志清	神志清醒
5329	体重近期平稳	体重稳定
14378	四肢无力	四肢乏力
29873	心电图示：轻微ST-T段异常（aVL、V2）（2015-01-28，本院）	#N/A
4262	口干	口干
207721	时有咳嗽	偶尔咳嗽
13777	反应迟钝	反应迟钝
198843	胸闷气短	呼吸急促，胸闷
234962	咳嗽、咳痰	咳嗽，咳出痰
172112	眼睑及双下肢轻微水肿	眼睑和双下肢轻度水肿
21081	偶有咳嗽，少量白痰，痰中带血	咳嗽，痰中带血，胸闷
26772	咽痛	咽痛
140695	色稍黄	#N/A
229769	时有胸闷	#N/A
18315	进食困难	吞咽困难
5327	气短	气短
15713	体力可	体力正常
5848	纳一般	纳一般
185370	胸闷憋气	胸闷
14241	咳嗽	咳嗽
225860	活动受限	运动受限
146307	咳嗽	咳嗽
179082	大便三日未行	便秘，大便不通畅
209117	咳嗽	咳嗽
21003	咳嗽反复发作，	反复咳嗽
188425	恶心	恶心
15045	眠差	失眠、睡眠质量差
99089	浅昏迷	意识模糊，浅昏迷
68231	四肢乏力	四肢无力，乏力
12378	咳痰	咳痰
143036	痰中带血	痰中带血
208884	小便数	尿频，小便次数增多
192189	眠差	失眠、睡眠质量差
147300	体力差	体力衰竭
163098	头部麻木感	头部麻木
4340	恶心	恶心
161348	口苦	口苦
199318	眠一般	睡眠质量一般
192189	右侧肢体活动不利伴麻木无力	右侧肢体活动不利，伴有麻木和无力感
6386	胸闷憋喘	呼吸急促，胸闷
17101	纳差	纳差
148663	胸腹部、背部皮疹瘙痒	皮疹，胸腹部和背部，瘙痒
155504	胸闷	胸闷
234145	持续导尿	持续导尿
5773	偶有咳嗽、咳痰，色白量少	偶尔咳嗽，咳出白色痰，量少
5084	胸闷	胸闷
52953	全身乏力	全身乏力
223215	咳白痰	咳出白色痰
144054	胸闷、憋喘	痰质黏稠
224898	咳嗽	咳嗽
68231	质黏	#N/A
4067	阴囊肿胀	阴囊肿胀
13444	苔白腻	舌苔白腻
230404	纳眠可	食欲正常，睡眠正常
86169	心慌、胸闷	心慌，胸闷
146632	言语不清	言语不清
6386	食欲差	食欲差
13462	近一月时感头痛	头痛，近一个月
191423	体重明显下降	体重下降
165411	双侧肋下痛甚	肋下疼痛，双侧
88477	乏力	乏力
29873	小便频数	小便频数
161348	纳差	纳差
16242	胸闷	胸闷
10282	右侧头皮、额部红斑、水疱	头皮、额部红斑、水疱，右侧
12759	恶心、胃脘不适	恶心，胃脘不适
147300	咳嗽	咳嗽
150355	右胸部疼痛	胸痛，右侧
168779	右胸刀口处紧缩不适	胸部紧缩不适，右侧
142037	双下肢水肿	下肢水肿，双侧
5848	眠差	失眠、睡眠质量差
233079	夜尿频数	夜尿频繁
175687	日行1次	排便次数减少，每日一次
12759	夜间四肢麻木不适	四肢麻木不适，夜间
18352	纳差	纳差
194203	消瘦	消瘦
5067	右侧胁肋部疼痛	胁肋疼痛，右侧
233497	咳痰	咳痰
13713	体重平稳	体重稳定
4006	胸部压塞感	胸部有压迫感
198843	入睡困难	入睡困难
71089	小便发黄，有灼热感	尿黄，有灼热感
8717	双上肢浮肿	上肢水肿，双侧
10302	体重增加4kg	体重增加
25720	食欲差	食欲差
163098	口干	口干
178578	偶有心慌、气短	偶尔心慌，气短
201712	咳嗽	咳嗽
207723	二便可	排便正常
91769	全身乏力	全身乏力
10961	需服氨基比林咖啡因片止痛方可入睡	需要服用止痛药才能入睡
51009	胸痛	胸痛
185370	偶有咳嗽	偶尔咳嗽
183901	咳嗽	咳嗽
179082	乏力	乏力
199318	咳痰	咳痰
29685	憋喘	呼吸困难
12138	咳嗽	咳嗽
182734	纳差	纳差
144890	消瘦，	体重减轻，消瘦
165092	恶心	恶心
220217	纳差	纳差
21815	左下肢乏力	左下肢无力，乏力
10784	头晕	头晕
224898	口干	口干
151850	侧肩背部、右侧前胸部疼痛	肩背疼痛，侧面，右侧前胸疼痛
216990	2016-12-30 淋巴结活检病理：（颈部淋巴结）查见转移的腺癌，结合临床病史和免疫组化符合肺腺癌转移。	#N/A
7577	眠差	失眠、睡眠质量差
126869	咳嗽	咳嗽
147300	咳痰	咳痰
140351	伴心慌汗出	心悸、出汗
14255	小便调	尿频、尿急、尿痛
7794	头痛	头痛
233497	纳差	纳差
118029	左下肢粗肿	下肢水肿
16102	纳差	纳差
121449	近期消瘦	体重减轻
179171	大便干结	便秘
121449	咳痰	咳痰
25268	咳白粘痰，
196615	憋喘	呼吸困难
144054	时有咳嗽、咳痰，痰时白时黄，量少易咳	咳嗽、咳痰、痰液为白色、粘稠
46729	夜间咳甚	夜间咳嗽加重
168779	右肩部外展受限	肩关节活动受限
51009	汗出	盗汗
208611	2016-09-27肠镜：结肠息肉，结肠炎，直肠炎；病理诊断：结肠息肉，局部低级别上皮内肿瘤（20163290）。	结肠息肉、结肠炎、直肠炎、上皮内肿瘤
207723	，纳可	食欲可
151933	小便调	尿频、尿急、尿痛
122169	气短	气短
25938	头晕	头晕
135749	乏力	乏力
194117	情绪急躁易怒	焦虑、易激惹
140814	胃胀	胃胀
20724	皮色略暗	皮肤色泽暗淡
160956	纳眠可	食欲、睡眠可
220217	站立不稳	步态不稳
181212	脑鸣	耳鸣
16102	咳嗽、咳痰，白色黏痰，量多，易咳出	咳嗽、咳痰、痰液为白色、黏稠、咳出量多
182490	胸闷憋气，活动后加重	呼吸困难、活动后加重
152166	腰骶臀部疼痛	腰痛、臀部疼痛
12138	遇刺激性气体咳嗽加剧	特异性刺激物咳嗽
200142	大便3-4天1次	大便次数减少
214141	偶有咳嗽咳痰	偶发咳嗽、咳痰
163399	深呼吸及右卧位时右肩部胀痛	呼吸困难、右肩部疼痛
2327	低热	体温轻度升高
140814	低热	体温轻度升高
140814	大便量少	大便量少
140695	咯吐白色泡沫痰	咳嗽、咳白色泡沫痰
8970	语声无力	声音嘶哑、语言无力
20724	纳差	纳差
146107	恶心	恶心
172573	大便2周1次，质干	便秘、大便干结
11005	乏力明显	疲乏
140814	双膝酸痛	膝关节疼痛
7677	憋喘	呼吸困难
13188	左侧肋缘阵发性疼痛不适	肋间神经痛
10044	双侧股总静脉瓣膜功能不全	静脉瓣膜功能不全
17101	痰	咳嗽、咳痰
8866	左肩部、腰部疼痛	肩痛、腰痛
193549	小便量少	小便量少
15713	白色脓痰	咳嗽、咳白色脓痰
221325	肢体关节疼痛明显	关节疼痛
5329	后背稍疼痛	背痛
3332	厌食油腻	厌食油腻
203240	活动后胸闷、心慌	活动后气促、心悸
23169	痰中带血	咳嗽、咳血痰
6117	胃痛	胃痛
8970	小便频，夜尿2-3次	尿频、夜尿增多
149693	右胁肋部疼痛	肋骨疼痛
8522	恶心呕吐	恶心、呕吐
13462	偶后背酸疼	背痛
152806	小便频	小便频
191423	痰多难咯出	咳嗽、咳痰、痰液难咳出
179171	骨痛	骨疼痛
29873	痰色白难咳	咳嗽、咳白色痰液、痰液难咳出
190294	周身乏力	周身乏力
21613	胸闷	胸闷
137271	纳眠欠佳	食欲不振、失眠
161165	尿道口少量尿液溢出	尿失禁
188425	眼涩	眼干涩
155795	体重明显下降	体重减轻
206341	头晕	头晕
215585	双下肢粗肿、疼痛	下肢水肿、下肢疼痛
2327	咳嗽	咳嗽
21762	2014-09-09全腹部强化CT示：1.肝右后叶低密度影，考虑转移瘤；2.直肠壁增厚，符合占位；3.胆囊壁增厚，考虑胆囊炎，双肾囊肿；4.胃壁增厚，建议进一步检查。	#N/A
214182	视物模糊	视物模糊
189794	乏力，近期体重略有下降	乏力、体重减轻
5329	轻度乏力	轻度乏力感
13462	活动后感胸闷	活动后气促、胸闷
11005	偶有痰中带血	咳嗽、咳血痰
184373	憋喘	呼吸困难
11039	纳差	纳差
9184	无明显不适	无症状
9184	体力可	体力正常
150392	咳嗽、咳吐白色泡沫样痰，痰中有血丝	咳嗽、咳白色泡沫痰、咳血痰
144424	咳痰	咳痰
99089	2015-4-1血常规：白细胞 25.94×109/L，红细胞 3.78×1012/L，红细胞压积 33.6%，血红蛋白 111g/L，血小板计数 105×109/L；	#N/A
4237	晨起末肢关节轻度僵硬、麻木	晨僵、末梢麻木
166272	大便稀	大便稀
172112	心慌	心慌
6003	纳差眠差	食欲不振、失眠
207721	右侧口角歪斜	面瘫、面肌麻痹
150355	咳嗽、咳痰	咳嗽、咳痰
24985	咳白色泡沫样痰	咳嗽、咳白色泡沫痰
161348	干咳	干咳
6117	时有咳嗽、咳痰	间歇性咳嗽、咳痰
12430	夜尿频数,10余次/夜	夜尿频、夜尿增多
143036	2015.4.10 胸部CT示：1.左肺癌术后改变；2.双肺结节灶，右肺纤维灶，较前（2014.9.15）变化不著.右肺气肿；3.主动脉附壁血栓；4.颈部小淋巴结影。	#N/A
188425	呕吐	呕吐
214141	纳少	纳少
163098	眼部偶有胀痛	眼痛、眼胀
5848	心慌	心慌
188425	咳嗽	咳嗽
169986	咳嗽	咳嗽
29873	记忆力、计算力减退	记忆力减退、认知能力下降
5327	胸闷	胸闷
63290	胸痛、胸闷	胸痛、胸闷
195242	痰中带血丝	咳嗽、咳血痰
187193	后背胀闷不适	背痛、背部不适
188737	心慌	心慌
118029	胀痛	疼痛、胀痛
25857	小便量少	小便量少
166610	阵发性咳嗽	阵发性咳嗽
208611	大便不成形，日2-3行	大便不规律、大便不成形
10696	咳嗽咳痰，痰量少色白偶有血丝	咳嗽、咳痰、痰液少、痰液白色、偶有血丝
10735	憋喘	呼吸困难
165092	胸闷	胸闷
142382	憋喘	呼吸困难
207723	阵发性胸闷、憋喘	阵发性呼吸困难、阵发性气急
11039	咳白色痰	咳嗽、咳白色痰
196615	偶有头晕头痛	头晕、头痛
200975	伴轻微咳嗽	伴有轻微咳嗽
182734	阵发性胸闷心慌	阵发性胸闷、心慌
233079	憋喘	呼吸困难
191346	咳嗽	咳嗽
8927	咳嗽、咳痰、痰呈白色	咳嗽、咳白色痰
175687	上腹胀满，烧心	上腹胀满、胃灼热感
146014	眠差	失眠、睡眠质量差
16938	眠差	失眠、睡眠质量差
5084	咳痰	咳痰
177314	憋喘	呼吸困难
193549	不欲饮食	食欲不振
226137	平素纳差	平时食欲差
209117	胸闷	胸闷
236633	痰色白质粘，难咳出	痰液白色、黏稠、难咳出
228620	口干口黏	口干、口腔黏膜干燥
233079	胸闷	胸闷
62589	咳痰	咳痰
24908	体重减轻	体重减轻
12817	体力差	体力衰竭
10044	胸闷	胸闷
191423	呃逆	呃逆
11722	心慌	心慌
29685	阵发性咳嗽咳痰，痰多质粘、呈淡红色	阵发性咳嗽、咳痰、痰液多、黏稠、呈淡红色
175292	，上腹疼痛数日	上腹疼痛持续数日
146107	头痛	头痛
13043	全身乏力	全身乏力
19329	情绪烦躁	烦躁、情绪不稳
176157	胸闷	胸闷
183788	纳差	纳差
14358	动则气喘	运动时气喘
25720	眠差	失眠、睡眠质量差
154341	便秘	便秘
14255	阵发性胸闷、胸痛	阵发性胸闷、胸痛
9184	近期体重平稳。	近期体重无明显变化
196634	流涎	流涎
12759	入睡困难	入睡困难
191423	憋喘	呼吸困难
144054	周身关节疼痛	全身关节疼痛
7794	左下腹隐痛	左下腹隐痛
147824	纳少	纳少
189794	咳嗽，咳黑色黏痰	咳嗽、咳黑色黏稠痰
188486	大便黏	大便黏
146632	纳少	纳少
10044	咳嗽	咳嗽
119049	大便未行	未排便
25857	胸闷	胸闷
172721	左侧胸部隐痛	左侧胸部隐痛
185370	纳少	纳少
194117	呕吐	呕吐
209117	咳白色泡沫样痰	咳嗽、咳白色泡沫痰
180945	夜间咯白黏痰	夜间咳嗽、咳白色黏稠痰
11039	二便调	排尿和排便异常
162403	反酸	反酸
173507	大便日10次(口服石蜡油后)，质稀不成形	排便频繁
4340	心慌	心慌
190294	纳眠欠佳	食欲差、睡眠质量差
8492	咽痒欲咳	咽部瘙痒、咳嗽欲吐
90730	声音嘶哑	声音嘶哑
21815	胃胀	胃胀
166610	进食困难	进食困难、吞咽困难
140695	纳少	纳少
223215	咳嗽	咳嗽
4067	意识时清时寐	意识清晰度波动
122090	怕热	畏寒
142037	大便干	大便干
14907	胸闷	胸闷
183788	体重明显减轻	明显体重减轻
46729	2015-02-04 生化结果示：白蛋白28g/L，超敏CRP111.1mg/L,血沉60mm/h。	#N/A
23073	胸闷憋气	胸闷、呼吸困难
199318	自汗多	多汗
8043	大便偏稀，量少，日2-3次	大便稀糊、量少
194203	胸闷	胸闷
105136	左胸及后背触压有痛感	左侧胸部和背部受压痛
3867	胸闷	胸闷
228767	憋喘	呼吸困难
69509	腹胀	腹胀
191428	胸闷	胸闷
185370	眠差	失眠、睡眠质量差
7625	小便调	尿液异常
142037	身体困倦，	乏力、疲倦
7677	痰少难咳	痰液减少、难咳出
188408	乏力	乏力
51009	纳眠差	失眠、睡眠质量差
188486	2015-09-01胸+上腹CT：左肺癌术后CT所见，右肺新发病灶，首先考虑炎性病变，建议治疗后强化复查。	#N/A
60289	乏力	乏力
6386	干咳	干咳
10310	咳嗽，	咳嗽
26772	口干欲饮	口干、口渴
29873	咳嗽	咳嗽
180508	张口、咀嚼困难伴疼痛	张口、咀嚼困难并伴有疼痛
24556	食欲差	食欲差
177375	心慌	心慌
22764	腰痛	腰痛
211443	左侧十一肋时有疼痛	左侧第十一肋触痛
65313	眠差，小便黄，大便偏干	睡眠质量差、尿液呈黄色、大便偏干
175687	双下肢皮肤脱屑	双下肢皮肤脱屑
15713	双肺肺气肿，多发纤维灶；心包局部增厚	双肺气肿，多发纤维灶；心包局部增厚
16242	咳白痰	咳白色痰
20724	有触痛	存在触痛
172573	排气欠通畅	排气不畅
177899	食欲差	食欲差
75429	流质饮食	摄入流质食物
3090	厌油腻	对油腻食物厌恶
214099	多鼾，可办呼吸暂停	夜间多鼾，可能伴有呼吸暂停
4979	乏力	乏力
169285	有黄痰易咳出	咳黄痰，易咳出
196146	左胸部、左肋下、左后背部牵掣痛	左侧胸部、左肋下、左后背部牵引性疼痛
179082	上腹闷胀感	上腹部闷胀感
12759	午后低热，37.5℃左右	午后低热
5848	尿急	尿急
7577	自觉躺下后眩晕感明显	自觉躺下后出现明显眩晕感
193522	右股部内侧可触及硬结伴疼痛	右侧股部内侧可触及硬性结节并伴有疼痛
9602	听力下降	听力减退
178567	口干	口干
9184	二便调	排尿和排便异常
23420	有口干、口苦	口干、口苦
7577	左侧胸部阵发性疼痛	左侧胸部阵发性疼痛
232755	小便不畅	小便不畅
162403	胸痛	胸痛
179171	咳嗽	咳嗽
173507	胸腹部、盆部CT示：左肺炎症及膨胀不全；左肺肺大泡；左肺结节；左侧胸腔积液；右侧胸腔积液并包裹，右侧胸膜增厚并钙化；心包增厚；胃及部分肠壁略厚；肝脏低密度，较2016-01-30CT片变化不明显；胆囊炎；双肾低密度灶，考虑囊肿；左肾上腺增粗；前列腺增大；盆腔内膀胱前方中线区包裹性积气及积液（血）不除外；直肠区高密度灶。	#N/A
10282	右结膜充血	右眼结膜充血
228620	视物模糊	视物模糊
220217	呕吐	呕吐
187193	偶有咳嗽、咳痰，晨起痰多，痰多质黏	偶有咳嗽、咳痰，早晨咳痰较多，痰液黏稠
146107	胸闷憋气	胸闷、呼吸困难
46729	2015-02-14 血气分析：pH 7.505 pCO229.0mmHg pO2 65.5mmHg Na+100.6mm/L。	#N/A
143036	能爬2层楼	能够爬2层楼
11722	左食指疼痛，轻度红肿	左手食指疼痛，轻度红肿
144142	矢气少	矢气少
4067	咳嗽	咳嗽
179082	纳少	纳少
150311	咳白色泡沫样痰	咳白色泡沫状痰
3304	声音嘶哑	声音嘶哑
187193	肩部放射痛	肩部放射性疼痛
69509	眠浅易醒	睡眠浅，易醒
196383	周身乏力	周身乏力
30392	憋喘	呼吸困难
183901	气短	气短
152806	怕热	畏热
220911	眼干眼涩，视物模糊	眼干、眼涩，视物模糊
23411	面黄	面黄
224898	不恶风寒	不怕风寒
9552	眠欠佳	睡眠质量不佳
195574	饮水呛咳	饮水呛咳
152806	双下肢乏力	双下肢乏力
155323	双侧胁肋部、右侧肩胛骨疼痛	双侧肋骨下部、右侧肩胛骨疼痛
228983	偶有汗出明显	偶尔出现明显出汗
194117	乏力	乏力
144054	左胸疼痛，放射至左后背	左侧胸痛，放射到左后背
88477	憋喘	呼吸困难
187485	大便不规律	大便不规律
194733	周身乏力	周身乏力
121449	右侧胁肋部胀痛	右侧肋骨下部胀痛
10330	咳少量白色黏痰	咳嗽时咳出少量白色黏痰
8089	胸闷	胸闷
151661	咳嗽，夜间尤甚	咳嗽，尤其在夜间加重
229769	纳差	纳差
101049	眠差	失眠、睡眠质量差
147300	胸闷	胸闷
188486	阴雨天胸部不适	阴雨天气胸部不适
228620	偶有干咳	偶尔出现干咳
161165	2015-10-09泌尿系彩超：1.前列腺轻度增生，2.双肾积水，3.左肾上腺区实性包块，4.膀胱尿潴留。	#N/A
220911	偶有心前区憋闷	偶尔出现心前区憋闷感
5329	咳少量黄色黏痰	咳嗽时咳出少量黄色黏痰
220217	白色黏痰	白色黏痰
12759	偶有咳嗽	偶尔咳嗽
8970	精神萎靡	精神不振
234159	咳嗽	咳嗽
158077	纳差	纳差
144142	偶有小便失禁，色黄	偶尔出现尿失禁，尿液呈黄色
220393	纳眠可	食欲和睡眠可
21762	纳差	纳差
175687	小便频，色黄	尿频，尿液呈黄色
5310	左下肢乏力	左下肢无力
147300	小便少	尿量减少
169986	痰多	痰多
24908	乏力	乏力
21762	2014-06-09增强CT：1.结合临床，直肠癌；2.左肺占位，考虑左肺癌；3.左肺门及纵膈淋巴结肿大；4.右肺中叶结节灶，考虑纤维灶；5.双肾囊肿。	#N/A
230404	胸部疼痛	胸部疼痛
13824	憋喘	呼吸困难
228983	手足畏冷	手脚怕冷
26538	阵发性咳嗽咳痰	阵发性咳嗽，咳出痰
188486	咳嗽	咳嗽
58250	纳差	纳差
229769	2017-04-05心电图示：1.广泛前壁心肌梗死；2.QRS增宽，室内传导阻滞；3.房性	#N/A
176157	尿急	尿急
20791	腰部疼痛、活动略受限	腰部疼痛，活动稍受限制
155504	时有心慌	时常感到心慌
209117	大汗出	大量出汗
4340	咳痰	咳痰
24556	咳痰	咳痰
140814	夜尿勤	夜间频繁排尿
232755	呃逆	呃逆
149419	排气少	排气少
14358	恶心	恶心
29873	视物模糊	视物模糊
155430	右侧肩背部、右侧前胸部疼痛	右侧肩背部和前胸部疼痛
14907	心慌	心慌
214182	偶有心前区憋闷	偶尔感到心前区闷闷不舒服
152806	口干	口干
224898	双手麻木	双手麻木
166272	盗汗	盗汗
178578	易急躁	易激动、易急躁
8717	发热	发热
19329	稍感腹胀	稍微感到腹部胀满
220217	心慌	心慌
78730	偶头晕、头痛、心慌	偶尔头晕、头痛、心慌
236633	喑哑	声音沙哑、嗓子发不出声音
121449	平素汗出多	平时多出汗
179260	憋喘	呼吸困难
142037	胸痛	胸痛
193549	视物模糊	视物模糊
10718	爬3层楼偶伴胸闷憋喘	胸闷
203526	疼痛时气喘	疼痛时出现气喘
191423	恶心呕吐	感到恶心并呕吐
181750	乏力	乏力
17101	腰痛，	腰部疼痛
58250	痰中带血	咳痰中带有血液
206449	双下肢水肿	双下肢出现水肿
12430	夜间剧烈咳嗽，影响睡眠	夜间出现剧烈咳嗽，影响睡眠
78730	偶觉腹胀、腹痛	偶尔感到腹部胀满和腹痛
15713	左肺上叶多发结节较前增多、增大	左肺上叶多发结节比之前增多、增大
175687	深呼吸及左侧卧位时胸痛加重	深呼吸和左侧卧位时胸痛加重
71089	头有嗡鸣感	头部有嗡嗡声感觉
217522	周身乏力	周身乏力
14079	记忆力下降	记忆力减退
25857	反应迟钝	反应变慢
144054	自觉发热，体温37.6℃	自觉体温升高
6003	胸部闷痛、憋喘	胸部感到闷痛和呼吸困难
15713	左肺上叶病灶较前增大	左肺上叶的病变比之前增大
220911	偶有咳嗽咳痰，痰白质稀量少	偶尔咳嗽，咳出的痰白色，量少
86169	咳痰	咳痰
141574	呕吐	呕吐
233497	胸骨后隐痛	胸骨后隐痛
209117	左侧胸痛	左侧胸痛
10031	憋喘	呼吸困难
143036	大便2日一行	大便每隔两天一次
8807	时有恶心	时常感到恶心
20023	朝轻暮重	早晨症状轻微，晚上症状加重
210407	腰背部疼痛	腰背部疼痛
196383	兴趣减退	对事物兴趣减少
152166	纳差、食少	食欲减退，食量减少
234145	无法自主进食	无法主动进食
18974	表面结痂，	表面结痂
179260	右腹部疼痛	右侧腹部疼痛
4985	大便鲜血，质稀，内有粘液包块	大便带有鲜血，质地稀薄，内含粘液块
148591	左侧臀部红色斑丘疹、水疱	左侧臀部出现红色斑丘疹和水疱
187193	头胀	头胀
144424	偶咳嗽	偶尔咳嗽
88477	饮食减少	饮食量减少
13777	记忆力下降	记忆力减退
27175	口苦	口苦
193930	腰部疼痛	腰部疼痛
140814	无胸闷憋喘	没有胸闷和呼吸困难
143342	咳嗽	咳嗽
147917	咳痰	咳痰
180508	偶感胸闷	偶尔感到胸闷
193522	大便质软	大便质地软
182734	耳鸣	耳鸣
69509	胸闷	胸闷
22425	纳差	纳差
16921	时有咳嗽咳痰	时常咳嗽并咳出痰
144477	痰中带血	咳痰中带有血液
206449	睡眠一般	睡眠状况一般
20216	色白	面色苍白
158077	干咳	干咳
167685	时有憋喘，不可平卧，夜间及活动后加重	时常出现呼吸困难，不能平躺，夜间和活动后症状加重
190294	咳痰	咳痰
175687	胸闷、憋喘，活动后加重	胸闷、呼吸困难，活动后症状加重
234145	舌红苔白燥	舌头红，舌苔白而干燥
23073	夜间咳剧	夜间咳嗽剧烈
191423	小便困难	排尿困难
65313	精神差，乏力，纳差、恶心欲吐，偶有咳嗽，偶有胸闷	精神状态差
145963	胸闷、憋喘	胸闷、呼吸困难
150355	四肢轻微水肿	四肢轻度水肿
23451	眠一般	睡眠质量一般
200142	持续导尿	持续尿液排出困难
192189	尿频	尿频
10044	纳眠差	失眠、睡眠质量差
12430	频繁刺激性咳嗽	频繁出现刺激性咳嗽
146014	咳嗽	咳嗽
23420	大便可	大便可
194117	小便色黄，量少	小便呈黄色，量少
226870	排出困难	排尿或排便困难
177375	疼痛	疼痛
71089	夜尿1-2次	夜间排尿1-2次
7577	憋喘	呼吸困难
10330	患者憋闷，活动后加重	患者感到呼吸困难，活动后症状加重
223215	体力差	体力衰竭
10735	全身乏力	全身乏力
66929	胸痛，纳眠一般	食欲和睡眠一般
147917	纳少	纳少
217522	视物模糊	视物模糊
176157	腰痛	腰痛
18315	小便量少	小便量少
18974	，色暗红	面色暗红
14241	多梦	多梦
12497	咳嗽	咳嗽
206341	左肩部至左肋缘束带感	左肩部到左肋缘有束带感
178567	眠差	失眠、睡眠质量差
4237	畏寒	畏寒
52953	咳痰	咳痰
22764	活动后气短	活动后呼吸短促
208884	纳眠差	失眠、睡眠质量差
122090	咳白色黏痰	咳嗽时咳出白色黏稠痰液
10031	入夜加重	夜间症状加重
21535	进食后觉胃部不适	进食后感到胃部不适
224482	视物模糊	视物模糊
8970	腹痛	腹痛
147300	大便次数多	大便次数多
208884	咳痰	咳痰
183788	乏力	乏力
172721	咳嗽	咳嗽
195242	咳嗽	咳嗽
12425	胸闷憋喘	胸闷、呼吸困难
150311	全身乏力	全身乏力
193522	小便频数，量少	小便频繁，但量少
166610	咳痰带血丝	咳嗽时咳出带有血丝的痰液
199244	眠差	失眠、睡眠质量差
183788	恶心	恶心
163399	咳嗽	咳嗽
224898	猖獗齿	牙齿松动
29790	神志清	神智清楚
198843	纳少	纳少
192189	双目模糊	双眼视力模糊
147917	大便干	大便干
188486	活动后憋喘	活动后呼吸困难
23073	咳白痰	咳嗽时咳出白色痰液
68231	近期体重平稳	最近体重保持稳定
196383	记忆力下降	记忆力减退
187193	乏力	乏力
8807	乏力明显	疲乏
3304	左下肢广泛性粗肿、胀痛	左下肢广泛性肿胀和胀痛
26772	小便量少	小便量少
68231	患者时感胸闷、胸痛	患者有时感到胸闷和胸痛
148663	头晕	头晕
63290	便秘	便秘
182734	乏力	乏力
14079	2013-09-28CT：右肺门占位性病变，考虑恶性可能大；纵膈内多发肿大淋巴结，右上肺结节影，考虑转移可能大；与2013-05-08CT比较有明显进展。	#N/A
119049	右侧肢体活动不能	右侧肢体无法活动
233311	平素咳嗽明显	平时咳嗽明显
29873	大便难	大便难
11183	纳少	纳少
172112	无力	感到无力
179171	咳少量白色黏痰	咳嗽时咳出少量白色黏稠痰液
151661	二便可	排尿和排便正常
178930	咳痰	咳痰
184373	夜间睡眠一般	夜间睡眠一般
8043	头晕	头晕
204236	足趾间有糜烂、脱屑	足趾间有溃烂和脱皮
196328	自汗多	多出汗
165092	口干口苦	口干舌苦
188737	咳嗽	咳嗽
142063	咳痰	咳痰
220562	咳嗽	咳嗽
137271	低热，体温37.2℃	低热
143036	2015.4.10 腹部超声示：1.脂肪肝（轻-中度）；2.考虑腹主动脉瘤。	#N/A
160473	纳少	纳少
152806	时有泛酸	时常出现胃酸倒流的感觉
220217	食欲不振	食欲减退
214182	周身乏力	周身乏力
196328	体力差	体力衰竭
161348	头晕	头晕
172112	近日尿少	最近排尿较少
220217	胸闷	胸闷
224898	胃胀感	感到胃部胀满
99089	大小便未行	未进行排尿和排便
3504	多梦	多梦
169161	偶头痛	偶尔头痛
15045	纳差	纳差
4340	胃脘不适	胃脘不适
71089	咳白色黏痰，易咳出	咳嗽时咳出白色黏稠痰液，容易咳出
147300	不能平卧	无法平躺
6003	乏力	乏力
21815	自觉发凉	感到自己发冷
183788	小便不畅	小便不畅
15045	感恶心	感到恶心
155504	体重轻度下降	体重轻微下降
140814	双下肢水肿	双下肢出现水肿
220217	头晕	头晕
3971	咳嗽，	咳嗽
140351	时胸闷	胸闷
144142	餐后反流粘液，不苦不酸	餐后出现粘液性胃内容物反流，无苦味或酸味
177595	口苦	口苦
236633	咳痰	咳痰
2941	时有胁肋及双下肢麻木、疼痛不适	时常出现肋骨下部和双下肢麻木、疼痛不适
221325	咳痰	咳痰
221060	左下肢皮色暗，皮温略高	左下肢皮肤颜色暗淡，皮肤温度稍高
11622	咳痰，恶心	咳嗽有痰，感到恶心
5144	饮食后胁痛加剧	饮食后胁部疼痛加剧
147824	眠差	失眠、睡眠质量差
147824	嗳气	嗳气
126869	食欲差	食欲差
11993	体重减轻5kg	体重减轻了5公斤
143036	平地可慢性100-200余米	在平地上可以缓慢行走100-200米
144052	耳聋	耳聋
193825	头晕脑鸣	头晕和耳鸣
4262	纳少	纳少
143020	时有咳嗽	时常咳嗽
91769	近期体重略下降	近期体重稍微下降
182914	听力下降	听力减退
4985	神志欠清	神志不清楚
4218	右侧肋下刀口处麻木	右侧肋下手术切口处有麻木感
186856	汗出	出汗
236633	咳嗽	咳嗽
7677	眠差	失眠、睡眠质量差
169986	精神萎靡	精神不振
13713	发热为弛张热	发热为弛张状态
21762	入睡困难	入睡困难
193825	眼涩	眼睛感到涩痛
172721	体重下降明显	体重明显下降
16102	咳嗽时加重	咳嗽时症状加重
178567	纳差	纳差
7625	气短	气短
68231	量中	量力可行
11014	偶有咳嗽咳痰	偶尔咳嗽咳痰
30392	时感头晕	时常感到头晕
69509	大便黏腻不爽	大便黏腻不爽
86169	痰量多，色白	痰液量多，颜色呈白色
149693	痰少难咳	痰液少且难咳出
7677	乏力	乏力
182734	憋喘	呼吸困难
13188	饮食一般	饮食一般
179082	胸闷	胸闷
140351	近一月来消瘦10斤左右。	最近一个月体重减轻约10斤
10541	右腿活动稍不利	右腿活动稍微不便利
191428	小便少	小便量减少
21762	声音嘶哑	声音嘶哑
10735	有痰	有咳嗽带痰
182914	偶有心慌	偶尔感到心慌
140695	自发病以来体重下降3kg	自发病以来体重减轻了3公斤
236654	大便干燥，2-3日一行	大便干燥，每2-3天排便一次
196328	咳嗽	咳嗽
234962	流白浊涕	流出白色浑浊的鼻涕
161348	多梦	多梦
149693	阵发性咳嗽	间歇性咳嗽
191177	胸闷	胸闷
25857	意识淡漠	意识不清楚
38429	偶有恶心	偶尔感到恶心
177595	小便量较少，色黄	小便量减少，呈黄色
225860	右肩部感疼痛麻木	右肩部感到疼痛和麻木
194203	纳眠差	失眠、睡眠质量差
23073	右后背痛	右后背疼痛
8807	时有胁肋及双下肢麻木、疼痛不适	时常出现胁肋和双下肢麻木、疼痛不适
122090	头有嗡鸣感	头部有嗡嗡声感觉
75429	进行性消瘦	逐渐进行性消瘦
193825	大便1日未行	一天没有排便
173507	纳眠差	失眠、睡眠质量差
191346	发热	发热
223215	乏力明显，	明显感到乏力
196615	痰色黄质粘量多	咳嗽带黄色粘稠的痰液，量较多
4067	时有恶心呕吐	时常感到恶心并呕吐
140814	嗳气则舒	打嗝后感到舒服
196634	咯痰	咳嗽咳出痰液
8970	睡眠时间颠倒	睡眠时间混乱
191346	痰白质粘，量多难咯	咳嗽带白色粘稠的痰液，量较多且难以咳出
2327	持续导尿，大便不爽	持续尿潴留，排便不顺畅
13824	咳少量白色黏痰	咳嗽少量白色黏稠痰液
18315	夜间易憋醒	夜间容易因憋尿而醒来
4456	胸闷	胸闷
175292	干咳无痰	干咳，没有痰液
13188	咳嗽，咳痰，痰白	咳嗽，咳出痰液，痰液为白色
194203	色白质粘泡沫状	痰液呈白色，质地粘稠，泡沫状
144052	胸闷	胸闷
3867	伴心慌	伴有心慌感
144448	咳嗽	咳嗽
200142	骶尾部创面有渗出	骶尾部创口有渗液
152806	走路不稳	行走时不稳定
25938	咳痰	咳痰
17101	胸痛	胸痛
179260	咳大量白黏痰	咳嗽大量白色黏稠痰液
27175	干咳	干咳
199318	食欲差	食欲差
165411	头皮发木	头皮感觉木木的
200142	气促，时呛咳，偶咳嗽，咳白色痰	呼吸急促，时常感到呛咳，偶尔咳嗽，咳出白色痰液
203526	乏力	乏力
177375	耳鸣	耳鸣
182914	脑鸣、耳鸣	头部有嗡鸣声、耳朵有嗡嗡声
17192	2012-10-03 胸部CT：双肺间质纤维化。	#N/A
150355	眠差	失眠、睡眠质量差
5082	无食欲	无食欲
144477	眠差	失眠、睡眠质量差
11005	偶有胸闷	偶尔感到胸闷
194117	呕吐物为胃内容物	呕吐物为胃内容物
23451	嗳气	嗳气
144448	右下肢粗肿	右下肢出现肿胀
142063	胸闷	胸闷
4237	偶咳嗽	偶尔咳嗽
168176	咳嗽	咳嗽
167685	咳嗽	咳嗽
167224	咳嗽	咳嗽
233497	烧心	烧心
11087	咳嗽	咳嗽
4067	2014-07-07 辅助检查：BNP 3013pg/ml； 生化：钾2.62mmol/L 丙氨酸氨基转移酶5U/L 总蛋白52g/L 前白蛋白 67mg/L 直接胆红素8.5umol/L 尿素10.95mmol/L 高密度脂蛋白0.37mmol/L 锌3.8umol/L 肌酸激酶同工酶61U/L 乳酸脱氢571U/L；凝血四项+D二聚体：血浆凝血酶原时间测定15.1sec D二聚体2.27ug/ml；血常规：淋巴细胞绝对值0.91×10^9/L 嗜酸细胞绝对值0.0×10^9/L 红细胞2.69×10^12/L 血红蛋白79g/L 血小板计数118×10^9/L。	#VALUE!
21284	憋喘	呼吸困难
26772	咳白	咳嗽白色痰液
195242	心慌	心慌
140695	量多	量较多
172112	胸闷	胸闷
173981	纳食差	食欲不佳
181212	心慌	心慌
23451	胃脘隐痛	胃脘隐痛
191177	纳差	纳差
212812	肛门疼痛	肛门疼痛
234159	咳痰	咳痰
122169	活动后心慌	活动后感到心慌
3810	眠一般	睡眠质量一般
26772	厌油腻	对油腻食物感到厌恶
149419	纳差	纳差
62589	憋喘	呼吸困难
208103	便时肛门坠胀不适	排便时肛门感到坠胀不适
224898	瘙痒	皮肤瘙痒
5848	行走不稳	步态不稳
180945	胸痛	胸痛
187485	咳嗽咳痰	咳嗽咳痰
193549	眠差	失眠、睡眠质量差
122090	夜尿1-2次	夜间排尿1-2次
173981	周身乏力	周身乏力
190294	色白质粘量大	痰液颜色为白色，质地黏稠，量较多
24985	二便调	排便和排尿异常
14079	视物不清	视力模糊
165411	眠差	失眠、睡眠质量差
14907	憋喘	呼吸困难
8522	无饮水呛咳	喝水时没有呛咳感
177595	口干	口干
11039	眠可	可以入睡
214182	偶有干咳	偶尔出现干咳
11087	右侧胸痛明显	右侧胸部疼痛明显
226803	活动后胸闷憋喘	活动后感到胸闷和呼吸困难
6003	咽部发痒	咽部感到瘙痒
38429	偶有咳嗽	偶尔咳嗽
135749	咳痰	咳痰
199318	患者咳嗽	患者咳嗽
160956	夜间偶干咳	夜间偶尔出现干咳
4212	偶见血丝	偶尔咳出带有血丝的痰液
198033	2015-11-06 胸部CT：右肺上叶占位并右肺、纵膈淋巴结转移，左侧肾上腺转移。	#N/A
173981	时有心慌、胸闷、憋喘	时常感到心慌、胸闷和呼吸困难
105136	咳嗽	咳嗽
3090	乏力	乏力
161165	胃痛	胃痛
21647	咳白粘痰	咳嗽白色黏稠痰液
188408	咳少量白痰	咳嗽少量白色痰液
3304	气喘	气喘
188425	阵发性胸闷、心慌	间歇性出现胸闷和心慌
150311	心慌	心慌
177375	脑鸣	头部有嗡鸣声
190294	活动后加重	活动后症状加重
2941	午时有恶心	中午时感到恶心
175584	左上肢麻木	左上肢感到麻木
4456	憋喘	呼吸困难
193549	大便7日1行	连续7天只排便1次
29873	生化：谷丙 120U/L，谷草 290U/L，白蛋白 39.2g/L，肌酸激酶 372U/L；葡萄糖 9.7mmol/L(2015-01-28，齐鲁医院)	#N/A
15326	3至4日一行	大便间隔3至4天才排便一次
148663	食欲差	食欲差
63290	言语不清	说话不清楚
145963	四肢乏力明显	四肢感到明显的无力
14255	，大便量少	排便量较少
207721	向左歪斜	倾向于向左侧倾斜
152806	活动后加重	活动后症状加重
90730	乏力	乏力
21535	咳嗽、咳少量白色黏痰	咳嗽，咳出少量白色黏稠痰液
207721	腹胀	腹胀
188737	饮食较年前减少	饮食比以前减少
160956	腹股沟疼痛甚	腹股沟感到剧痛
214141	双肩疼痛	两侧肩膀疼痛
105136	憋喘	呼吸困难
207723	入睡困难	入睡困难
140351	大便2-3日1行，质干，时如羊屎状，费劲难解，大便发黑	大便间隔2-3天才排便一次，大便质地干燥，有时呈羊屎状，排便费力且难以解出，大便呈黑色
16102	呕吐	呕吐
9602	周身肌肉麻木疼痛，伴重坠感	全身肌肉感到麻木和疼痛，伴有沉重和下坠感
188408	右侧背部胀痛	右侧背部感到胀痛
4985	留置导尿管持续导尿	安装导尿管后持续进行导尿
3811	乏力明显	疲乏
193825	进食困难	难以吃进食物
14343	排便略困难	排便稍微困难
71089	双眼失明	双眼完全失明
185370	情绪欠佳	情绪不佳
8970	心慌	心慌
196634	呕吐	呕吐
236633	盗汗	盗汗
62589	易汗出	容易出汗
194117	恶心	恶心
21003	大便稀	大便稀
145606	乏力	乏力
9235	反复发热	反复出现发热
140351	纳少	纳少
182734	眼涩	眼睛感到涩痛
224482	纳眠欠佳	食欲和睡眠质量不佳
21081	大便干	大便干
29873	周身乏力	周身乏力
156321	平卧时胸闷不适	平躺时感到胸闷和不适
21762	颈部连后头部胀痛不适	颈部延伸至后脑部感到胀痛和不适
143342	胸闷	胸闷
142382	纳少	纳少
203526	偶有咳嗽	偶尔咳嗽
21613	食欲差	食欲差
54790	纳少	纳少
14241	易咯出	容易咳出
140351	夜间、空腹时明显，进食、排气后觉舒	症状在夜间和空腹时明显，进食和排气后感到舒服
230404	咳嗽时加重	咳嗽时症状加重
25608	痰白量少，偶有血丝	痰液呈白色，量少，偶尔带有血丝
11083	胸闷憋喘	呼吸困难，感到胸闷
194203	乏力	乏力
194733	憋喘	呼吸困难
24908	口干	口干
3811	口腔黏膜溃疡疼痛	口腔黏膜出现溃疡，感到疼痛
8717	反复发热	反复出现发热
204236	右小腿红肿疼痛明显，色如涂丹，伴发热，T39.0℃	#N/A
228983	头晕头沉	头晕和沉重感
168779	乏力	乏力
18352	心慌，夜间较重，难以平卧	心跳加快，夜间症状加重，难以平躺
10044	便中带血	排便时带有血液
188737	近5月体重下降6斤	最近5个月体重减轻了6斤
90730	倦怠	感到疲倦无力
233079	眠差	失眠、睡眠质量差
187485	夜间有尿等待	夜间需要等待才能排尿
71089	口舌、四肢发麻、颤抖，出汗	口腔和舌头感到麻木，四肢发麻和颤抖，出汗
224482	口干	口干
236654	眠差	失眠、睡眠质量差
8236	胸闷	胸闷
206449	下肢乏力明显	下肢感到明显的无力
5672	仍有轻微疼痛	仍然有轻微的疼痛
13188	头晕脑胀	头晕和脑部胀痛感
212812	偶干咳	偶尔出现干咳
200142	双下肢活动不利	双下肢活动不方便
233497	吞咽困难	吞咽困难
181750	头晕	头晕
181212	听力下降	听力减退
90730	胸闷	胸闷
7577	入睡困难	入睡困难
8043	痰中带血	痰液中带有血液
175292	每日咳5-6次	每天咳嗽5-6次
196615	大便干	大便干
3332	纳差	纳差
2327	纳差	纳差
236065	大便干	大便干
150392	胸闷憋喘不能平卧	呼吸困难，不能平躺
71089	厌油腻	不喜欢油腻的食物
208611	咳嗽	咳嗽
13713	纳少	纳少
86169	尿急	尿急
219682	后背时酸痛	后背部位感到酸痛
152166	巅顶部头痛昏蒙	头痛位于头顶，伴有晕眩感
63290	体力一般	身体力量一般
226875	心前区疼痛不适	心前区出现疼痛和不适感
196615	小便调	小便异常
21284	耳鸣	耳鸣
146014	胸闷憋喘，活动后加重，快走及爬坡时明显	呼吸困难，活动后加重，尤其在快走和爬坡时明显
6387	干咳	干咳
4237	头晕	头晕
105136	胸闷	胸闷
5848	小便频	小便频
8492	消瘦约4斤	体重减轻约4斤
166610	咳血块	咳嗽时咳出带有血块的痰
175292	乏力，盗汗、自汗	感到疲倦无力，出现盗汗和自汗
152806	视物不清	视力模糊，看不清物体
208884	大便干	大便干
78730	时有反酸，食后加重	时常出现胃酸倒流的感觉，食后症状加重
234962	鼻塞	鼻塞
160473	大便干	大便干
8655	纳眠差	失眠、睡眠质量差
188425	眼干	眼干
178578	情绪低落	情绪低落，情绪不好
148663	纳少	纳少
152166	口干口黏	口干口腔黏膜粘连
188111	咳嗽	咳嗽
172112	背部疼痛	背部出现疼痛
23073	痰量多，质稠	痰液量多，质地黏稠
208611	痰色白，质黏难咳	痰液呈白色，黏稠且难以咳出
8492	咳嗽，咳白色泡沫痰，量多易咳出，无痰中带血	咳嗽，咳出白色泡沫状痰液，量多容易咳出，没有痰液中带血
203961	痰中带血，色暗红块状	痰液中带有暗红色块状物质
158077	时有胸闷	时常感到胸闷
214141	眠差	失眠、睡眠质量差
5310	胃胀	胃胀
11722	大便干	大便干
202927	大便粘腻	大便黏稠
38429	自汗	自汗
24908	胸闷	胸闷
228767	咳嗽	咳嗽
6116	纳差	纳差
21613	咳嗽，伴白黄痰并拉丝	咳嗽，伴有白黄色的拉丝痰液
167685	2015-05-12胸部CT：符合右肺Ca并双肺转移，右侧胸腔少量积液，建议CT增强扫描。附见：肝左叶囊肿可能。	#N/A
23411	乏力	乏力
156321	眠差	失眠、睡眠质量差
26772	大便稀	大便稀
203526	右侧背部疼痛	背痛
9235	纳差	纳差
21762	咳嗽	咳嗽
224898	胸闷	胸闷
173507	心脏超声心动图示：三尖瓣返流（轻度）；左室充盈异常。	#N/A
11083	声音嘶哑	声音嘶哑
14255	纳差	纳差
23420	咳嗽，有痰，偶色黑，质黏，量多	#N/A
147824	反酸	反酸
7794	便血	便血
200142	进食量少	食欲减少，进食量少
62589	乏力	乏力
26772	阵发性烘热汗出	时而出现阵发性的发热和出汗
145967	咳嗽	咳嗽
88477	小便不利	小便排尿困难
143036	发热，体温最高可达39.2℃	出现发热，体温最高可达39.2℃
163098	憋气	憋气
146107	纳眠差	失眠、睡眠质量差
140351	胃脘及胸骨后胀痛	胃脘和胸骨后方出现胀痛感
12497	咯白痰	咳嗽时咳出白色痰液
126869	体重减轻7-8斤	体重减轻了7-8斤
155504	乏力	乏力
11005	双下肢肿胀不适	双下肢出现肿胀和不适感
191423	近6日无大便	近6天没有排便
234145	昏迷状态	处于昏迷状态
188486	2016-03-10胸+上腹CT：1.左肺全切除术后改变，纵隔、右侧腋窝多发淋巴结肿大；右肾小囊肿。2.右肺上叶	#N/A
194733	行走不稳	#N/A
9625	左侧髂骨疼痛	左侧髂骨出现疼痛
12425	眠差	失眠、睡眠质量差
196146	咳嗽、深呼吸时加重	咳嗽，在深呼吸时症状加重
166610	憋喘	呼吸困难
14255	精神可	精神状态正常
8522	言语謇涩	言语表达不流畅
207147	胸闷	胸闷
142037	小便少	小便量减少
229644	咳痰	咳痰
29873	胃纳差	食欲不佳
147824	排尿时有疼痛感	排尿时感到疼痛
8866	2014-04-16胸部强化CT示：1.左肺上叶病变并纵膈淋巴结肿大，建议抗炎治疗后2周复查；2.符合T8椎体血管瘤CT表现；3.肝左外叶低密度灶，考虑囊肿，建议必要时MR检查	#N/A
18007	偶有咳嗽	偶尔出现咳嗽
21762	大便前流少量鲜血	大便前流出少量鲜血
156321	咳嗽	咳嗽
11622	纳差	纳差
165411	平素易咳白沫	平时容易咳嗽出白色泡沫状痰液
11083	食欲差	食欲差
10961	咳痰、痰少带血丝	咳嗽，痰液中带有少量血丝
6116	咳嗽咳痰	咳嗽咳痰
6117	站立不稳	站立时不稳定
58250	胸闷	胸闷
21762	体重下降4-5斤	体重下降了4-5斤
146307	活动耐力降低	活动耐力减低
105136	咳痰，色白，泡沫状，量多，不易咳	咳嗽，咳出白色泡沫状痰液，量多，不容易咳出
9552	呕吐	呕吐
141574	乏力	乏力
29873	听力下降	听力下降
175292	饭后自觉恶心	饭后自觉恶心
217522	偶有干咳	偶尔出现干咳
162403	眠一般	睡眠质量一般
14241	反酸	反酸
63290	咳痰色白	咳嗽时咳出白色痰液
191346	憋喘	呼吸困难
236633	头晕	头晕
175582	左腿偶感疼痛	偶尔感到左腿疼痛
169161	乏力	乏力
232755	咳少量白色粘痰	咳嗽时咳出少量白色粘稠痰液
144890	右眼睑下垂	右眼睑出现下垂
22425	大便少。	大便量减少
183901	痰白量多	痰液呈白色且量较多
223215	气短、	呼吸急促，气短
192189	周身疲乏无力	全身感到疲乏和无力
149693	食欲差	食欲差
23420	体力差，近期体重平稳	体力较差，近期体重保持稳定
30392	胸闷	胸闷
51009	气短	气短
141574	反酸	反酸
12138	伴持续性腹痛	伴有持续性腹痛
12138	纳差	纳差
188111	胸闷	胸闷
51009	乏力	乏力
162403	咳少量痰	咳嗽时咳出少量痰液
12425	咳痰	咳痰
2327	咳痰无力	咳嗽时无力咳出痰液
22764	左下肢乏力	左下肢感到无力
14907	纳眠一般	食欲和睡眠一般
228767	眠差	失眠、睡眠质量差
6387	体力一般	体力一般
17101	乏力明显	疲乏
182734	平素急躁易怒	平时容易感到急躁和易怒
188408	咳嗽	咳嗽
196634	咳嗽阵作	咳嗽发作性加重
194203	憋气	憋气
214141	食欲减退	食欲减退
4262	二便调	排便和排尿异常
236065	排尿费力	排尿困难，费力
155323	近2年体重下降10余斤	近两年体重下降了10余斤
3090	头胀痛	头部感到胀痛
21003	腰痛	腰痛
233079	伴轻微心慌	伴有轻微心慌感
174676	小便膀胱造瘘导尿	小便通过膀胱造瘘进行导尿
6117	恶心呕吐，泛酸	出现恶心、呕吐和胃酸倒流感
182914	胸闷	胸闷
185370	小便调	小便异常
196146	多梦	多梦
16102	胸痛	胸痛
14241	浑身乏力	全身感到疲乏无力
192189	右侧口角低垂、流涎	右侧口角下垂，口水流出
11005	双膝关节疼痛	双膝关节疼痛
216990	2016-12-26 胸部强化CT：1.右肺中叶切除术后所见。2.双侧肺野多发点状高密度影，提示转移可能。3.双侧胸膜轻度增厚。	#N/A
208611	纳差	纳差
229644	小便频	小便频
11087	量少色白	尿量少且呈白色
144142	小便频，伴不尽感，尿无力	小便频繁，伴有排尿不尽感和尿流无力
62589	恶心呕吐	感到恶心并呕吐
152806	麻木、乏力	出现麻木感和乏力
165092	心慌	心慌
5672	纳少	纳少
8043	咳黄痰	咳嗽时咳出黄色痰液
25857	呼吸困难	呼吸感到困难
18974	偶咳嗽，咳痰	偶尔咳嗽，咳出痰液
11722	胸闷	胸闷
188486	咳少量黄色黏痰	咳嗽时咳出少量黄色黏稠痰液
9235	胸闷胸痛	感到胸闷和胸痛
14241	偶尔吐酸水	偶尔呕吐酸性液体
18315	纳差	纳差
6117	消瘦，乏力	出现消瘦和乏力
195574	头昏沉	头部感到晕眩和沉重
220217	呕吐酸水	呕吐酸性液体
150392	气促	呼吸急促
196146	少量白痰	咳嗽时咳出少量白色痰液
140351	晨起头脑昏沉	早晨起床时头脑感到昏沉
5338	左肩部、腰部疼痛，	左肩部和腰部感到疼痛
216990	口苦	口苦
9184	一般情况可	一般情况下可
14358	纳差	纳差
198843	排便困难	排便困难
172112	喘憋气喘	呼吸急促，气喘
14358	行走无力	行走时感到无力
14907	双下肢轻微水肿	双下肢轻度水肿
16102	、腹胀、腹泻	腹部感到胀满，出现腹泻
18030	咳大量白色黏痰	咳嗽时咳出大量白色黏稠痰液
8717	烦躁易怒	情绪烦躁易怒
160473	患者右侧肩背部、右侧前胸部疼痛	患者感到右侧肩背部和右侧前胸部疼痛
179171	纳眠一般	食欲和睡眠一般
206449	腹胀	腹胀
188486	偶有眼部不适	偶尔出现眼部不适
4212	量多色白	尿量多且呈白色
13713	咳嗽	咳嗽
5310	左膝疼痛	左膝感到疼痛
145967	体力差	体力衰竭
151661	偶咳痰	偶尔咳嗽咳出痰液
182914	头痛	头痛
224898	咳痰	咳痰
155323	双下肢沉重不适	双下肢感到沉重不舒服
5848	胸闷	胸闷
4067	嗜睡	嗜睡
229769	2017-04-03胸椎MR示：胸腰段曲度欠自然，T11椎体略变扁，椎体上缘皮质光整欠连续，局部凹陷，可见长T1信号，压脂像为高信号，T12椎体形态欠规整，可见低信号影，呈术后状态。诸椎体边缘可见骨质增生。	#N/A
193825	纳差	纳差
71089	左侧肩部酸沉	左侧肩部感到酸痛沉重
17192	活动后气促	活动后呼吸急促
144142	右上腹疼痛，饭后疼痛，右侧卧位减轻	右上腹部感到疼痛，饭后疼痛，右侧卧位时疼痛减轻
196615	低热	体温轻度升高
21613	大便偏干	大便干燥
3304	咳黑色血丝	咳嗽时咳出带有黑色血丝的痰液
14241	夜尿频，夜起4-5次	夜间尿频，夜间起床4-5次
146107	周身乏力	周身乏力
177375	头痛	头痛
29685	眠差	失眠、睡眠质量差
228620	偶有心前区憋闷	偶尔感到心前区憋闷
188425	四肢无力	四肢感到无力
5082	偶有咳嗽	偶尔咳嗽
8970	周身乏力	周身乏力
30392	认知功能下降	认知功能出现下降
24908	下肢行动不便	下肢行动不方便
25608	双下肢活动不利	双下肢活动受限
8866	2014-05-07PET-CT示：1.左肺上叶肺癌近肺门肿块，纵隔内增大淋巴结，颈椎、左侧肱骨头、胸椎、腰椎、左侧髂骨、骶骨、右侧股骨上端多发性骨质破坏，FDA代谢增高符合左肺上叶肺癌伴上述部位转移，建议病理学证实。左肺野内多发性磨玻璃影，FDA代谢不高，建议密切随访观察。心包积液。2.肝囊肿	#N/A
14241	咳痰	咳痰
147300	腹胀	腹胀
149419	咳嗽、憋喘	咳嗽和呼吸困难
21003	痰少色白	咳嗽时咳出少量白色痰液
151933	纳眠可	食欲和睡眠可
165411	大便日行1次，大便质稀	每天排便一次，大便呈稀状
210407	双下肢无法活动	双下肢无法主动活动
5848	乏力	乏力
194733	咳痰	咳痰
13824	干咳	干咳
223215	胸闷	胸闷
179171	自觉喉中有痰	患者感到喉咙中有痰
24985	偶感胸闷	偶尔感到胸闷
191346	恶心	恶心
71089	怕热	对热感到不适
143020	乏力	乏力
223215	眠一般	睡眠质量一般
182734	痰少难咳	咳嗽时痰液较少且难咳出
206288	痰色白质黏	痰液呈白色且质地黏稠
20023	左下肢青筋迂曲隆起	左下肢静脉曲张，静脉呈现迂曲隆起的状态
143342	纳差	纳差
24582	左侧膝关节发凉	左侧膝关节感到凉冷
174676	纳差	纳差
23169	咳嗽	咳嗽
211443	声音嘶哑	声音嘶哑
224898	烧心	烧心
10961	晨起较重	早晨起床后症状较为明显
144052	纳眠差	失眠、睡眠质量差
196328	食欲差	食欲差
217526	患者现周身乏力	患者感到全身无力
155504	憋喘	呼吸困难
191346	咳痰	咳痰
188425	食欲不振	食欲减退
68231	口干、咽干	口腔和咽喉干燥
122169	低热	轻度发热
196328	纳少	纳少
4067	吐字不清	发音不清楚
46729	纳差	纳差
8655	偶咳嗽、咳痰，痰量多色白质粘	偶尔咳嗽、咳出大量黏稠白色痰液
5773	乏力	乏力
58250	乏力	乏力
142382	咳痰	咳痰
10961	偶有腰痛	偶尔出现腰痛
23420	小便频	小便频
220562	痰少	痰液较少
205148	右小腿青筋迂曲扩张	右小腿静脉曲张
3332	咳嗽、咳痰	咳嗽和咳出痰液
86169	周身乏力	周身乏力
68231	二便尚可	排尿和排便正常
8970	发热	发热
121449	咳嗽	咳嗽
162403	口干	口干
135749	胸闷	胸闷
14378	肢体阵发疼痛	肢体出现阵发性疼痛
119049	呼之不应	呼叫后没有反应
147824	不欲饮食	不想吃东西
147300	难咯出	难以咯出
14378	便秘	便秘
177375	胸闷	胸闷
146014	时流清涕	时常流清鼻涕
68231	咳嗽频发	频繁咳嗽
165411	小便黄	小便黄
221325	无食欲	无食欲
217522	2017-01-05 血常规示：WBC 3.36×109↓；门诊生化：AST 41U/L↑。	#N/A
5084	咳嗽	咳嗽
26538	憋喘	呼吸困难
15713	活动可	可以进行活动
130569	体重略下降	体重稍微下降
141574	腹胀	腹胀
5144	纳差	纳差
228767	周身散在红斑、丘疹，大小不一，部分伴脱皮，偶渗液，痒感明显，影响睡眠	全身散在分布的红斑和丘疹，大小不一，部分有脱皮，偶尔渗液，瘙痒感明显，影响睡眠
51009	咳白色泡沫样痰	咳嗽时咳出白色泡沫状痰液
51009	头晕	头晕
9602	胸闷	胸闷
4237	乏力	乏力
8655	体质较差	身体素质较差
186856	咳大量白黏痰，质粘难咯，咳痰无力	咳嗽时咳出大量黏稠白色痰液，质地黏稠难以咳出，咳嗽无力
15713	痰量中等	痰液量中等
149419	腹胀	腹胀
13843	咳嗽	咳嗽
228620	时有干呕	时常感到干呕
174676	痰白质黏	痰液呈白色且质地黏稠
20216	眠差	失眠、睡眠质量差
9552	痰中带血	痰液中带有血液
8043	质粘难咳	质地黏稠难以咳出
3810	右侧股骨处至右膝部疼痛	右侧大腿骨到右膝部的疼痛
75429	纳少	纳少
13713	喘憋	呼吸急促、气喘
226137	腰背部疼痛	腰背部疼痛
223518	胸闷、憋喘	呼吸困难、胸闷
16938	全身乏力	全身乏力
68231	色白	面色苍白
172112	眠差	失眠、睡眠质量差
14079	右腿活动稍不利	右腿活动稍有不便
150311	纳差	纳差
22764	胃胀	胃胀
21762	排气时有少量鲜血喷出	排气时有少量鲜血喷出
228620	眼干眼涩	眼睛干燥、眼睛发涩
193549	纳差	纳差
167685	咳大量白黏痰	咳嗽时咳出大量黏稠白色痰液
174676	咳嗽、咳痰	咳嗽和咳出痰液
17532	憋喘	呼吸困难
16102	因便秘长期服用通便药物，大便2天1次，质软	由于长期便秘服用通便药物，每2天排便1次，大便质地软
183901	发热	发热
220217	饮水呛咳	喝水时引发咳嗽
4262	口苦	口苦
187193	偶有头晕	偶尔出现头晕
4456	咳少量白色黏痰	咳嗽时咳出少量白色黏稠痰液
21762	咳少量黑白夹杂的粘痰	咳嗽时咳出少量黑色和白色夹杂的黏稠痰液
150311	劳累及情绪波动可诱发	劳累和情绪波动可能引发症状
24582	眠差	失眠、睡眠质量差
216990	时右肋下胀痛	时常感到右侧肋下胀痛
236065	夜尿频	夜尿频
160956	口干	口干
161348	大便稀	大便稀
12378	腰部剧痛	腰部剧烈疼痛
191346	周身乏力	周身乏力
8086	纳一般	纳一般
196383	右肩及右上肢疼痛	右肩和右上肢疼痛
194203	咳嗽	咳嗽
7625	发热	发热
152806	似踩棉感	感觉像踩在棉花上一样
4237	二便调	排尿和排便不正常
190294	平地慢行不耐受	在平地上行走时耐受性差
137271	多汗	多汗
144142	神疲懒言	精神疲乏，说话懒散
217522	眼干眼涩	眼睛干燥，眼睛发涩
18352	排出不畅，大便干	排便困难，大便干燥
172112	咳嗽	咳嗽
4340	憋喘	呼吸困难
20216	纳可	纳可
161348	胸痛	胸痛
210407	腹胀	腹胀
217522	头晕头胀	头晕和头部胀痛
147300	色黄	面色黄
151850	大便干	大便干
122090	眠差	失眠、睡眠质量差
18352	小便频数	小便频数
69509	乏力	乏力
10961	刺激性干咳	干咳有刺激性
209117	憋气	憋气
15713	肺气肿	肺气肿
10310	咳少量黑棕色痰，	咳嗽时咳出少量黑棕色痰液
193243	左季肋区至后背疼痛	左侧肋弓区域到后背的疼痛
221060	纳眠一般	食欲和睡眠一般
210407	持续导尿	持续导尿
146107	咳嗽	咳嗽
8323	体重近期减轻5斤	近期体重减轻5斤
12425	色白量多呈泡沫状	面色苍白，尿量增多呈泡沫状
14241	手脚冰凉	手脚感觉冰凉
4262	咳嗽、咳粉红色痰	咳嗽和咳出粉红色痰液
169285	腹胀明显	腹部明显膨胀
8086	乏力	乏力
11083	吃饭时易呛咳	在进食时容易出现咳嗽
30392	咳嗽咳痰	咳嗽咳痰
205148	小腿肿胀疼痛	小腿出现肿胀和疼痛
158077	大便干	大便干
216990	耳鸣	耳鸣
156321	纳一般	纳一般
236654	计算力欠佳	计算能力不佳
195461	精神不佳	精神状态不佳
236633	易呛咳	容易出现咳嗽
220217	食后恶心呕吐	进食后感到恶心并呕吐
195242	憋喘	呼吸困难
191423	声音嘶哑	声音嘶哑
21003	纳差	纳差
14907	咳白粘痰，难咯出	咳嗽出白色黏稠痰液，难以咳出
155401	口干	口干
214141	偶有头晕、心慌	偶尔出现头晕和心慌
122090	喜凉饮	喜欢喝凉的饮料
190294	胸闷憋喘	呼吸困难，感到胸闷
196328	声音嘶哑	声音嘶哑
12378	憋闷	呼吸困难，感到窒息
172573	时有头晕头痛、心慌、恶心呕吐、饮水呛咳	时常出现头晕、头痛、心慌、恶心呕吐和饮水呛咳
178567	色黄如浓茶	面色黄，颜色像浓茶一样
7577	周身乏力	周身乏力
21081	乏力	乏力
146632	大便稀	大便稀
71089	大便可，需药物辅助，一天1次	排便正常，但需要药物辅助，一天一次
20216	易咳	容易咳嗽
182914	咳嗽咳痰，痰白质稀，带有少量血丝	咳嗽并咳出痰液，痰液呈白色稀状，带有少量血丝
8807	气喘	气喘
8970	纳呆	纳呆
191428	左侧腿部疼痛	左侧腿部出现疼痛
188486	2015-07-15胸+上腹CT：左肺癌术后改变。纵隔、左侧锁骨上及左侧腋窝淋巴结肿大；右肾小囊肿。	#N/A
220217	乏力	乏力
4067	鼻饲饮食	通过鼻子进行饮食
4237	声音嘶哑	声音嘶哑
234159	乏力	乏力
224898	眠不好	睡眠质量不好
9184	舌暗，苔白腻	舌头颜色暗淡，舌苔白而腻
13444	全身乏力	全身乏力
208611	2016-09-20胸+全腹强化CT：1.结合病史，右肺术后；2.肺气肿，右肺尖区肺大泡；双肺少许炎症；3.肝脏小囊肿；前列腺增生并钙化。上述较2016.4.5未见明显变化。附见：甲状腺右叶结节。	#N/A
13174	黑棕色痰	咳嗽出黑棕色痰液
12378	咳痰，为灰白色粘痰	咳嗽并咳出灰白色黏稠痰液
14241	色白量一般	面色苍白，尿量一般
146014	痰不易咳出	痰不易咳出
9184	脉弦细。	脉搏细弱而有力
140814	周身乏力	周身乏力
151661	时头晕	时常出现头晕
147824	大便干	大便干
58250	咳嗽	咳嗽
25857	憋喘	呼吸困难
207721	胸背部阵发性疼痛	胸部和背部出现阵发性疼痛
196146	偶有耳鸣	偶尔出现耳鸣
176157	夜尿频	夜尿频
8970	咳嗽	咳嗽
18352	全身乏力	全身乏力
166610	眠差	失眠、睡眠质量差
195242	咳痰	咳痰
189794	胸闷、气短，胸痛	呼吸困难，气短，胸部疼痛
9625	疼痛评分（NRS）2分	疼痛评分为2分（使用数字评分法）
91769	胸闷	胸闷
13713	乏力	乏力
26538	痰质粘色黄	痰液黏稠，颜色为黄色
20216	小便色黄	小便色黄
12759	胸部胀满感	胸部有充满感
119049	持续导尿	持续进行导尿
4340	胸部有胀满感	胸部感到充满
23451	多梦	多梦
63290	走路不稳	行走时不稳定
169986	恶心	恶心
142063	纳差	纳差
211443	胸闷憋气	呼吸困难，感到胸闷
207147	憋气	憋气
224482	眼干	眼干
29873	眠差	失眠、睡眠质量差
143342	恶心欲吐	感到恶心并有呕吐的欲望
71089	眠差	失眠、睡眠质量差
65069	乏力夜间盗汗	夜间出现乏力和盗汗
145606	胸闷	胸闷
135749	懒言	说话不多
195549	胸闷	胸闷
14358	乏力明显	疲乏
190294	大便干，已10余日未行	大便干燥，已经10多天没有排便
229769	大便数日一行	大便几天才排一次
9184	辅助检查 2014-07-07胸部CT示：右肺下叶前基底段见大小约1.4*1.5cm软组织结节，呈分叶状，增强扫描不均匀强化，气管、支气管通畅。影像学印象：考虑右肺下叶肺癌并双肺、肺门及纵膈淋巴结转移，建议进一步排除排除结核（济南市第三人民医院）。	#N/A
2941	纳差	纳差
228620	2017-03-27 心电图示：ST-T改变。（于本院）	#N/A
162403	纳差	纳差
10735	纳差	纳差
155795	纳一般	纳一般
155430	憋喘	呼吸困难
4237	纳眠可	食欲和睡眠可
142063	憋喘	呼吸困难
90730	行动欠灵活	行动不够灵活
23411	痰少	痰液较少
199318	声音嘶哑	声音嘶哑
20216	双下肢困重无力感	双下肢感到沉重且无力
4985	不能交流	无法进行交流
11014	耳聋	耳聋
158077	时有呃逆	时常出现呃逆（打嗝）
140695	声低	声音低沉
196146	双眼干涩	双眼干涩
69509	晨起量多	早晨排尿量较多
12425	右侧胸部刀口处疼痛	右侧胸部手术切口处有疼痛感
5082	纳差	纳差
215585	咳嗽	咳嗽
200142	双腿疼痛	两条腿感到疼痛
168779	外展时疼痛	在外展（伸展）时感到疼痛
149693	大便三日未行	三天没有排便
175292	头痛、头晕	头部疼痛和头晕
196615	纳眠一般	食欲和睡眠一般
161348	小便频	小便频
198457	右侧胸部感轻微疼痛不适	右侧胸部感到轻微的疼痛和不适
210407	纳眠差	失眠、睡眠质量差
188533	眠差	失眠、睡眠质量差
3304	左侧腰痛	左侧腰部疼痛
40955	体重略下降	体重稍微下降
183901	汗多	多出汗
143020	思睡	思维迟缓，想睡觉
144424	憋闷	呼吸困难，感到闷闷不乐
188486	2015-05-25PET/CT示：左肺癌术后。左侧中下颈部、双侧锁骨上、左侧腋窝、纵隔及右肺门多发代谢活性增高的淋巴结，考虑转移癌可能性大；右肺炎症；左侧胸腔积液。	#N/A
8717	鼻饲流质饮食	通过鼻饲管进食流质食物
141574	食欲差	食欲差
193549	全身乏力	全身乏力
180945	胸闷	胸闷
236654	小便偶有失禁	偶尔失去对小便的控制
13777	伸舌右偏	伸出舌头时向右偏斜
210407	右踝两处烫伤皮肤溃破2x2cm	右踝部位有两处皮肤烫伤，溃破面积为2x2厘米
225860	乏力	乏力
4237	夜间尤甚	夜间症状尤为严重
23411	憋喘	呼吸困难
13713	咳白色痰	咳嗽出白色痰液
232755	大便秘，3-4日/次	大便便秘，每3-4天排便一次
194203	咳痰	咳痰
206341	左大腿外侧、左小腿外侧、左足底、左足第二趾麻木	左大腿外侧、左小腿外侧、左脚底和左脚第二脚趾感到麻木
6386	左侧下肢麻木	左侧下肢感到麻木
142063	眠差	失眠、睡眠质量差
10031	乏力	乏力
10735	头晕	头晕
21613	小便少	小便量减少
9625	乏力	乏力
169986	口干	口干
4067	时有幻视、幻听	时常出现幻觉和幻听
182734	大便干	大便干
203526	咳吐少量白痰，易咯出	咳嗽时咳出少量白色痰液，容易咳出
12430	偶咳鲜血，量少	偶尔咳出少量鲜血
199318	体重稍有下降	体重稍微下降
228983	双耳耳聋	双耳听力丧失
187193	耳鸣	耳鸣
199244	纳呆	纳呆
234145	右眼压眶无反射	右眼眶受压无反射
52953	小便频	小便频
228983	梦多	梦多
8236	咯白痰	咳嗽出白色痰液
54790	肛门分泌物多	肛门分泌物增多
188486	自汗	自汗
182734	食欲不振	食欲减退
169986	心慌	心慌
188408	胸闷	胸闷
186856	胸闷憋喘	呼吸困难，感到胸闷
191423	乏力	乏力
234962	痰色白、质粘，无痰中带血，量可，容易咳出，咳甚则憋喘	#N/A
142037	纳差	纳差
140695	排便困难	排便困难
144477	憋闷	呼吸困难，感到闷闷不乐
148370	体力差	体力衰竭
161165	体力差	体力衰竭
15326	纳眠一般	食欲和睡眠一般
197090	骶尾部创面，色黑	骶尾部有黑色的创伤
182734	偶有头晕	偶尔出现头晕
224898	胃脘部不适	胃脘部不适
149693	少气懒言	呼吸短促，说话懒散
233497	眠差	失眠、睡眠质量差
161348	周身疼痛	全身都感到疼痛
15326	大便干	大便干
8970	咳痰	咳痰
182734	咳嗽咳痰	咳嗽咳痰
7794	呕吐	呕吐
24985	右上肢及右肩部疼痛、麻木	右上肢和右肩部感到疼痛和麻木
51009	胸闷	胸闷
46729	舌紫暗苔厚腻	舌头呈紫暗色，舌苔厚腻
147300	近期体重下降	最近体重下降
183788	大便干结难解	大便干燥，难以排便
236633	自汗	自汗
192189	夜尿多	夜间尿量增多
198033	2015-11-12 PET-CT:1.右肺上叶FDG代谢增高占位性病变伴右肺门区、纵膈内、右内乳区、右锁骨上多发FDG代谢增高淋巴结，右肺野内多发结节及结片伴部分FDG代谢增高，右厚壁胸膜局限性增厚伴FDG代谢增高，考虑为右肺癌伴多发淋巴结转移、右肺多发转移及胸膜转移；2.左肾上腺小结节，考虑为肾上腺腺瘤。	#N/A
8970	憋喘	呼吸困难
29873	时有心慌、头晕	时常出现心慌和头晕
20023	活动后酸胀沉重	活动后感到酸痛、胀满和沉重
144054	双下肢不能自由活动	两条下肢无法自由活动
3504	便日2-3次	每天排便2-3次
147300	四肢乏力	四肢无力
13188	二便调	排尿和排便不正常
122090	双眼失明	双眼失明
144142	嗳气后腹胀减轻	嗳气后腹胀减轻
196383	醒后难以入睡	醒后难以入睡
177595	乏力	乏力
11087	乏力	乏力
4067	身体及双下肢下垂性水肿	身体和双下肢出现下垂性水肿
62589	眠差	失眠、睡眠质量差
12425	口苦	口苦
178567	身目重度黄染	严重黄疸
191423	胸闷胸痛	胸闷和胸痛
151661	纳眠差	失眠、睡眠质量差
24985	沿右上肢尺侧至右肩背见散在暗红色疱疹	沿右上肢尺侧至右肩背出现散在的暗红色疱疹
194203	对冷空气及刺激气味敏感	对冷空气和刺激性气味敏感
233497	近期体重减少约2kg	近期体重减少约2公斤
202854	体力一般	体力一般
208405	体重无明显变化	体重没有明显变化
8970	焦虑紧张	焦虑和紧张
12378	乏力	乏力
12817	全身乏力	全身乏力
197090	咳白色痰	咳白色痰
7794	恶心	恶心
155430	纳少	纳少
21762	2014-5-20肠镜检查，进镜至结肠脾曲，距肛缘70cm、60cm处分别见一0.5×0.3cm大小息肉样肿物隆起，表面光滑，乙状结肠黏膜光滑。距肛缘5cm处见一肿物突出肠腔，约占肠腔1/3，表面糜烂有渗血。	#N/A
12817	体重平稳	体重保持稳定
191346	便秘	便秘
161348	畏寒	畏寒
12540	小便颜色淡黄	小便颜色淡黄
62589	色白	皮肤和黏膜呈现苍白色
154341	乏力	乏力
10718	夜间服用4mg安定入睡	#N/A
220217	大便干	大便干
166272	纳眠差	失眠、睡眠质量差
150355	声音嘶哑	声音嘶哑
181212	头痛	头痛
229644	咳嗽	咳嗽
156321	大便稀	大便稀
121449	低热	轻微发热
220393	大便调	排便不规律
166272	左腹时疼痛	左侧腹部时感到疼痛
38429	低热	轻微发热
161348	头痛	头痛
21647	咳嗽	咳嗽
181750	面黄	面黄
8807	纳差	纳差
236065	尿不尽	排尿不完全
12817	咳痰	咳痰
12378	痰中带血丝	痰液中带有血丝
10718	偶有咳嗽咳痰	偶尔咳嗽并咳出痰
38429	小便频	小便频
166610	小便浑浊	小便浑浊
161165	四肢乏力	四肢乏力
[truncated: 878 more rows]
