# Supplementary material for: Molecular mechanism of the treatment of lung adenocarcinoma by Hedyotis Diffusa: an integrative study with real-world clinical data and experimental validation
Source: Front Pharmacol. 2024 Jun 6;15:1355531. doi: 10.3389/fphar.2024.1355531 (PMC11187350; doi:10.3389/fphar.2024.1355531)
Supplement: Supplementary file 1 [file DataSheet1.ZIP › datafile/0_Raw_data/2-0 symptom gene.xlsx]

## Sheet: Sheet1
Unnamed: 0	TCM_symptom_id	Gene_id	P_value	FDR(BH)	FDR(Bonferroni)	Relationship	Version	Suppress	TCM_symptom_name	Gene_symbol
0	49	3621	0.0459228	0.0766429	1	By_disease	v1		便泻	TTR
1	1119	1222	0.00191975	0.0236095	1	By_disease	v1		痛有定处	FERMT3
2	374	3476	0.00998272	0.0471598	1	By_disease	v1		寒热头痛	TLR9
3	157	2482	0.0241889	0.0566528	1	By_disease	v1		大便秘结	PCCA
5	386	3208	0.030105	0.0614307	1	By_disease	v1		行经小腹冷痛	SLCO1B1
6	754	3662	0.0199654	0.0534832	1	By_disease	v1		呕逆	UCP2
7	399	2549	0.00633519	0.0434216	1	By_disease	v1		喉中作响	PGM3
8	671	397	0.01555	0.0506091	1	By_disease	v1		面黄	BPGM
10	500	2758	0.0200261	0.0534832	1	By_disease	v1		惊厥	PSEN2
11	1344	3351	0.0149195	0.0506091	1	By_disease	v1		心神不安	SURF1
12	152	649	0.0241889	0.0566528	1	By_disease	v1		大便干	CHST14
13	1420	916	0.0175854	0.0534832	1	By_disease	v1		羞明流泪	DDB2
14	410	3137	0.0174698	0.0534832	1	By_disease	v1		昏仆	SLC25A20
16	1708	71	0.0276765	0.0603873	1	By_disease	v1		足抽搐	ACVRL1
17	1620	1419	0.00498561	0.0389559	1	By_disease	v1		月经量多，味臭	GNAS
19	1574	1688	0.0034529	0.0329169	1	By_disease	v1		阴疽初起	IL12B
23	102	2672	0.00979075	0.0471598	1	By_disease	v1		赤缕红斑	PORCN
26	1606	1033	0.0222976	0.0564134	1	By_disease	v1		右胁胀满	DUOX2
27	479	1670	0.0448201	0.0766429	1	By_disease	v1		经行小腹胀痛	IGH
28	29	1747	0.0202478	0.0536685	1	By_disease	v1		鼻衄	ITGA2B
29	875	3689	0.0151661	0.0506091	1	By_disease	v1		痧胀腹痛	USP8
32	1034	1560	0.00857983	0.0469248	1	By_disease	v1		四肢关节冷痛	HLA-DRB1
34	18	3784	0.023229	0.0566528	1	By_disease	v1		暴注下泻	ZAP70
35	49	910	0.000535231	0.0112337	1	By_disease	v1		便泻	DCLRE1C
37	1234	1091	0.0459228	0.0766429	1	By_disease	v1		五更泄泻	ELP1
38	1197	1101	0.000101591	0.00460504	1	By_disease	v1		胃出血	ENG
39	17	3809	0.0133944	0.0506091	1	By_disease	v1		暴厥	ZNF365
41	984	1954	0.0222976	0.0564134	1	By_disease	v1		食后腹胀拒按	LIPA
43	1510	1391	0.00691112	0.0441645	1	By_disease	v1		眼目昏花	GLA
45	186	1068	0.0274852	0.0603873	1	By_disease	v1		癫狂	EFTUD2
47	1421	3246	0.0406647	0.0721801	1	By_disease	v1		羞明畏光	SNRNP200
48	451	1088	0.00198905	0.024264	1	By_disease	v1		焦虑	ELN
50	1235	3652	0.015934	0.0506091	1	By_disease	v1		五心烦热	UBAC2
51	474	1507	0.00364753	0.0338905	1	By_disease	v1		经行量少	H6PD
56	235	3770	0.031617	0.0618323	1	By_disease	v1		发热重	XPC
58	1318	2573	0.0459228	0.0766429	1	By_disease	v1		泄泻	PIGT
59	1513	3058	0.000767828	0.0135344	1	By_disease	v1		眼痛	SF3B1
60	547	1978	0.00383951	0.0338905	1	By_disease	v1		咳呛阵作	LPIN2
62	236	361	0.015934	0.0506091	1	By_disease	v1		发烧	BCL2
66	1029	354	0.0290343	0.0614307	1	By_disease	v1		思维迟缓	BBS9
67	1285	1672	0.00766501	0.0441645	1	By_disease	v1		小儿顿咳	IGHM
70	451	2326	0.0425836	0.0751466	1	By_disease	v1		焦虑	NKX2-1
71	1121	942	0.0198677	0.0534832	1	By_disease	v1		头部剌痛	DHFR
72	833	1318	0.015934	0.0506091	1	By_disease	v1		热病发热	GAA
73	973	1245	5.92792e-07	0.000193555	0.0358077	By_disease	v1		湿痹拘挛	FHL1
75	803	2522	0.00633519	0.0434216	1	By_disease	v1		气喘	PEPD
76	1630	249	0.0213877	0.0553071	1	By_disease	v1		早产	ARHGAP31
77	323	516	0.015934	0.0506091	1	By_disease	v1		髙热	CCL2
78	1338	2893	0.0263197	0.0603873	1	By_disease	v1		心律失常	RIT1
80	1600	828	0.000493101	0.0109067	1	By_disease	v1		痈肿疮疡	CTLA4
81	567	825	0.000101591	0.00460504	1	By_disease	v1		口疮	CTGF
83	82	3434	0.0448201	0.0766429	1	By_disease	v1		产后小腹疼痛	TET2
85	154	2387	0.0241889	0.0566528	1	By_disease	v1		大便干结难下	NRTN
88	700	2538	0.000717406	0.0130136	1	By_disease	v1		目生云翳	PEX7
90	1192	2314	0.00191975	0.0236095	1	By_disease	v1		畏热	NFKBIA
91	979	2341	0.0115185	0.0506091	1	By_disease	v1		湿疹瘙痒	NOD2
93	1687	195	0.00383619	0.0338905	1	By_disease	v1		肿痛	ANG
95	44	3729	0.0241889	0.0566528	1	By_disease	v1		便结	WAC
99	1009	3226	0.0276765	0.0603873	1	By_disease	v1		手抽搐	SMC1A
100	207	1555	0.0114766	0.0506091	1	By_disease	v1		顿咳	HLA-B
101	1177	2722	0.030105	0.0614307	1	By_disease	v1		脘腹隐痛	PRKCSH
106	984	3284	0.00748704	0.0441645	1	By_disease	v1		食后腹胀拒按	SPIB
109	372	1978	0.0195815	0.0534832	1	By_disease	v1		关节肿痛	LPIN2
112	96	2452	0.0101747	0.0476086	1	By_disease	v1		齿鼻衄血	P2RY12
115	774	2155	0.00214278	0.0251976	1	By_disease	v1		皮肤瘙痒	MPL
117	1421	1980	0.00123739	0.0191832	1	By_disease	v1		羞明畏光	LRAT
120	1626	1529	0.0200261	0.0534832	1	By_disease	v1		晕眩	HCRT
121	1432	2751	0.00383951	0.0338905	1	By_disease	v1		虚劳久咳	PRTN3
122	208	369	0.0240449	0.0566528	1	By_disease	v1		多汗	BDNF
123	595	895	0.00230371	0.0260061	1	By_disease	v1		口燥	DAO
124	438	2260	0.0296219	0.0614307	1	By_disease	v1		记忆减退	ND6
125	1707	3684	0.0240449	0.0566528	1	By_disease	v1		自汗	USB1
128	1579	1257	0.00556729	0.0416367	1	By_disease	v1		音哑	FLII
129	695	3712	0.01555	0.0506091	1	By_disease	v1		目黄	VIPAS39
130	1338	3620	0.0263197	0.0603873	1	By_disease	v1		心律失常	TTPA
132	288	1704	0.0151661	0.0506091	1	By_disease	v1		腹痛	IL23R
133	561	3748	0.0053686	0.0408336	1	By_disease	v1		咳血	WIPF1
134	978	3159	0.0115185	0.0506091	1	By_disease	v1		湿疹	SLC30A2
135	242	2359	0.000442801	0.0101319	1	By_disease	v1		烦渴	NPHP1
136	592	678	0.00844692	0.0463943	1	By_disease	v1		口喎	CLIP2
137	371	1449	0.00766501	0.0441645	1	By_disease	v1		关节肿大	GPR101
140	718	2238	0.0216932	0.0559318	1	By_disease	v1		年老气喘	NAGS
141	294	1670	0.0448201	0.0766429	1	By_disease	v1		腹中冷痛	IGH
143	979	1530	0.0115185	0.0506091	1	By_disease	v1		湿疹瘙痒	HDAC4
145	748	1221	0.00460254	0.0369916	1	By_disease	v1		脓疱	FERMT1
148	1177	379	0.0151661	0.0506091	1	By_disease	v1		脘腹隐痛	BIRC3
149	1144	3030	0.00998272	0.0471598	1	By_disease	v1		头胀痛	SELP
150	1234	2984	0.023229	0.0566528	1	By_disease	v1		五更泄泻	SAR1B
152	1183	2145	0.0149195	0.0506091	1	By_disease	v1		脘痞	MNX1
153	109	482	0.0126315	0.0506091	1	By_disease	v1		喘	CASP8
155	1089	748	0.00633519	0.0434216	1	By_disease	v1		痰饮咳喘	COMT
156	272	2787	0.0340941	0.0653216	1	By_disease	v1		风痰眩晕	PTPN22
160	141	1575	0.00574932	0.0423072	1	By_disease	v1		窜痛	HNRNPA1
161	770	1221	0.0183465	0.0534832	1	By_disease	v1		皮肤潰疡	FERMT1
162	1344	3298	0.0441105	0.0766429	1	By_disease	v1		心神不安	SQSTM1
163	234	4297	0.015934	0.0506091	1	By_disease	v1		发热	CXCL9
164	1630	2028	0.0319124	0.0621894	1	By_disease	v1		早产	MAP2K1
165	360	2787	5.12222e-07	0.000172718	0.0309166	By_disease	v1		关节剧痛	PTPN22
166	1150	1562	0.0459228	0.0766429	1	By_disease	v1		吐泻	HMBS
170	1344	845	0.0149195	0.0506091	1	By_disease	v1		心神不安	CUL4B
171	170	408	0.023229	0.0566528	1	By_disease	v1		大便泄泻	BTD
173	1133	3689	0.00998272	0.0471598	1	By_disease	v1		头痛	USP8
174	529	2043	0.00766501	0.0441645	1	By_disease	v1		久嗽	MARS
177	1306	3285	3.35892e-06	0.00060928	0.20289	By_disease	v1		小腹胀痛	SPINK1
178	937	2670	0.00191975	0.0236095	1	By_disease	v1		身疼痛	PON3
179	1303	2975	0.0151661	0.0506091	1	By_disease	v1		小腹下坠	SAA1
181	282	2749	0.0151661	0.0506091	1	By_disease	v1		腹暴痛	PRSS2
183	1375	401	0.030105	0.0614307	1	By_disease	v1		胸腹胀痛	BRCA1
184	1433	1978	0.00383951	0.0338905	1	By_disease	v1		虚劳咳喘	LPIN2
186	451	2631	0.0425836	0.0751466	1	By_disease	v1		焦虑	PMS2
187	1294	137	0.023229	0.0566528	1	By_disease	v1		小儿秋季腹泻	AK2
188	531	1675	0.0459228	0.0766429	1	By_disease	v1		久泻	IGLL1
189	803	1774	0.00633519	0.0434216	1	By_disease	v1		气喘	JMJD1C
191	900	2620	0.0331279	0.0641585	1	By_disease	v1		舌边尖有瘀斑	PLOD1
194	44	762	0.0477972	0.0774857	1	By_disease	v1		便结	COX2
195	147	2874	0.0241889	0.0566528	1	By_disease	v1		大便不通	RFC2
196	411	1561	0.0140142	0.0506091	1	By_disease	v1		昏睡	HLCS
197	920	1190	0.0492827	0.0795054	1	By_disease	v1		舌有瘀点瘀斑	FANCC
199	834	2176	0.015934	0.0506091	1	By_disease	v1		热病发烧	MST1
200	156	2996	0.0477972	0.0774857	1	By_disease	v1		大便困难	SCN10A
201	50	1683	0.00191975	0.0236095	1	By_disease	v1		便血	IL10RA
204	800	1751	0.0149195	0.0506091	1	By_disease	v1		脐腹胀痛	ITGA6
205	871	340	0.0103667	0.0479606	1	By_disease	v1		瘙痒难忍	BAAT
206	756	2200	0.00551498	0.0416367	1	By_disease	v1		呕吐清水	MVK
208	684	953	0.0164433	0.051655	1	By_disease	v1		面肢浮肿	DIS3L2
209	771	2334	0.027367	0.0603873	1	By_disease	v1		皮肤糜烂	NLRP3
210	188	168	0.0274852	0.0603873	1	By_disease	v1		癫痫痰多	ALG3
211	990	2966	0.00268611	0.0286481	1	By_disease	v1		食少	RUNX1
213	1294	2158	0.023229	0.0566528	1	By_disease	v1		小儿秋季腹泻	MPV17
214	234	1978	0.015934	0.0506091	1	By_disease	v1		发热	LPIN2
215	1119	195	0.00383619	0.0338905	1	By_disease	v1		痛有定处	ANG
218	114	3412	0.00766501	0.0441645	1	By_disease	v1		喘咳	TCF3
219	476	147	0.030105	0.0614307	1	By_disease	v1		经行小腹冷痛	ALAD
221	1619	1163	0.00441543	0.0369845	1	By_disease	v1		月经量多	F10
222	58	3032	0.0460741	0.0766429	1	By_disease	v1		不能久视	SEMA3A
224	669	1224	0.0406142	0.0721801	1	By_disease	v1		面浮肿	FGA
225	1320	2860	0.00311436	0.031858	1	By_disease	v1		泻而不爽	RECQL4
227	1190	426	0.0406647	0.0721801	1	By_disease	v1		畏光	C4A
228	1026	1675	0.0459228	0.0766429	1	By_disease	v1		水泻	IGLL1
229	185	519	0.00998272	0.0471598	1	By_disease	v1		巅顶疼痛	CCM2
230	1550	3686	0.0308612	0.0617203	1	By_disease	v1		夜盲昏花	USH1G
232	1651	3447	0.0290911	0.0614307	1	By_disease	v1		支气管扩张出血	TGFB1
233	1121	2496	0.00998272	0.0471598	1	By_disease	v1		头部剌痛	PDCD10
234	1134	3447	0.000291394	0.00814985	1	By_disease	v1		头痛日久	TGFB1
235	834	3652	0.015934	0.0506091	1	By_disease	v1		热病发烧	UBAC2
236	1682	3818	0.0268523	0.0603873	1	By_disease	v1		智能减退	ZNF711
237	934	1171	0.0459371	0.0766429	1	By_disease	v1		身目发黄	F5
238	1413	3434	0.0143319	0.0506091	1	By_disease	v1		胸胀痛	TET2
240	975	409	0.0273957	0.0603873	1	By_disease	v1		湿疮脓水浸淫	BTK
242	156	3267	0.00553406	0.0416367	1	By_disease	v1		大便困难	SOX3
243	1682	2129	0.0268523	0.0603873	1	By_disease	v1		智能减退	MMADHC
247	1034	3040	0.0361462	0.0679213	1	By_disease	v1		四肢关节冷痛	SEPT9
248	1195	3794	0.00748704	0.0441645	1	By_disease	v1		胃肠术后腹胀	ZEB2
250	426	541	0.0293485	0.0614307	1	By_disease	v1		肌肉疼痛	CD36
252	253	1766	0.0197735	0.0534832	1	By_disease	v1		泛吐清水	IVD
253	1410	147	0.030105	0.0614307	1	By_disease	v1		胸胁胀痛	ALAD
257	1401	3730	0.0190652	0.0534832	1	By_disease	v1		胸胁闷痛	WAS
259	699	2476	0.000529201	0.0112337	1	By_disease	v1		目生翳膜	PAX6
260	891	1712	0.0304831	0.0616916	1	By_disease	v1		少腹痛	IL6
261	1183	1686	0.0149195	0.0506091	1	By_disease	v1		脘痞	IL12A
262	1497	3515	0.00249568	0.0274348	1	By_disease	v1		言语不清	TNFSF4
263	350	4287	0.015934	0.0506091	1	By_disease	v1		骨蒸劳热	CISH
264	660	229	0.0380302	0.0701688	1	By_disease	v1		毛发成片脱落	APCDD1
265	1336	2494	0.00575152	0.0423072	1	By_disease	v1		心绞痛	PCSK9
266	1132	1697	0.00998272	0.0471598	1	By_disease	v1		头疼痛	IL1B
267	1079	426	0.030105	0.0614307	1	By_disease	v1		痰黏稠	C4A
268	1353	2056	0.0432955	0.0761449	1	By_disease	v1		形体肥胖	MC4R
269	770	1556	0.00921482	0.0471598	1	By_disease	v1		皮肤潰疡	HLA-DPB1
271	81	1759	0.0380302	0.0701688	1	By_disease	v1		产后脱发	ITGB6
277	1664	1764	0.0126315	0.0506091	1	By_disease	v1		肢体活动受限	ITPR1
281	1449	3470	3.14617e-06	0.00060928	0.19021	By_disease	v1		血小板减少	TINF2
282	421	1317	0.0437023	0.0766429	1	By_disease	v1		肌肉剧痛	G6PD
283	660	3683	0.0380302	0.0701688	1	By_disease	v1		毛发成片脱落	UROS
284	235	2751	0.015934	0.0506091	1	By_disease	v1		发热重	PRTN3
288	529	1076	0.00383951	0.0338905	1	By_disease	v1		久嗽	EIF2AK4
289	1048	36	0.0335957	0.0645232	1	By_disease	v1		四肢无力	ABHD5
290	152	3097	0.0477972	0.0774857	1	By_disease	v1		大便干	SKI
291	1260	1399	0.0132463	0.0506091	1	By_disease	v1		消渴	GLIS3
292	931	3537	0.0308612	0.0617203	1	By_disease	v1		身黄	TPO
293	390	3955	0.015934	0.0506091	1	By_disease	v1		烘热	HP
294	503	1822	0.00556662	0.0416367	1	By_disease	v1		惊痫不安	KCNQ3
295	188	2526	0.00326526	0.032178	1	By_disease	v1		癫痫痰多	PEX10
296	58	3831	0.00211438	0.0250392	1	By_disease	v1		不能久视	C12ORF65
297	145	3552	0.0241889	0.0566528	1	By_disease	v1		大便不爽	TRH
298	1075	698	0.0198677	0.0534832	1	By_disease	v1		痰厥头痛	CNTN2
299	12	3576	0.0368928	0.0688812	1	By_disease	v1		半身不遂	TRNS1
302	500	3548	0.00013104	0.00538107	1	By_disease	v1		惊厥	TRDN
303	196	1305	0.00956565	0.0471598	1	By_disease	v1		跌扑肿痛	FUS
304	373	3146	0.00651187	0.0441645	1	By_disease	v1		关节肿胀疼痛	SLC26A2
306	1305	725	0.000895745	0.0153139	1	By_disease	v1		小腹胀	COL2A1
308	1277	1681	0.00268611	0.0286481	1	By_disease	v1		小便淋浊	IKZF1
309	1301	3033	0.015358	0.0506091	1	By_disease	v1		小腹痛	SEMA3C
312	425	3554	0.0335957	0.0645232	1	By_disease	v1		肌肉酸痛	TRIM2
313	1010	1304	0.0134383	0.0506091	1	By_disease	v1		手拘挛	FUCA1
314	129	1837	0.00921482	0.0471598	1	By_disease	v1		疮疡不敛	KIAA0319L
315	888	2672	0.0151661	0.0506091	1	By_disease	v1		少腹拒按	PORCN
318	975	1642	0.0273957	0.0603873	1	By_disease	v1		湿疮脓水浸淫	IDH2
319	75	2333	0.0151661	0.0506091	1	By_disease	v1		产后腹痛	NLRP12
321	133	409	0.0273957	0.0603873	1	By_disease	v1		疮痈肿痛	BTK
322	532	578	0.00158123	0.0221277	1	By_disease	v1		久泻不止	CDKN1B
323	1134	1697	0.00998272	0.0471598	1	By_disease	v1		头痛日久	IL1B
325	124	3470	0.0452498	0.0766429	1	By_disease	v1		疮面疼痛	TINF2
326	502	168	0.0274852	0.0603873	1	By_disease	v1		惊痫	ALG3
327	1461	331	0.0167919	0.0521218	1	By_disease	v1		牙龈肿	B3GALT6
329	931	1520	0.000926004	0.0157199	1	By_disease	v1		身黄	HBB
331	570	3000	0.0107104	0.049168	1	By_disease	v1		口唇紫绀	SCN2A
332	712	2573	0.0198677	0.0534832	1	By_disease	v1		脑部疼痛	PIGT
334	1392	2207	0.000131922	0.00538107	1	By_disease	v1		胸痛彻背	MYH11
335	1408	3284	0.00748704	0.0441645	1	By_disease	v1		胸胁胀满	SPIB
338	1303	3509	0.000227141	0.00741568	1	By_disease	v1		小腹下坠	TNFRSF1A
339	473	2203	0.0151661	0.0506091	1	By_disease	v1		经行腹痛	MYC
340	1321	3345	0.023229	0.0566528	1	By_disease	v1		泻痢	SUGCT
344	1651	555	0.00979075	0.0471598	1	By_disease	v1		支气管扩张出血	CD8A
345	289	1153	0.030105	0.0614307	1	By_disease	v1		腹痛绵绵	EWSR1
346	1499	1494	0.00230371	0.0260061	1	By_disease	v1		言语謇涩	GTF2I
347	1425	2511	0.0348054	0.0665302	1	By_disease	v1		须发早白	PDGFRB
348	1688	1759	0.0406647	0.0721801	1	By_disease	v1		肿痛羞明	ITGB6
349	1683	2379	0.0168241	0.0521218	1	By_disease	v1		中风	NR3C1
350	1360	2212	0.0424064	0.0749084	1	By_disease	v1		胸痹	MYH7
351	756	1333	0.0391597	0.0708988	1	By_disease	v1		呕吐清水	GALT
353	890	2019	0.030105	0.0614307	1	By_disease	v1		少腹疼痛	MALT1
355	1630	407	0.0107506	0.049168	1	By_disease	v1		早产	BSND
357	125	2346	0.0183465	0.0534832	1	By_disease	v1		疮面鲜活	NOP10
358	1422	2444	0.0265993	0.0603873	1	By_disease	v1		嗅觉不灵	OTX2
362	196	2091	0.00574932	0.0423072	1	By_disease	v1		跌扑肿痛	MFN2
363	1081	3543	0.00766501	0.0441645	1	By_disease	v1		痰热喘咳	TRAF3IP2
364	1353	346	0.000474852	0.010565	1	By_disease	v1		形体肥胖	BBIP1
368	660	3454	0.00520492	0.040012	1	By_disease	v1		毛发成片脱落	TGM1
369	1041	245	0.0134383	0.0506091	1	By_disease	v1		四肢麻痹	ARFGEF2
372	488	541	0.0198677	0.0534832	1	By_disease	v1		经前头痛	CD36
373	102	2509	0.0480226	0.0778322	1	By_disease	v1		赤缕红斑	PDGFB
375	1198	2281	0.0391597	0.0708988	1	By_disease	v1		胃寒呕吐	NDUFS1
377	554	3452	0.0265841	0.0603873	1	By_disease	v1		咳嗽有痰	TGFBR2
378	826	3577	0.00222056	0.0257068	1	By_disease	v1		情志抑郁	TRNS2
380	602	1120	0.00383951	0.0338905	1	By_disease	v1		劳嗽	EPOR
381	1079	1686	0.030105	0.0614307	1	By_disease	v1		痰黏稠	IL12A
382	1344	2277	0.00748704	0.0441645	1	By_disease	v1		心神不安	NDUFAF6
385	893	2296	0.00460254	0.0369916	1	By_disease	v1		少津	NEK1
386	1367	1179	0.0126315	0.0506091	1	By_disease	v1		胸腹积水	FAH
389	1321	551	0.000535231	0.0112337	1	By_disease	v1		泻痢	CD79B
391	152	242	0.000580571	0.0114791	1	By_disease	v1		大便干	AQP2
392	11	137	0.00671914	0.0441645	1	By_disease	v1		斑疹紫黑	AK2
394	1438	1954	0.00158123	0.0221277	1	By_disease	v1		虚泻	LIPA
396	1286	450	0.0358531	0.0679052	1	By_disease	v1		小儿多汗	CACNA1S
397	152	2381	0.0241889	0.0566528	1	By_disease	v1		大便干	NR4A2
401	1421	3841	0.0406647	0.0721801	1	By_disease	v1		羞明畏光	C2ORF71
406	921	1747	0.000343256	0.00887293	1	By_disease	v1		舌瘀斑	ITGA2B
410	669	230	0.0245656	0.0572819	1	By_disease	v1		面浮肿	APOA1
411	374	1556	0.00998272	0.0471598	1	By_disease	v1		寒热头痛	HLA-DPB1
412	12	3119	0.00748704	0.0441645	1	By_disease	v1		半身不遂	SLC1A3
414	1144	1638	0.00998272	0.0471598	1	By_disease	v1		头胀痛	ICAM1
415	833	2257	0.0470531	0.0774857	1	By_disease	v1		热病发热	ND4
417	1180	1954	0.0222976	0.0564134	1	By_disease	v1		脘腹胀痛	LIPA
419	1449	4299	0.0286043	0.0614307	1	By_disease	v1		血小板减少	FUT9
420	503	2325	0.0314375	0.0618323	1	By_disease	v1		惊痫不安	NIPBL
421	1688	2445	0.0205414	0.0536685	1	By_disease	v1		肿痛羞明	OVOL2
422	768	1572	0.0459371	0.0766429	1	By_disease	v1		皮肤黄染	HNF1B
426	1375	3581	0.0448201	0.0766429	1	By_disease	v1		胸腹胀痛	TRNW
427	935	2336	0.015934	0.0506091	1	By_disease	v1		身热	NME1
428	69	2576	0.0197735	0.0534832	1	By_disease	v1		嘈杂呕吐	PIGY
429	1600	3380	0.00921482	0.0471598	1	By_disease	v1		痈肿疮疡	TAP2
430	1650	975	0.0194875	0.0534832	1	By_disease	v1		支气管扩张	DNAAF1
433	361	1705	0.000975765	0.016081	1	By_disease	v1		关节冷痛	IL2RA
434	234	953	0.031617	0.0618323	1	By_disease	v1		发热	DIS3L2
440	370	1705	0.000975765	0.016081	1	By_disease	v1		关节痛	IL2RA
441	143	3657	0.0241889	0.0566528	1	By_disease	v1		大便不畅	UBE3B
444	374	3701	0.00998272	0.0471598	1	By_disease	v1		寒热头痛	VCAM1
445	144	556	0.0241889	0.0566528	1	By_disease	v1		大便不利	CD96
446	547	1349	0.0377705	0.0701688	1	By_disease	v1		咳呛阵作	GBA
447	1606	3465	0.0149195	0.0506091	1	By_disease	v1		右胁胀满	THRA
448	1006	298	0.00517538	0.0399376	1	By_disease	v1		视物昏花	ATP6
449	188	2129	0.0274852	0.0603873	1	By_disease	v1		癫痫痰多	MMADHC
453	1075	519	0.00998272	0.0471598	1	By_disease	v1		痰厥头痛	CCM2
454	58	3450	0.0380825	0.0702439	1	By_disease	v1		不能久视	TGFBI
455	983	3298	0.0114689	0.0506091	1	By_disease	v1		时有隐痛	SQSTM1
457	602	383	0.00766501	0.0441645	1	By_disease	v1		劳嗽	BLNK
459	296	3026	0.0126315	0.0506091	1	By_disease	v1		肝腹水	SEC63
460	184	2080	0.000744836	0.0134057	1	By_disease	v1		低热	MEFV
461	1344	3016	0.0441105	0.0766429	1	By_disease	v1		心神不安	SDHA
463	1559	2674	0.0296558	0.0614307	1	By_disease	v1		夜啼	POU1F1
464	366	2312	0.0361462	0.0679213	1	By_disease	v1		关节酸痛	NFKB1
465	429	598	0.0335957	0.0645232	1	By_disease	v1		肌痿无力	CEP126
466	141	2294	0.00383619	0.0338905	1	By_disease	v1		窜痛	NEFH
467	1335	1022	0.00422346	0.0357946	1	By_disease	v1		心悸不宁	DSC2
468	270	1514	0.00689984	0.0441645	1	By_disease	v1		风湿肢体关节痿软	HAMP
470	1514	3652	0.00422346	0.0357946	1	By_disease	v1		厌食	UBAC2
473	786	409	0.0200261	0.0534832	1	By_disease	v1		皮疹色鲜红	BTK
476	147	561	0.00171406	0.0228644	1	By_disease	v1		大便不通	CDC73
477	753	2238	0.0197735	0.0534832	1	By_disease	v1		呕恶	NAGS
478	214	3207	0.0122499	0.0506091	1	By_disease	v1		多涎	SLC9A6
479	806	1839	0.0097607	0.0471598	1	By_disease	v1		气促	KIAA0586
482	660	2637	0.0380302	0.0701688	1	By_disease	v1		毛发成片脱落	PNPLA1
485	229	3110	0.00307161	0.0317216	1	By_disease	v1		二便失禁	SLC16A2
486	600	3718	0.0101747	0.0476086	1	By_disease	v1		懒言	VPS13B
487	669	2825	0.0326224	0.0634215	1	By_disease	v1		面浮肿	RAG1
489	294	3262	0.00453994	0.0369916	1	By_disease	v1		腹中冷痛	SOX10
492	754	2483	0.0199654	0.0534832	1	By_disease	v1		呕逆	PCCB
495	144	2387	0.0241889	0.0566528	1	By_disease	v1		大便不利	NRTN
501	210	1016	0.000418085	0.00963942	1	By_disease	v1		多泪羞明	DRAM2
502	289	2747	0.000674706	0.0127039	1	By_disease	v1		腹痛绵绵	PRSS1
503	429	26	0.0345885	0.0662162	1	By_disease	v1		肌痿无力	ABCC8
504	196	315	0.00383619	0.0338905	1	By_disease	v1		跌扑肿痛	ATXN2
506	978	2249	0.00013049	0.00538107	1	By_disease	v1		湿疹	NCF2
509	75	3026	0.030105	0.0614307	1	By_disease	v1		产后腹痛	SEC63
510	1648	1005	0.0120481	0.0506091	1	By_disease	v1		癥瘕痞块	DOCK8
511	834	1905	0.015934	0.0506091	1	By_disease	v1		热病发烧	LACC1
513	235	1712	0.00025088	0.00749216	1	By_disease	v1		发热重	IL6
514	1563	1824	0.0387832	0.0708988	1	By_disease	v1		抑郁	KCNT1
517	387	1175	0.0094068	0.0471598	1	By_disease	v1		行走无力	FA2H
520	253	2380	0.0391597	0.0708988	1	By_disease	v1		泛吐清水	NR3C2
521	561	1688	0.0053686	0.0408336	1	By_disease	v1		咳血	IL12B
522	1183	3287	0.00748704	0.0441645	1	By_disease	v1		脘痞	SPINT2
523	49	2380	0.0459228	0.0766429	1	By_disease	v1		便泻	NR3C2
524	1315	2675	0.00748704	0.0441645	1	By_disease	v1		胁肋胀痛	POU2AF1
525	1029	961	0.0290343	0.0614307	1	By_disease	v1		思维迟缓	DLG3
526	1092	2207	0.00842262	0.0463943	1	By_disease	v1		痰中带血	MYH11
527	386	401	0.030105	0.0614307	1	By_disease	v1		行经小腹冷痛	BRCA1
528	934	2675	0.01555	0.0506091	1	By_disease	v1		身目发黄	POU2AF1
529	184	4296	0.015934	0.0506091	1	By_disease	v1		低热	GYPC
530	426	3981	0.0147821	0.0506091	1	By_disease	v1		肌肉疼痛	GYPA
532	351	1932	0.00574821	0.0423072	1	By_disease	v1		骨质增生	LEMD3
535	532	1613	0.0459228	0.0766429	1	By_disease	v1		久泻不止	HSD3B7
536	200	1966	0.0288296	0.0614307	1	By_disease	v1		动脉硬化	LMNA
539	498	451	0.00422346	0.0357946	1	By_disease	v1		惊悸不宁	CACNA2D1
540	1100	2656	0.0133944	0.0506091	1	By_disease	v1		体弱	POLR1A
542	69	3308	0.0391597	0.0708988	1	By_disease	v1		嘈杂呕吐	SSR4
544	778	3385	0.00691112	0.0441645	1	By_disease	v1		皮肤瘀斑	TAT
545	1304	2573	0.030105	0.0614307	1	By_disease	v1		小腹隐痛	PIGT
546	1235	291	0.0470531	0.0774857	1	By_disease	v1		五心烦热	ATP1A2
548	1375	2722	0.030105	0.0614307	1	By_disease	v1		胸腹胀痛	PRKCSH
551	1260	822	0.0263197	0.0603873	1	By_disease	v1		消渴	CTC1
552	767	1130	7.17547e-05	0.00371196	1	By_disease	v1		皮肤干燥	ERCC4
553	372	2331	7.29304e-06	0.000932626	0.440199	By_disease	v1		关节肿痛	NLRC4
555	1034	305	0.0182377	0.0534832	1	By_disease	v1		四肢关节冷痛	ATP7B
556	188	1821	0.034959	0.0666466	1	By_disease	v1		癫痫痰多	KCNQ2
558	1001	2110	0.0460741	0.0766429	1	By_disease	v1		视力减退	MIR184
561	354	2200	0.000112975	0.00495057	1	By_disease	v1		关节痹痛	MVK
563	144	2630	0.0477972	0.0774857	1	By_disease	v1		大便不利	PMS1
565	413	317	0.00633519	0.0434216	1	By_disease	v1		活动障碍	ATXN7
566	11	2341	0.00671914	0.0441645	1	By_disease	v1		斑疹紫黑	NOD2
567	272	1123	0.00691112	0.0441645	1	By_disease	v1		风痰眩晕	ERAP1
568	1432	2043	0.00766501	0.0441645	1	By_disease	v1		虚劳久咳	MARS
569	1286	2334	0.0475206	0.0774857	1	By_disease	v1		小儿多汗	NLRP3
572	1630	2033	0.0107506	0.049168	1	By_disease	v1		早产	MAPK1
573	1175	3689	0.015358	0.0506091	1	By_disease	v1		脘腹痛	USP8
574	834	2809	0.031617	0.0618323	1	By_disease	v1		热病发烧	RAB27A
575	502	2667	0.034959	0.0666466	1	By_disease	v1		惊痫	POMT2
576	920	3434	0.0492827	0.0795054	1	By_disease	v1		舌有瘀点瘀斑	TET2
577	498	1322	0.00422346	0.0357946	1	By_disease	v1		惊悸不宁	GABRA3
578	20	3696	0.00268611	0.0286481	1	By_disease	v1		背酸痛	VANGL1
580	821	3482	0.0460741	0.0766429	1	By_disease	v1		靑少年远视力下降	TMEM126A
581	45	2019	0.0477972	0.0774857	1	By_disease	v1		便秘	MALT1
584	1421	3450	0.00820703	0.0462485	1	By_disease	v1		羞明畏光	TGFBI
587	806	30	0.00326358	0.032178	1	By_disease	v1		气促	ABCD4
589	495	3179	0.0274852	0.0603873	1	By_disease	v1		惊风抽搐	SLC46A1
590	1198	3308	0.0391597	0.0708988	1	By_disease	v1		胃寒呕吐	SSR4
593	736	3594	0.00536603	0.0408336	1	By_disease	v1		尿色偏黄	TSC2
595	140	2288	0.0213877	0.0553071	1	By_disease	v1		猝然昏倒	NDUFV1
597	1647	147	0.030105	0.0614307	1	By_disease	v1		癥瘕腹痛	ALAD
599	1541	770	0.0151661	0.0506091	1	By_disease	v1		腰膝酸冷	CPA1
603	1174	953	0.030105	0.0614307	1	By_disease	v1		脘腹疼痛	DIS3L2
605	405	3828	0.01555	0.0506091	1	By_disease	v1		黄疸	C15ORF41
608	49	542	0.023229	0.0566528	1	By_disease	v1		便泻	CD3D
609	379	3443	0.00595124	0.0434166	1	By_disease	v1		寒性腹泻	TFRC
610	671	3153	0.0308612	0.0617203	1	By_disease	v1		面黄	SLC2A1
611	154	3240	0.0241889	0.0566528	1	By_disease	v1		大便干结难下	SNCAIP
612	1287	3167	0.00422346	0.0357946	1	By_disease	v1		小儿疳积发热	SLC35C1
613	1010	3743	0.0266985	0.0603873	1	By_disease	v1		手拘挛	WDR73
616	1190	2414	0.0406647	0.0721801	1	By_disease	v1		畏光	OCA2
617	889	3262	0.00453994	0.0369916	1	By_disease	v1		少腹冷痛	SOX10
620	833	3319	0.0470531	0.0774857	1	By_disease	v1		热病发热	STAT3
624	1108	1675	0.0175854	0.0534832	1	By_disease	v1		天行赤眼	IGLL1
625	712	3464	0.0198677	0.0534832	1	By_disease	v1		脑部疼痛	THPO
626	696	1805	0.027367	0.0603873	1	By_disease	v1		目昏	KCNJ10
629	257	2751	0.00383951	0.0338905	1	By_disease	v1		肺热咳嗽	PRTN3
632	802	3005	2.27139e-05	0.00191381	1	By_disease	v1		气闭昏厥	SCN5A
634	488	695	0.0198677	0.0534832	1	By_disease	v1		经前头痛	CNNM2
635	1320	214	0.0459228	0.0766429	1	By_disease	v1		泻而不爽	ANTXR2
639	1195	1686	0.0149195	0.0506091	1	By_disease	v1		胃肠术后腹胀	IL12A
640	1285	1560	0.0303266	0.0616371	1	By_disease	v1		小儿顿咳	HLA-DRB1
641	974	955	0.0273957	0.0603873	1	By_disease	v1		湿疮	DKC1
642	1382	1556	0.00479939	0.0379427	1	By_disease	v1		胸满	HLA-DPB1
645	497	2596	0.00422346	0.0357946	1	By_disease	v1		惊悸不安	PKP2
649	978	473	0.0229066	0.0566528	1	By_disease	v1		湿疹	CARD14
650	1122	3689	0.00998272	0.0471598	1	By_disease	v1		头部胀痛	USP8
655	1626	3464	0.0133944	0.0506091	1	By_disease	v1		晕眩	THPO
656	646	2836	0.0183202	0.0534832	1	By_disease	v1		麻痹瘙痒	RASA1
657	44	1982	0.000580571	0.0114791	1	By_disease	v1		便结	LRIG2
658	152	1804	0.0241889	0.0566528	1	By_disease	v1		大便干	KCNJ1
660	410	460	0.0346376	0.0662431	1	By_disease	v1		昏仆	CALM2
661	1647	2678	0.0151661	0.0506091	1	By_disease	v1		癥瘕腹痛	POU6F2
663	41	3188	0.000580571	0.0114791	1	By_disease	v1		便闭	SLC5A5
664	832	1305	0.00956565	0.0471598	1	By_disease	v1		热痹疼痛	FUS
665	408	1809	0.000260973	0.00769375	1	By_disease	v1		昏厥	KCNJ2
669	1675	408	0.0191975	0.0534832	1	By_disease	v1		脂溢性脱发	BTD
672	1290	1014	0.0122499	0.0506091	1	By_disease	v1		小儿行迟	DPYD
674	900	1150	0.0167019	0.0519912	1	By_disease	v1		舌边尖有瘀斑	ETV6
675	58	2425	0.000373376	0.00909844	1	By_disease	v1		不能久视	OPN1LW
676	1142	705	0.00691112	0.0441645	1	By_disease	v1		头晕眼花	COCH
677	891	1687	0.015358	0.0506091	1	By_disease	v1		少腹痛	IL12A-AS1
680	1410	1555	0.000674706	0.0127039	1	By_disease	v1		胸胁胀痛	HLA-B
681	350	4288	0.015934	0.0506091	1	By_disease	v1		骨蒸劳热	CR1
682	621	770	0.0151661	0.0506091	1	By_disease	v1		两胁胀痛	CPA1
683	1001	2927	0.0192762	0.0534832	1	By_disease	v1		视力减退	RPGRIP1
684	1321	2492	0.0459228	0.0766429	1	By_disease	v1		泻痢	PCSK1
685	145	3007	0.0147744	0.0506091	1	By_disease	v1		大便不爽	SCN9A
686	1204	775	0.000227141	0.00741568	1	By_disease	v1		胃痛	CPOX
687	896	3568	0.0167919	0.0521218	1	By_disease	v1		少食	TRNF
689	1001	452	0.00614986	0.0434216	1	By_disease	v1		视力减退	CACNA2D4
690	51	845	0.0240449	0.0566528	1	By_disease	v1		表虚自汗	CUL4B
691	154	2951	0.0241889	0.0566528	1	By_disease	v1		大便干结难下	RREB1
693	773	2242	0.00691112	0.0441645	1	By_disease	v1		皮肤青紫	NANS
694	145	1060	0.0033738	0.0326062	1	By_disease	v1		大便不爽	EDNRB
697	1249	2114	0.00460078	0.0369916	1	By_disease	v1		下肢浮肿	MKKS
698	1122	2352	0.0296558	0.0614307	1	By_disease	v1		头部胀痛	NOTCH2
699	1662	250	0.00825494	0.0462485	1	By_disease	v1		肢体浮肿	ARHGDIA
701	239	2200	0.000646937	0.0124489	1	By_disease	v1		发疹	MVK
703	1227	2571	0.000372303	0.00909844	1	By_disease	v1		胃中灼热	PIGN
704	357	305	0.0182377	0.0534832	1	By_disease	v1		关节钝痛	ATP7B
706	1574	828	1.58957e-05	0.00154856	0.960106	By_disease	v1		阴疽初起	CTLA4
707	1708	262	0.0276765	0.0603873	1	By_disease	v1		足抽搐	ARNT2
709	978	3303	0.0229066	0.0566528	1	By_disease	v1		湿疹	SRD5A3
712	1029	3221	0.0290343	0.0614307	1	By_disease	v1		思维迟缓	SMARCA4
713	696	2080	0.0205943	0.0536685	1	By_disease	v1		目昏	MEFV
714	1183	3740	0.0222976	0.0564134	1	By_disease	v1		脘痞	WDR60
717	1675	36	0.0191975	0.0534832	1	By_disease	v1		脂溢性脱发	ABHD5
718	1177	1771	0.00453994	0.0369916	1	By_disease	v1		脘腹隐痛	JAK2
719	7	2820	0.00881222	0.0471598	1	By_disease	v1		白细胞减少	RAD51
720	1320	1993	0.0459228	0.0766429	1	By_disease	v1		泻而不爽	LRRC8A
721	144	1366	0.00171406	0.0228644	1	By_disease	v1		大便不利	GDNF
722	1227	1409	0.0193895	0.0534832	1	By_disease	v1		胃中灼热	GMNN
724	934	3665	3.54304e-05	0.00256614	1	By_disease	v1		身目发黄	UGT1A1
725	208	845	0.0240449	0.0566528	1	By_disease	v1		多汗	CUL4B
726	1204	379	0.0151661	0.0506091	1	By_disease	v1		胃痛	BIRC3
727	978	1220	0.00013049	0.00538107	1	By_disease	v1		湿疹	FECH
728	1505	3684	1.54819e-05	0.0015194	0.935952	By_disease	v1		眼睑赤烂	USB1
733	295	3287	0.00748704	0.0441645	1	By_disease	v1		腹中胀满	SPINT2
734	458	2632	0.0206278	0.0536685	1	By_disease	v1		疥癣瘙痒	PMVK
741	1297	3581	0.0448201	0.0766429	1	By_disease	v1		小腹冷痛	TRNW
742	54	1966	0.00532086	0.0408336	1	By_disease	v1		病后脱发	LMNA
746	600	3616	0.0400932	0.0719932	1	By_disease	v1		懒言	TTC8
747	1375	33	0.0151661	0.0506091	1	By_disease	v1		胸腹胀痛	ABCG5
748	273	178	0.00257896	0.0282987	1	By_disease	v1		风痰瘀血痹阻脉络	ALS2
749	1285	1993	0.00766501	0.0441645	1	By_disease	v1		小儿顿咳	LRRC8A
751	1294	57	0.023229	0.0566528	1	By_disease	v1		小儿秋季腹泻	ACSF3
752	7	1197	0.00881222	0.0471598	1	By_disease	v1		白细胞减少	FANCM
754	1321	1681	0.0459228	0.0766429	1	By_disease	v1		泻痢	IKZF1
757	144	3672	0.0241889	0.0566528	1	By_disease	v1		大便不利	UNC80
762	425	3137	0.0335957	0.0645232	1	By_disease	v1		肌肉酸痛	SLC25A20
763	611	2742	0.00191975	0.0236095	1	By_disease	v1		冷痛	PRPH
764	661	3265	0.00036493	0.00909844	1	By_disease	v1		毛发呈稀疏状脱落	SOX18
765	1127	1638	0.00998272	0.0471598	1	By_disease	v1		头面疼痛	ICAM1
767	774	1120	0.0103667	0.0479606	1	By_disease	v1		皮肤瘙痒	EPOR
768	106	2482	0.0107506	0.049168	1	By_disease	v1		抽搐神昏	PCCA
769	834	1687	0.015934	0.0506091	1	By_disease	v1		热病发烧	IL12A-AS1
770	1706	3663	0.00671914	0.0441645	1	By_disease	v1		紫斑	UFD1
775	147	2016	0.0477972	0.0774857	1	By_disease	v1		大便不通	MAGEL2
776	1180	3514	0.00748704	0.0441645	1	By_disease	v1		脘腹胀痛	TNFSF15
777	1286	1947	0.0240449	0.0566528	1	By_disease	v1		小儿多汗	LIFR
779	1174	3285	3.35892e-06	0.00060928	0.20289	By_disease	v1		脘腹疼痛	SPINK1
780	188	792	0.0274852	0.0603873	1	By_disease	v1		癫痫痰多	CRLF1
782	567	3748	0.0202478	0.0536685	1	By_disease	v1		口疮	WIPF1
783	1682	128	0.00439373	0.0369845	1	By_disease	v1		智能减退	AHI1
784	820	3129	0.0308612	0.0617203	1	By_disease	v1		青盲雀目	SLC24A1
785	488	546	0.0198677	0.0534832	1	By_disease	v1		经前头痛	CD40
786	529	828	0.0152742	0.0506091	1	By_disease	v1		久嗽	CTLA4
788	374	2331	0.0296558	0.0614307	1	By_disease	v1		寒热头痛	NLRC4
789	390	3100	0.015934	0.0506091	1	By_disease	v1		烘热	SLC11A1
790	186	2525	0.000643396	0.0124323	1	By_disease	v1		癫狂	PEX1
791	1204	2200	0.00327495	0.032178	1	By_disease	v1		胃痛	MVK
792	870	2632	0.0206278	0.0536685	1	By_disease	v1		瘙痒明显	PMVK
793	488	2205	0.0393481	0.0709591	1	By_disease	v1		经前头痛	MYD88
794	1001	2712	0.0460741	0.0766429	1	By_disease	v1		视力减退	PRIMPOL
796	473	1495	0.0151661	0.0506091	1	By_disease	v1		经行腹痛	GTF2IRD1
797	354	2874	0.0182377	0.0534832	1	By_disease	v1		关节痹痛	RFC2
799	289	2125	0.0151661	0.0506091	1	By_disease	v1		腹痛绵绵	MLYCD
800	1121	2352	0.0296558	0.0614307	1	By_disease	v1		头部剌痛	NOTCH2
805	1644	2596	0.00422346	0.0357946	1	By_disease	v1		怔忡	PKP2
808	1026	2789	0.023229	0.0566528	1	By_disease	v1		水泻	PTPRC
809	217	2787	0.000817001	0.0141924	1	By_disease	v1		恶疮	PTPN22
810	821	2535	0.000373376	0.00909844	1	By_disease	v1		靑少年远视力下降	PEX3
812	288	1495	0.0151661	0.0506091	1	By_disease	v1		腹痛	GTF2IRD1
814	413	2532	0.0251081	0.0583548	1	By_disease	v1		活动障碍	PEX19
815	978	3350	0.0115185	0.0506091	1	By_disease	v1		湿疹	SUOX
817	604	3452	0.0265841	0.0603873	1	By_disease	v1		痨嗽	TGFBR2
819	45	325	0.00171406	0.0228644	1	By_disease	v1		便秘	AVPR2
821	1304	770	0.0151661	0.0506091	1	By_disease	v1		小腹隐痛	CPA1
824	552	551	0.00766501	0.0441645	1	By_disease	v1		咳嗽痰多	CD79B
826	412	2259	0.031289	0.0618323	1	By_disease	v1		活动受限	ND5
828	372	528	0.0387832	0.0708988	1	By_disease	v1		关节肿痛	CCR6
831	1227	1278	7.07854e-06	0.000911554	0.427519	By_disease	v1		胃中灼热	FOXG1
833	1079	1905	0.0151661	0.0506091	1	By_disease	v1		痰黏稠	LACC1
835	1285	550	0.00766501	0.0441645	1	By_disease	v1		小儿顿咳	CD79A
838	568	2200	0.0126097	0.0506091	1	By_disease	v1		口疮肿痛	MVK
839	1119	2669	0.00191975	0.0236095	1	By_disease	v1		痛有定处	PON2
840	69	1377	0.0197735	0.0534832	1	By_disease	v1		嘈杂呕吐	GHSR
841	473	360	0.0448201	0.0766429	1	By_disease	v1		经行腹痛	BCL10
842	683	2873	0.0195815	0.0534832	1	By_disease	v1		面神经麻痹	REV3L
843	187	3094	0.0274852	0.0603873	1	By_disease	v1		癫痫	SIX3
844	1397	3763	0.0190652	0.0534832	1	By_disease	v1		胸胁刺痛	WWOX
845	1134	446	0.0296558	0.0614307	1	By_disease	v1		头痛日久	CACNA1D
846	686	2532	0.000373376	0.00909844	1	By_disease	v1		目暗昏花	PEX19
847	11	2005	0.00671914	0.0441645	1	By_disease	v1		斑疹紫黑	LYZ
849	1368	3434	0.0448201	0.0766429	1	By_disease	v1		胸腹冷痛	TET2
851	303	1713	0.0048706	0.03835	1	By_disease	v1		肝脏肿大	IL7R
852	753	242	0.0391597	0.0708988	1	By_disease	v1		呕恶	AQP2
856	152	3465	0.000580571	0.0114791	1	By_disease	v1		大便干	THRA
857	440	1641	0.00881222	0.0471598	1	By_disease	v1		甲状腺肿大	IDH1
860	1174	775	0.000227141	0.00741568	1	By_disease	v1		脘腹疼痛	CPOX
862	384	1136	0.0094068	0.0471598	1	By_disease	v1		行步艰难	ERLIN1
863	296	412	0.00633519	0.0434216	1	By_disease	v1		肝腹水	BUB1
864	683	792	0.0387832	0.0708988	1	By_disease	v1		面神经麻痹	CRLF1
867	157	3729	0.0241889	0.0566528	1	By_disease	v1		大便秘结	WAC
868	927	1437	0.0492827	0.0795054	1	By_disease	v1		舌质有瘀斑	GP1BA
871	1180	1539	0.0441105	0.0766429	1	By_disease	v1		脘腹胀痛	HESX1
872	498	689	0.00842989	0.0463943	1	By_disease	v1		惊悸不宁	CNBP
873	869	910	0.0206278	0.0536685	1	By_disease	v1		瘙痒	DCLRE1C
874	703	442	0.0406647	0.0721801	1	By_disease	v1		目淫羞明	CABP4
875	122	5	0.0137758	0.0506091	1	By_disease	v1		疮口久不愈合	AAGAB
876	1065	1681	0.00766501	0.0441645	1	By_disease	v1		痰多咳嗽	IKZF1
878	716	2531	5.08437e-05	0.0030641	1	By_disease	v1		内障目暗	PEX16
879	186	1138	0.0274852	0.0603873	1	By_disease	v1		癫狂	ERMARD
880	154	312	0.000133404	0.00538107	1	By_disease	v1		大便干结难下	ATRX
881	786	1561	0.00671914	0.0441645	1	By_disease	v1		皮疹色鲜红	HLCS
884	760	1774	0.0241889	0.0566528	1	By_disease	v1		排便乏力	JMJD1C
885	984	2722	5.4629e-05	0.0030641	1	By_disease	v1		食后腹胀拒按	PRKCSH
887	105	3551	0.00330916	0.0322135	1	By_disease	v1		抽搐	TREX1
888	561	1207	0.0344206	0.0659011	1	By_disease	v1		咳血	FBN1
889	696	3074	0.027367	0.0603873	1	By_disease	v1		目昏	SH2B3
890	236	291	0.0470531	0.0774857	1	By_disease	v1		发烧	ATP1A2
891	755	1333	0.0391597	0.0708988	1	By_disease	v1		呕吐	GALT
893	148	3097	0.0477972	0.0774857	1	By_disease	v1		大便不下	SKI
894	282	23	0.0151661	0.0506091	1	By_disease	v1		腹暴痛	ABCC2
895	1320	3051	0.0459228	0.0766429	1	By_disease	v1		泻而不爽	SERPING1
896	1100	1907	0.0133944	0.0506091	1	By_disease	v1		体弱	LAMA2
897	145	2073	0.0112578	0.0506091	1	By_disease	v1		大便不爽	MECP2
899	772	2242	0.00691112	0.0441645	1	By_disease	v1		皮肤黏膜破溃	NANS
900	1172	2735	0.0296219	0.0614307	1	By_disease	v1		脘腹痞满	PROP1
901	798	1682	0.0172048	0.0531894	1	By_disease	v1		偏头痛	IL10
902	1353	2701	0.0432955	0.0761449	1	By_disease	v1		形体肥胖	PRCD
904	366	3524	0.000975765	0.016081	1	By_disease	v1		关节酸痛	TNXB
906	1235	1713	0.031617	0.0618323	1	By_disease	v1		五心烦热	IL7R
908	96	1592	0.0101747	0.0476086	1	By_disease	v1		齿鼻衄血	HPS1
910	1418	3770	0.000418085	0.00963942	1	By_disease	v1		羞明	XPC
911	703	2740	0.0406647	0.0721801	1	By_disease	v1		目淫羞明	PRPF6
912	128	2787	0.000817001	0.0141924	1	By_disease	v1		疮疡	PTPN22
913	1029	2423	0.0290343	0.0614307	1	By_disease	v1		思维迟缓	OPHN1
915	188	915	0.0274852	0.0603873	1	By_disease	v1		癫痫痰多	DCX
918	234	177	0.0470531	0.0774857	1	By_disease	v1		发热	ALPL
919	387	3351	0.0187269	0.0534832	1	By_disease	v1		行走无力	SURF1
920	495	2526	0.00326526	0.032178	1	By_disease	v1		惊风抽搐	PEX10
924	148	2653	0.0112578	0.0506091	1	By_disease	v1		大便不下	POLG
926	891	1905	0.015358	0.0506091	1	By_disease	v1		少腹痛	LACC1
927	1705	2571	0.0274852	0.0603873	1	By_disease	v1		子痫抽搐	PIGN
929	760	3552	0.0241889	0.0566528	1	By_disease	v1		排便乏力	TRH
930	1603	1892	0.000143982	0.00552362	1	By_disease	v1		有汗	KRT6A
932	1122	3955	0.00998272	0.0471598	1	By_disease	v1		头部胀痛	HP
933	621	2573	0.030105	0.0614307	1	By_disease	v1		两胁胀痛	PIGT
934	411	1358	0.0140142	0.0506091	1	By_disease	v1		昏睡	GCSH
935	765	2005	0.00671914	0.0441645	1	By_disease	v1		皮肤风团色红	LYZ
936	187	3815	0.0274852	0.0603873	1	By_disease	v1		癫痫	ZNF592
937	189	845	0.0274852	0.0603873	1	By_disease	v1		癲痫	CUL4B
938	1688	2881	0.0406647	0.0721801	1	By_disease	v1		肿痛羞明	RGR
939	141	3582	0.00191975	0.0236095	1	By_disease	v1		窜痛	TRPA1
940	567	1560	0.00273508	0.0291279	1	By_disease	v1		口疮	HLA-DRB1
942	561	3730	0.0107104	0.049168	1	By_disease	v1		咳血	WAS
944	984	3418	0.0296219	0.0614307	1	By_disease	v1		食后腹胀拒按	TCTN2
946	1449	1188	0.00239272	0.0267758	1	By_disease	v1		血小板减少	FANCA
947	1375	1058	0.00220497	0.0255704	1	By_disease	v1		胸腹胀痛	EDN3
949	1158	3660	0.0191975	0.0534832	1	By_disease	v1		脱发	UBR1
950	1550	1858	0.0308612	0.0617203	1	By_disease	v1		夜盲昏花	KIZ
951	1241	1034	0.0149195	0.0506091	1	By_disease	v1		下腹胀痛	DUOXA2
952	1048	2302	0.00112244	0.0178903	1	By_disease	v1		四肢无力	NEU1
955	919	2449	0.0167019	0.0519912	1	By_disease	v1		舌有瘀斑	P2RX1
957	826	448	0.0195815	0.0534832	1	By_disease	v1		情志抑郁	CACNA1G
959	143	1950	0.0241889	0.0566528	1	By_disease	v1		大便不畅	LIMK1
960	386	3413	0.030105	0.0614307	1	By_disease	v1		行经小腹冷痛	TCF4
961	1361	61	0.0237767	0.0566528	1	By_disease	v1		胸痹作痛	ACTA2
963	303	2236	0.0422795	0.0747476	1	By_disease	v1		肝脏肿大	NAGA
965	286	1758	0.0441105	0.0766429	1	By_disease	v1		腹部胀满不舒	ITGB4
966	1141	1682	0.0137758	0.0506091	1	By_disease	v1		头晕目眩	IL10
968	44	1256	0.0477972	0.0774857	1	By_disease	v1		便结	FLI1
969	1175	3652	0.015358	0.0506091	1	By_disease	v1		脘腹痛	UBAC2
971	189	497	0.00850898	0.0466164	1	By_disease	v1		癲痫	CC2D2A
973	1651	2313	0.000280222	0.00796279	1	By_disease	v1		支气管扩张出血	NFKB2
976	832	1579	0.00383619	0.0338905	1	By_disease	v1		热痹疼痛	HOGA1
978	502	1003	0.0274852	0.0603873	1	By_disease	v1		惊痫	DOCK6
981	1705	1062	0.0274852	0.0603873	1	By_disease	v1		子痫抽搐	EEF1A2
985	292	1661	0.0222976	0.0564134	1	By_disease	v1		腹胀	IFT80
986	114	675	0.00766501	0.0441645	1	By_disease	v1		喘咳	CLEC7A
988	1124	74	0.0137758	0.0506091	1	By_disease	v1		头昏	ADA2
989	1687	3659	0.00383619	0.0338905	1	By_disease	v1		肿痛	UBQLN2
992	1421	1274	0.0205414	0.0536685	1	By_disease	v1		羞明畏光	FOXC2
993	669	2165	0.00825494	0.0462485	1	By_disease	v1		面浮肿	MRPS16
994	1029	217	0.0290343	0.0614307	1	By_disease	v1		思维迟缓	AP1S1
995	760	3672	0.0241889	0.0566528	1	By_disease	v1		排便乏力	UNC80
996	718	1146	0.0216932	0.0559318	1	By_disease	v1		年老气喘	ETFA
997	1010	2261	0.0266985	0.0603873	1	By_disease	v1		手拘挛	NDE1
1000	438	3569	0.0149195	0.0506091	1	By_disease	v1		记忆减退	TRNH
1001	1397	3452	0.000457661	0.0102942	1	By_disease	v1		胸胁刺痛	TGFBR2
1002	1505	3470	0.0200032	0.0534832	1	By_disease	v1		眼睑赤烂	TINF2
1003	890	34	0.0151661	0.0506091	1	By_disease	v1		少腹疼痛	ABCG8
1004	360	3177	0.0182377	0.0534832	1	By_disease	v1		关节剧痛	SLC40A1
1009	1563	523	0.0195815	0.0534832	1	By_disease	v1		抑郁	CCNF
1011	1554	1950	0.0015358	0.0219602	1	By_disease	v1		夜眠不宁	LIMK1
1012	1009	2532	0.000763044	0.0135344	1	By_disease	v1		手抽搐	PEX19
1015	106	2280	0.0213877	0.0553071	1	By_disease	v1		抽搐神昏	NDUFB9
1016	1124	2155	0.000954331	0.016081	1	By_disease	v1		头昏	MPL
1017	1337	2942	0.0263197	0.0603873	1	By_disease	v1		心律不齐	RPS26
1018	140	238	0.00230304	0.0260061	1	By_disease	v1		猝然昏倒	APP
1022	1569	783	0.00171725	0.0228644	1	By_disease	v1		翳膜遮睛	CRB1
1023	1216	3537	0.0149195	0.0506091	1	By_disease	v1		胃脘痞满	TPO
1024	96	3730	0.000601613	0.0118293	1	By_disease	v1		齿鼻衄血	WAS
1027	372	1555	0.00112466	0.0178903	1	By_disease	v1		关节肿痛	HLA-B
1028	1439	3509	0.0137758	0.0506091	1	By_disease	v1		眩晕	TNFRSF1A
1031	479	3434	0.0448201	0.0766429	1	By_disease	v1		经行小腹胀痛	TET2
1032	826	3256	0.0387832	0.0708988	1	By_disease	v1		情志抑郁	SOD1
1034	1079	1495	0.0151661	0.0506091	1	By_disease	v1		痰黏稠	GTF2IRD1
1036	184	2764	0.031617	0.0618323	1	By_disease	v1		低热	PSTPIP1
1037	1413	3003	8.50314e-08	6.1839e-05	0.00513264	By_disease	v1		胸胀痛	SCN4A
1038	1420	1993	0.0175854	0.0534832	1	By_disease	v1		羞明流泪	LRRC8A
1039	549	1693	0.00766501	0.0441645	1	By_disease	v1		咳嗽	IL17RA
1042	1647	2653	0.00453994	0.0369916	1	By_disease	v1		癥瘕腹痛	POLG
1043	152	2444	0.00553406	0.0416367	1	By_disease	v1		大便干	OTX2
1044	919	1592	0.0167019	0.0519912	1	By_disease	v1		舌有瘀斑	HPS1
1045	502	1278	0.00455008	0.0369916	1	By_disease	v1		惊痫	FOXG1
1046	1297	392	0.030105	0.0614307	1	By_disease	v1		小腹冷痛	BMPR1A
1047	529	550	0.00766501	0.0441645	1	By_disease	v1		久嗽	CD79A
1048	186	2807	0.0274852	0.0603873	1	By_disease	v1		癫狂	RAB18
1051	372	426	0.0387832	0.0708988	1	By_disease	v1		关节肿痛	C4A
1052	123	3684	0.0183465	0.0534832	1	By_disease	v1		疮面久溃不敛	USB1
1053	263	4081	0.00998272	0.0471598	1	By_disease	v1		风寒头痛	THBS1
1054	798	3710	0.0424706	0.0750043	1	By_disease	v1		偏头痛	VHL
1055	360	1542	0.0361462	0.0679213	1	By_disease	v1		关节剧痛	HFE
1056	1174	161	0.0151661	0.0506091	1	By_disease	v1		脘腹疼痛	ALDOB
1057	438	2169	0.0296219	0.0614307	1	By_disease	v1		记忆减退	MSH2
1058	1315	1689	0.0149195	0.0506091	1	By_disease	v1		胁肋胀痛	IL12RB1
1059	1320	3085	0.023229	0.0566528	1	By_disease	v1		泻而不爽	SI
1060	983	2431	0.00574932	0.0423072	1	By_disease	v1		时有隐痛	OPTN
1062	1026	872	0.023229	0.0566528	1	By_disease	v1		水泻	CYP27A1
1063	1579	1052	0.0220902	0.0564134	1	By_disease	v1		音哑	EDA
1066	1344	3659	0.0149195	0.0506091	1	By_disease	v1		心神不安	UBQLN2
1067	1122	2349	0.00998272	0.0471598	1	By_disease	v1		头部胀痛	NOS2
1069	350	1520	0.0174604	0.0534832	1	By_disease	v1		骨蒸劳热	HBB
1072	413	3790	0.00633519	0.0434216	1	By_disease	v1		活动障碍	ZC4H2
1077	719	3286	3.89259e-05	0.00269065	1	By_disease	v1		年老哮喘	SPINK5
1078	1304	2749	0.0151661	0.0506091	1	By_disease	v1		小腹隐痛	PRSS2
1079	292	3465	0.0149195	0.0506091	1	By_disease	v1		腹胀	THRA
1081	294	1771	0.00453994	0.0369916	1	By_disease	v1		腹中冷痛	JAK2
1082	765	2580	0.0266145	0.0603873	1	By_disease	v1		皮肤风团色红	PIK3R1
1084	288	2200	0.00327495	0.032178	1	By_disease	v1		腹痛	MVK
1085	1706	3024	0.00671914	0.0441645	1	By_disease	v1		紫斑	SEC24C
1086	105	476	0.0045977	0.0369916	1	By_disease	v1		抽搐	CASK
1088	350	2250	0.031617	0.0618323	1	By_disease	v1		骨蒸劳热	NCF4
1090	1512	2535	0.000717406	0.0130136	1	By_disease	v1		眼生翳膜	PEX3
1091	1092	2787	0.0105182	0.0485833	1	By_disease	v1		痰中带血	PTPN22
1092	1408	2722	5.4629e-05	0.0030641	1	By_disease	v1		胸胁胀满	PRKCSH
1093	1573	1704	0.00172778	0.0228644	1	By_disease	v1		阴疽不敛	IL23R
1095	1142	1805	0.027367	0.0603873	1	By_disease	v1		头晕眼花	KCNJ10
1097	145	3102	0.0241889	0.0566528	1	By_disease	v1		大便不爽	SLC12A1
1098	390	1556	0.015934	0.0506091	1	By_disease	v1		烘热	HLA-DPB1
1099	1004	2258	0.0034529	0.0329169	1	By_disease	v1		视物不清	ND4L
1101	1190	1687	0.0205414	0.0536685	1	By_disease	v1		畏光	IL12A-AS1
1103	699	1128	0.000145628	0.00552362	1	By_disease	v1		目生翳膜	ERCC2
1106	753	3794	0.0197735	0.0534832	1	By_disease	v1		呕恶	ZEB2
1110	712	1697	0.00998272	0.0471598	1	By_disease	v1		脑部疼痛	IL1B
1111	1503	869	0.00441543	0.0369845	1	By_disease	v1		眼底瘀血	CYP24A1
1113	54	3684	0.0380302	0.0701688	1	By_disease	v1		病后脱发	USB1
1116	207	550	0.00766501	0.0441645	1	By_disease	v1		顿咳	CD79A
1117	1029	3444	0.0290343	0.0614307	1	By_disease	v1		思维迟缓	TG
1118	1074	1799	0.0133944	0.0506091	1	By_disease	v1		痰厥	KCNE2
1119	1000	764	0.0445549	0.0766429	1	By_disease	v1		视觉异常	COX3
1120	1005	1609	0.022527	0.0566528	1	By_disease	v1		视物昏暗	HSD17B4
1121	105	792	0.0276765	0.0603873	1	By_disease	v1		抽搐	CRLF1
1124	170	2984	0.023229	0.0566528	1	By_disease	v1		大便泄泻	SAR1B
1128	118	2522	0.00921482	0.0471598	1	By_disease	v1		疮毒	PEPD
1129	234	1555	3.90269e-06	0.000624662	0.235498	By_disease	v1		发热	HLA-B
1130	1421	2927	8.18012e-05	0.00404665	1	By_disease	v1		羞明畏光	RPGRIP1
1131	573	2294	0.00460254	0.0369916	1	By_disease	v1		口干	NEFH
1134	1158	610	0.0380302	0.0701688	1	By_disease	v1		脱发	CERS3
1137	823	3393	0.0460741	0.0766429	1	By_disease	v1		轻度视力下降	TBL2
1138	646	1686	0.0122499	0.0506091	1	By_disease	v1		麻痹瘙痒	IL12A
1139	179	3447	0.00689653	0.0441645	1	By_disease	v1		单眼复视	TGFB1
1142	287	2176	0.00633519	0.0434216	1	By_disease	v1		腹水	MST1
1145	42	3569	0.0477972	0.0774857	1	By_disease	v1		便干	TRNH
1147	1178	3287	0.00748704	0.0441645	1	By_disease	v1		脘腹胀满	SPINT2
1148	184	2331	0.000744836	0.0134057	1	By_disease	v1		低热	NLRC4
1149	800	401	0.0149195	0.0506091	1	By_disease	v1		脐腹胀痛	BRCA1
1150	834	2349	0.015934	0.0506091	1	By_disease	v1		热病发烧	NOS2
1151	1600	528	8.31599e-05	0.00404665	1	By_disease	v1		痈肿疮疡	CCR6
1153	1353	2923	0.0432955	0.0761449	1	By_disease	v1		形体肥胖	RP2
1154	1321	17	0.0459228	0.0766429	1	By_disease	v1		泻痢	ABCB11
1155	770	825	8.31599e-05	0.00404665	1	By_disease	v1		皮肤潰疡	CTGF
1159	1664	513	0.00633519	0.0434216	1	By_disease	v1		肢体活动受限	CCDC88A
1160	834	1712	0.00025088	0.00749216	1	By_disease	v1		热病发烧	IL6
1163	935	3474	0.015934	0.0506091	1	By_disease	v1		身热	TLR2
1165	873	1579	0.00383619	0.0338905	1	By_disease	v1		涩痛	HOGA1
1166	75	1113	0.0448201	0.0766429	1	By_disease	v1		产后腹痛	EPCAM
1168	236	521	0.031617	0.0618323	1	By_disease	v1		发烧	CCND1
1171	370	535	0.000975765	0.016081	1	By_disease	v1		关节痛	CD247
1172	148	2871	0.00104353	0.0169206	1	By_disease	v1		大便不下	RET
1174	544	3928	0.00998272	0.0471598	1	By_disease	v1		厥阴头痛	IL18
1175	157	3007	0.0147744	0.0506091	1	By_disease	v1		大便秘结	SCN9A
1176	1425	2113	0.0218914	0.0562243	1	By_disease	v1		须发早白	MITF
1177	1079	1704	0.0151661	0.0506091	1	By_disease	v1		痰黏稠	IL23R
1178	888	23	0.0151661	0.0506091	1	By_disease	v1		少腹拒按	ABCC2
1179	1651	3338	0.00979075	0.0471598	1	By_disease	v1		支气管扩张出血	STX1A
1180	586	2742	0.00230371	0.0260061	1	By_disease	v1		口舌干燥	PRPH
1181	141	3007	0.0152654	0.0506091	1	By_disease	v1		窜痛	SCN9A
1183	187	3649	0.0274852	0.0603873	1	By_disease	v1		癫痫	TYROBP
1184	189	915	0.0274852	0.0603873	1	By_disease	v1		癲痫	DCX
1185	357	205	0.000329174	0.0085824	1	By_disease	v1		关节钝痛	ANKRD55
1188	1297	2200	0.00327495	0.032178	1	By_disease	v1		小腹冷痛	MVK
1189	253	44	0.0197735	0.0534832	1	By_disease	v1		泛吐清水	ACADVL
1192	152	2327	0.0230058	0.0566528	1	By_disease	v1		大便干	NKX2-5
1193	350	3486	0.015934	0.0506091	1	By_disease	v1		骨蒸劳热	TMEM173
1196	935	3030	0.015934	0.0506091	1	By_disease	v1		身热	SELP
1199	1353	1657	1.07046e-06	0.000315175	0.0646109	By_disease	v1		形体肥胖	IFT172
1200	781	1216	0.0133944	0.0506091	1	By_disease	v1		皮肤紫癜	FCGR2C
1202	1151	2120	0.030105	0.0614307	1	By_disease	v1		吐泻腹痛	MLH3
1204	935	379	0.015934	0.0506091	1	By_disease	v1		身热	BIRC3
1205	58	2537	6.12971e-05	0.00336504	1	By_disease	v1		不能久视	PEX6
1207	451	3698	0.0425836	0.0751466	1	By_disease	v1		焦虑	VAPB
1208	1027	2825	0.0326224	0.0634215	1	By_disease	v1		水肿	RAG1
1209	658	1948	0.000102462	0.00462066	1	By_disease	v1		慢性腹泻	LIG4
1210	1707	1947	0.0240449	0.0566528	1	By_disease	v1		自汗	LIFR
1211	718	1748	0.0216932	0.0559318	1	By_disease	v1		年老气喘	ITGA3
1212	481	3051	0.030105	0.0614307	1	By_disease	v1		经期腹痛	SERPING1
1213	42	649	0.0241889	0.0566528	1	By_disease	v1		便干	CHST14
1214	893	3698	0.00689653	0.0441645	1	By_disease	v1		少津	VAPB
1221	208	3431	0.0240449	0.0566528	1	By_disease	v1		多汗	TERC
1222	184	73	0.031617	0.0618323	1	By_disease	v1		低热	ADA
1224	371	1225	0.0152742	0.0506091	1	By_disease	v1		关节肿大	FGB
1225	1121	4300	0.00998272	0.0471598	1	By_disease	v1		头部剌痛	ADAMTSL1
1226	384	2991	0.0094068	0.0471598	1	By_disease	v1		行步艰难	SBF2
1228	82	920	0.030105	0.0614307	1	By_disease	v1		产后小腹疼痛	DDIT3
1229	1005	1914	0.0113266	0.0506091	1	By_disease	v1		视物昏暗	LAMC3
1230	1647	3647	0.0151661	0.0506091	1	By_disease	v1		癥瘕腹痛	TYMP
1234	236	1681	0.031617	0.0618323	1	By_disease	v1		发烧	IKZF1
1238	774	3543	0.0206278	0.0536685	1	By_disease	v1		皮肤瘙痒	TRAF3IP2
1239	1303	2747	0.000674706	0.0127039	1	By_disease	v1		小腹下坠	PRSS1
1246	1550	691	0.0459371	0.0766429	1	By_disease	v1		夜盲昏花	CNGA3
1247	187	1068	0.0274852	0.0603873	1	By_disease	v1		癫痫	EFTUD2
1248	234	3769	0.031617	0.0618323	1	By_disease	v1		发热	XPA
1250	658	2247	0.0177511	0.0534832	1	By_disease	v1		慢性腹泻	NBN
1253	488	4293	0.00998272	0.0471598	1	By_disease	v1		经前头痛	FCGR2B
1255	440	2260	0.0175501	0.0534832	1	By_disease	v1		甲状腺肿大	ND6
1256	178	2080	0.00230238	0.0260061	1	By_disease	v1		丹毒	MEFV
1257	1630	1804	0.0107506	0.049168	1	By_disease	v1		早产	KCNJ1
1258	64	1728	0.00691112	0.0441645	1	By_disease	v1		不育	IPW
1259	1420	1135	0.0433977	0.0763179	1	By_disease	v1		羞明流泪	ERF
1260	438	762	0.0149195	0.0506091	1	By_disease	v1		记忆减退	COX2
1261	1328	3234	0.0391597	0.0708988	1	By_disease	v1		心烦喜呕	SMPD1
1262	1124	2509	0.0340941	0.0653216	1	By_disease	v1		头昏	PDGFB
1263	45	1256	0.0477972	0.0774857	1	By_disease	v1		便秘	FLI1
1266	931	1447	0.01555	0.0506091	1	By_disease	v1		身黄	GPI
1267	799	3075	0.000997476	0.0163229	1	By_disease	v1		贫血	SH2D1A
1269	1175	920	0.0304831	0.0616916	1	By_disease	v1		脘腹痛	DDIT3
1271	1158	2418	0.007196	0.0441645	1	By_disease	v1		脱发	OFD1
1272	476	2788	0.0151661	0.0506091	1	By_disease	v1		经行小腹冷痛	PTPN3
1274	282	2653	0.00453994	0.0369916	1	By_disease	v1		腹暴痛	POLG
1275	600	3792	0.0202478	0.0536685	1	By_disease	v1		懒言	ZDHHC9
1276	234	1670	3.90269e-06	0.000624662	0.235498	By_disease	v1		发热	IGH
1277	1029	307	0.0290343	0.0614307	1	By_disease	v1		思维迟缓	ATP8A2
1280	118	828	0.000493101	0.0109067	1	By_disease	v1		疮毒	CTLA4
1282	263	3415	0.0296558	0.0614307	1	By_disease	v1		风寒头痛	TCN2
1285	1328	1091	0.0391597	0.0708988	1	By_disease	v1		心烦喜呕	ELP1
1286	686	3393	0.0460741	0.0766429	1	By_disease	v1		目暗昏花	TBL2
1290	41	3509	0.0477972	0.0774857	1	By_disease	v1		便闭	TNFRSF1A
1292	1603	2997	0.0358531	0.0679052	1	By_disease	v1		有汗	SCN11A
1293	569	2715	0.00804286	0.0459749	1	By_disease	v1		口唇青紫	PRKAG2
1295	409	2273	0.0319124	0.0621894	1	By_disease	v1		昏迷	NDUFAF2
1299	944	453	0.00671914	0.0441645	1	By_disease	v1		神昏	CACNB2
1300	1361	1556	0.00479939	0.0379427	1	By_disease	v1		胸痹作痛	HLA-DPB1
1302	1688	651	0.0205414	0.0536685	1	By_disease	v1		肿痛羞明	CHST6
1303	106	291	0.0319124	0.0621894	1	By_disease	v1		抽搐神昏	ATP1A2
1304	1127	186	0.00998272	0.0471598	1	By_disease	v1		头面疼痛	AMER1
1305	703	690	0.0406647	0.0721801	1	By_disease	v1		目淫羞明	CNGA1
1307	412	1301	0.031289	0.0618323	1	By_disease	v1		活动受限	FTL
1308	105	1821	0.0352904	0.0672083	1	By_disease	v1		抽搐	KCNQ2
1309	184	1688	0.031617	0.0618323	1	By_disease	v1		低热	IL12B
1311	1304	1495	0.0151661	0.0506091	1	By_disease	v1		小腹隐痛	GTF2IRD1
1315	294	1873	0.0151661	0.0506091	1	By_disease	v1		腹中冷痛	KLRC4
1316	458	3319	0.0307846	0.0617203	1	By_disease	v1		疥癣瘙痒	STAT3
1317	1124	3320	0.0205943	0.0536685	1	By_disease	v1		头昏	STAT4
1318	235	3475	0.00025088	0.00749216	1	By_disease	v1		发热重	TLR4
1319	428	483	0.0384067	0.0706262	1	By_disease	v1		肌痩	CASQ1
1320	1285	3452	0.0265841	0.0603873	1	By_disease	v1		小儿顿咳	TGFBR2
1324	1124	1555	0.0205943	0.0536685	1	By_disease	v1		头昏	HLA-B
1327	476	3575	0.0448201	0.0766429	1	By_disease	v1		经行小腹冷痛	TRNQ
1331	426	3575	0.0437023	0.0766429	1	By_disease	v1		肌肉疼痛	TRNQ
1332	425	396	0.0335957	0.0645232	1	By_disease	v1		肌肉酸痛	BOLA3
1335	224	3090	0.00326248	0.032178	1	By_disease	v1		耳聋	SIN3A
1336	184	3769	0.031617	0.0618323	1	By_disease	v1		低热	XPA
1337	1688	2338	0.0406647	0.0721801	1	By_disease	v1		肿痛羞明	NMNAT1
1338	686	2644	0.00211438	0.0250392	1	By_disease	v1		目暗昏花	POC1B
1341	438	1077	0.00748704	0.0441645	1	By_disease	v1		记忆减退	EIF2B1
1343	217	3748	0.0183465	0.0534832	1	By_disease	v1		恶疮	WIPF1
1345	45	1945	0.0033738	0.0326062	1	By_disease	v1		便秘	LHX4
1346	1297	3262	0.00453994	0.0369916	1	By_disease	v1		小腹冷痛	SOX10
1347	282	3209	0.030105	0.0614307	1	By_disease	v1		腹暴痛	SLCO1B3
1348	600	2948	0.0302203	0.0615081	1	By_disease	v1		懒言	RPS6KA3
1349	123	1837	0.00921482	0.0471598	1	By_disease	v1		疮面久溃不敛	KIAA0319L
1351	54	1897	0.0191975	0.0534832	1	By_disease	v1		病后脱发	KRT81
1355	1603	3750	0.0358531	0.0679052	1	By_disease	v1		有汗	WNK1
1357	778	637	0.00691112	0.0441645	1	By_disease	v1		皮肤瘀斑	CHRM3
1358	1259	3728	0.0302203	0.0615081	1	By_disease	v1		消化道出血	VWF
1361	148	3413	0.0477972	0.0774857	1	By_disease	v1		大便不下	TCF4
1362	425	72	0.0335957	0.0645232	1	By_disease	v1		肌肉酸痛	ACY1
1364	210	1274	0.0205414	0.0536685	1	By_disease	v1		多泪羞明	FOXC2
1365	1301	1060	0.00137003	0.020153	1	By_disease	v1		小腹痛	EDNRB
1366	154	3198	0.000580571	0.0114791	1	By_disease	v1		大便干结难下	SLC6A8
1368	921	2452	0.0186216	0.0534832	1	By_disease	v1		舌瘀斑	P2RY12
1369	354	3513	0.0182377	0.0534832	1	By_disease	v1		关节痹痛	TNFSF12
1370	772	2334	0.027367	0.0603873	1	By_disease	v1		皮肤黏膜破溃	NLRP3
1371	429	897	0.0335957	0.0645232	1	By_disease	v1		肌痿无力	DARS2
1372	1079	3475	0.030105	0.0614307	1	By_disease	v1		痰黏稠	TLR4
1376	357	1391	0.0182377	0.0534832	1	By_disease	v1		关节钝痛	GLA
1377	235	2331	0.000744836	0.0134057	1	By_disease	v1		发热重	NLRC4
1379	236	2248	0.031617	0.0618323	1	By_disease	v1		发烧	NCF1
1380	774	910	0.0206278	0.0536685	1	By_disease	v1		皮肤瘙痒	DCLRE1C
1383	603	3320	0.00632303	0.0434216	1	By_disease	v1		劳嗽咯血	STAT4
1384	49	3051	0.0459228	0.0766429	1	By_disease	v1		便泻	SERPING1
1386	75	1283	0.030105	0.0614307	1	By_disease	v1		产后腹痛	FOXP1
1388	804	3704	0.0303266	0.0616371	1	By_disease	v1		气喘咳嗽	VCP
1389	1705	2527	0.0159428	0.0506091	1	By_disease	v1		子痫抽搐	PEX11B
1392	429	3040	0.00112244	0.0178903	1	By_disease	v1		肌痿无力	SEPT9
1393	296	3523	0.00633519	0.0434216	1	By_disease	v1		肝腹水	TNPO3
1394	148	556	0.0241889	0.0566528	1	By_disease	v1		大便不下	CD96
1395	1150	2877	0.023229	0.0566528	1	By_disease	v1		吐泻	RFX6
1396	413	576	0.0126315	0.0506091	1	By_disease	v1		活动障碍	CDKL5
1400	973	3592	0.0428392	0.0755956	1	By_disease	v1		湿痹拘挛	TRPV4
1401	756	168	0.0391597	0.0708988	1	By_disease	v1		呕吐清水	ALG3
1403	477	345	0.0151661	0.0506091	1	By_disease	v1		经行小腹疼痛	BAZ1B
1405	1235	1569	0.031617	0.0618323	1	By_disease	v1		五心烦热	HMOX1
1406	700	2476	0.000529201	0.0112337	1	By_disease	v1		目生云翳	PAX6
1407	253	242	0.0391597	0.0708988	1	By_disease	v1		泛吐清水	AQP2
1408	274	1305	0.00956565	0.0471598	1	By_disease	v1		风痛	FUS
1410	975	2595	0.0183465	0.0534832	1	By_disease	v1		湿疮脓水浸淫	PKP1
1416	544	4291	0.00998272	0.0471598	1	By_disease	v1		厥阴头痛	DMTN
1418	421	3415	0.0437023	0.0766429	1	By_disease	v1		肌肉剧痛	TCN2
1420	937	3372	0.00383619	0.0338905	1	By_disease	v1		身疼痛	TAF15
1421	823	3603	0.0460741	0.0766429	1	By_disease	v1		轻度视力下降	TSPAN12
1423	464	1642	0.000237707	0.00741568	1	By_disease	v1		筋骨瘀痛	IDH2
1424	1183	1767	0.0149195	0.0506091	1	By_disease	v1		脘痞	IYD
1425	1630	2196	0.0213877	0.0553071	1	By_disease	v1		早产	MUSK
1426	595	825	0.00460254	0.0369916	1	By_disease	v1		口燥	CTGF
1427	303	2536	0.00577298	0.0424496	1	By_disease	v1		肝脏肿大	PEX5
1428	1172	2131	0.00748704	0.0441645	1	By_disease	v1		脘腹痞满	MMEL1
1429	1259	494	0.0202478	0.0536685	1	By_disease	v1		消化道出血	CBS
1430	803	3024	0.00633519	0.0434216	1	By_disease	v1		气喘	SEC24C
1431	599	2669	0.00191975	0.0236095	1	By_disease	v1		剌痛	PON2
1432	11	3020	0.0331598	0.0641585	1	By_disease	v1		斑疹紫黑	SDHC
1433	1621	1272	0.00364753	0.0338905	1	By_disease	v1		月经量少	FOS
1434	1010	320	0.0266985	0.0603873	1	By_disease	v1		手拘挛	AUH
1436	532	1562	0.0459228	0.0766429	1	By_disease	v1		久泻不止	HMBS
1439	1708	312	0.0352904	0.0672083	1	By_disease	v1		足抽搐	ATRX
1440	778	3730	0.027367	0.0603873	1	By_disease	v1		皮肤瘀斑	WAS
1441	1307	3569	0.030105	0.0614307	1	By_disease	v1		小腹坠痛	TRNH
1442	954	779	0.0045146	0.0369916	1	By_disease	v1		神疲	CPT2
1443	1304	2722	0.030105	0.0614307	1	By_disease	v1		小腹隐痛	PRKCSH
1444	1235	758	0.0470531	0.0774857	1	By_disease	v1		五心烦热	COX1
1445	972	3568	0.0183079	0.0534832	1	By_disease	v1		失语	TRNF
1449	1438	57	0.023229	0.0566528	1	By_disease	v1		虚泻	ACSF3
1451	755	3008	0.0391597	0.0708988	1	By_disease	v1		呕吐	SCNN1A
1452	477	2631	0.0448201	0.0766429	1	By_disease	v1		经行小腹疼痛	PMS2
1454	366	1706	0.000329174	0.0085824	1	By_disease	v1		关节酸痛	IL2RB
1455	273	1351	0.039783	0.0715256	1	By_disease	v1		风痰瘀血痹阻脉络	GBE1
1457	1234	2158	0.023229	0.0566528	1	By_disease	v1		五更泄泻	MPV17
1458	820	2507	0.0308612	0.0617203	1	By_disease	v1		青盲雀目	PDE6H
1459	1368	1412	0.030105	0.0614307	1	By_disease	v1		胸腹冷痛	GNA11
1460	1689	2682	0.00191975	0.0236095	1	By_disease	v1		肿硬作痛	PPARGC1A
1461	210	2502	0.0406647	0.0721801	1	By_disease	v1		多泪羞明	PDE6A
1462	1512	3687	0.0182399	0.0534832	1	By_disease	v1		眼生翳膜	USH2A
1464	1698	2296	0.00383619	0.0338905	1	By_disease	v1		灼痛	NEK1
1465	1049	2051	0.00383619	0.0338905	1	By_disease	v1		嗖痛	MATR3
1470	921	2725	0.0369	0.0688812	1	By_disease	v1		舌瘀斑	PRKG1
1471	1125	3981	0.00998272	0.0471598	1	By_disease	v1		头剌痛	GYPA
1472	973	400	0.0280284	0.0609124	1	By_disease	v1		湿痹拘挛	BRAT1
1474	1413	3763	0.0190652	0.0534832	1	By_disease	v1		胸胀痛	WWOX
1476	440	2478	0.0175501	0.0534832	1	By_disease	v1		甲状腺肿大	PAX8
1479	1026	3116	0.023229	0.0566528	1	By_disease	v1		水泻	SLC19A2
1480	1574	3510	0.0034529	0.0329169	1	By_disease	v1		阴疽初起	TNFRSF1B
1481	686	2787	0.000901638	0.0153408	1	By_disease	v1		目暗昏花	PTPN22
1482	1563	895	0.0195815	0.0534832	1	By_disease	v1		抑郁	DAO
1484	1175	1113	0.0453787	0.0766429	1	By_disease	v1		脘腹痛	EPCAM
1485	477	678	0.0151661	0.0506091	1	By_disease	v1		经行小腹疼痛	CLIP2
1487	1219	345	0.0193895	0.0534832	1	By_disease	v1		胃脘烧灼感	BAZ1B
1493	152	3716	0.0241889	0.0566528	1	By_disease	v1		大便干	VPS11
1495	1216	3205	0.00748704	0.0441645	1	By_disease	v1		胃脘痞满	SLC9A3
1497	105	3224	0.0161016	0.0508383	1	By_disease	v1		抽搐	SMARCB1
1498	263	2836	0.0296558	0.0614307	1	By_disease	v1		风寒头痛	RASA1
1499	1303	3434	0.0448201	0.0766429	1	By_disease	v1		小腹下坠	TET2
1502	354	1705	0.000975765	0.016081	1	By_disease	v1		关节痹痛	IL2RA
1504	1589	161	0.00191975	0.0236095	1	By_disease	v1		营养不良	ALDOB
1505	49	577	0.023229	0.0566528	1	By_disease	v1		便泻	CDKN1A
1506	411	358	0.0140142	0.0506091	1	By_disease	v1		昏睡	BCKDHB
1508	646	3094	0.0122499	0.0506091	1	By_disease	v1		麻痹瘙痒	SIX3
1509	1651	3317	0.0386025	0.0708988	1	By_disease	v1		支气管扩张出血	STAT1
1510	447	3581	0.0222976	0.0564134	1	By_disease	v1		健忘	TRNW
1512	1438	3034	0.023229	0.0566528	1	By_disease	v1		虚泻	SEMA3D
1513	1607	2214	0.000120236	0.00519337	1	By_disease	v1		瘀斑	MYH9
1516	1219	917	0.0193895	0.0534832	1	By_disease	v1		胃脘烧灼感	DDC
1517	834	1709	0.015934	0.0506091	1	By_disease	v1		热病发烧	IL36RN
1518	124	3297	0.00921482	0.0471598	1	By_disease	v1		疮面疼痛	SPTLC2
1520	975	2416	0.0273957	0.0603873	1	By_disease	v1		湿疮脓水浸淫	OCRL
1521	387	3067	0.0279611	0.0608828	1	By_disease	v1		行走无力	SGCD
1522	552	1978	0.00383951	0.0338905	1	By_disease	v1		咳嗽痰多	LPIN2
1523	130	2416	0.0273957	0.0603873	1	By_disease	v1		疮疡久溃不敛	OCRL
1524	235	4081	0.015934	0.0506091	1	By_disease	v1		发热重	THBS1
1525	156	1060	0.0033738	0.0326062	1	By_disease	v1		大便困难	EDNRB
1526	1294	2084	0.0051118	0.0397618	1	By_disease	v1		小儿秋季腹泻	MEN1
1528	495	2079	0.0274852	0.0603873	1	By_disease	v1		惊风抽搐	MEF2C
1529	236	550	0.031617	0.0618323	1	By_disease	v1		发烧	CD79A
1530	1198	2200	0.00551498	0.0416367	1	By_disease	v1		胃寒呕吐	MVK
1531	976	1141	0.00957665	0.0471598	1	By_disease	v1		湿热毒邪聚结肌肤	ESR1
1532	499	492	0.00842989	0.0463943	1	By_disease	v1		惊悸多梦	CAVIN1
1533	891	1086	0.0304831	0.0616916	1	By_disease	v1		少腹痛	ELANE
1534	1410	2424	0.0151661	0.0506091	1	By_disease	v1		胸胁胀痛	OPLAH
1535	210	2741	0.0406647	0.0721801	1	By_disease	v1		多泪羞明	PRPF8
1536	621	3177	0.0151661	0.0506091	1	By_disease	v1		两胁胀痛	SLC40A1
1538	591	2353	0.0415428	0.073542	1	By_disease	v1		口吐涎沫	NOTCH3
1539	1150	3085	0.023229	0.0566528	1	By_disease	v1		吐泻	SI
1542	187	155	0.0274852	0.0603873	1	By_disease	v1		癫痫	ALDH3A2
1543	973	1304	0.0280284	0.0609124	1	By_disease	v1		湿痹拘挛	FUCA1
1544	1450	3761	0.0268766	0.0603873	1	By_disease	v1		血压偏高	WRN
1545	920	1884	0.011375	0.0506091	1	By_disease	v1		舌有瘀点瘀斑	KRT14
1546	1023	3753	0.0262143	0.0603873	1	By_disease	v1		双目上吊	WNT10A
1547	1125	698	0.0198677	0.0534832	1	By_disease	v1		头剌痛	CNTN2
1548	295	401	0.0149195	0.0506091	1	By_disease	v1		腹中胀满	BRCA1
1550	141	3391	0.00383619	0.0338905	1	By_disease	v1		窜痛	TBK1
1552	438	1687	0.00748704	0.0441645	1	By_disease	v1		记忆减退	IL12A-AS1
1553	1434	2580	0.0152742	0.0506091	1	By_disease	v1		虚劳咳嗽	PIK3R1
1554	1505	236	0.0239578	0.0566528	1	By_disease	v1		眼睑赤烂	APOE
1556	170	1613	0.0459228	0.0766429	1	By_disease	v1		大便泄泻	HSD3B7
1557	1422	1261	0.0160425	0.0507942	1	By_disease	v1		嗅觉不灵	FLRT3
1558	45	379	0.0241889	0.0566528	1	By_disease	v1		便秘	BIRC3
1560	1461	3593	0.0167919	0.0521218	1	By_disease	v1		牙龈肿	TSC1
1561	10	2510	0.0133944	0.0506091	1	By_disease	v1		斑疹	PDGFRA
1562	126	1418	0.0363633	0.0681447	1	By_disease	v1		疮色鲜活	GNAQ
1564	1410	345	0.0151661	0.0506091	1	By_disease	v1		胸胁胀痛	BAZ1B
1566	1290	931	0.00614321	0.0434216	1	By_disease	v1		小儿行迟	DEPDC5
1569	1301	33	0.015358	0.0506091	1	By_disease	v1		小腹痛	ABCG5
1570	360	1686	0.0361462	0.0679213	1	By_disease	v1		关节剧痛	IL12A
1571	1158	1898	0.0191975	0.0534832	1	By_disease	v1		脱发	KRT83
1573	718	1785	0.0216932	0.0559318	1	By_disease	v1		年老气喘	KAT6A
1574	42	658	0.0477972	0.0774857	1	By_disease	v1		便干	CISD2
1576	1707	2331	0.0358531	0.0679052	1	By_disease	v1		自汗	NLRC4
1577	1132	1771	3.19373e-05	0.00243829	1	By_disease	v1		头疼痛	JAK2
1578	1227	3413	0.0384067	0.0706262	1	By_disease	v1		胃中灼热	TCF4
1579	51	736	0.0358531	0.0679052	1	By_disease	v1		表虚自汗	COL6A1
1580	154	3024	0.0241889	0.0566528	1	By_disease	v1		大便干结难下	SEC24C
1581	1303	1048	0.030105	0.0614307	1	By_disease	v1		小腹下坠	ECE1
1582	1175	3717	0.015358	0.0506091	1	By_disease	v1		脘腹痛	VPS13A
1583	1180	1041	0.0149195	0.0506091	1	By_disease	v1		脘腹胀痛	DYNC2H1
1586	1614	2302	5.75042e-06	0.000790775	0.347208	By_disease	v1		语言謇涩	NEU1
1587	890	673	0.0151661	0.0506091	1	By_disease	v1		少腹疼痛	CLDN16
1590	765	383	0.0133944	0.0506091	1	By_disease	v1		皮肤风团色红	BLNK
1591	1683	678	0.00844692	0.0463943	1	By_disease	v1		中风	CLIP2
1592	1613	2757	0.000245059	0.00749216	1	By_disease	v1		语言不利	PSEN1
1593	1010	1946	0.0134383	0.0506091	1	By_disease	v1		手拘挛	LIAS
1597	755	2125	0.0197735	0.0534832	1	By_disease	v1		呕吐	MLYCD
1598	1065	3704	0.0303266	0.0616371	1	By_disease	v1		痰多咳嗽	VCP
1599	703	3814	0.0406647	0.0721801	1	By_disease	v1		目淫羞明	ZNF513
1602	405	1147	0.01555	0.0506091	1	By_disease	v1		黄疸	ETFB
1607	1683	3116	0.00844692	0.0463943	1	By_disease	v1		中风	SLC19A2
1608	405	3600	0.0308612	0.0617203	1	By_disease	v1		黄疸	TSHB
1611	1125	2205	0.0393481	0.0709591	1	By_disease	v1		头剌痛	MYD88
1612	1010	2068	0.0266985	0.0603873	1	By_disease	v1		手拘挛	MCOLN1
1613	1015	25	0.0251321	0.0583548	1	By_disease	v1		手足不遂	ABCC6
1614	1410	2631	0.0448201	0.0766429	1	By_disease	v1		胸胁胀痛	PMS2
1615	568	2334	0.00842262	0.0463943	1	By_disease	v1		口疮肿痛	NLRP3
1616	263	942	0.0198677	0.0534832	1	By_disease	v1		风寒头痛	DHFR
1618	439	2353	0.0368928	0.0688812	1	By_disease	v1		记忆力减退	NOTCH3
1620	129	3470	0.0452498	0.0766429	1	By_disease	v1		疮疡不敛	TINF2
1621	477	1366	0.0448201	0.0766429	1	By_disease	v1		经行小腹疼痛	GDNF
1622	954	2751	0.0178537	0.0534832	1	By_disease	v1		神疲	PRTN3
1624	686	2926	0.00455267	0.0369916	1	By_disease	v1		目暗昏花	RPGR
1625	235	856	0.0470531	0.0774857	1	By_disease	v1		发热重	CYBB
1627	1620	1243	0.00153536	0.0219602	1	By_disease	v1		月经量多，味臭	FGG
1628	695	2788	0.01555	0.0506091	1	By_disease	v1		目黄	PTPN3
1629	691	413	0.00947866	0.0471598	1	By_disease	v1		目赤翳障	BUB1B
1630	1337	2751	0.0132463	0.0506091	1	By_disease	v1		心律不齐	PRTN3
1632	1334	689	0.00842989	0.0463943	1	By_disease	v1		心悸不安	CNBP
1633	57	1529	0.00460122	0.0369916	1	By_disease	v1		不寐	HCRT
1634	477	2176	0.0151661	0.0506091	1	By_disease	v1		经行小腹疼痛	MST1
1635	239	993	0.0133944	0.0506091	1	By_disease	v1		发疹	DNASE1L3
1637	109	2300	0.0126315	0.0506091	1	By_disease	v1		喘	NEK9
1638	696	3148	0.027367	0.0603873	1	By_disease	v1		目昏	SLC26A4
1639	105	3333	0.0276765	0.0603873	1	By_disease	v1		抽搐	STT3A
1640	282	2630	0.030105	0.0614307	1	By_disease	v1		腹暴痛	PMS1
1641	1541	34	0.0151661	0.0506091	1	By_disease	v1		腰膝酸冷	ABCG8
1642	7	3447	0.0131904	0.0506091	1	By_disease	v1		白细胞减少	TGFB1
1644	760	2387	0.0241889	0.0566528	1	By_disease	v1		排便乏力	NRTN
1645	1290	3166	3.65667e-05	0.00264045	1	By_disease	v1		小儿行迟	SLC35A3
1646	473	2257	0.0448201	0.0766429	1	By_disease	v1		经行腹痛	ND4
1647	42	1578	0.0241889	0.0566528	1	By_disease	v1		便干	HNRNPK
1648	361	2312	0.0361462	0.0679213	1	By_disease	v1		关节冷痛	NFKB1
1649	1373	2207	0.0296219	0.0614307	1	By_disease	v1		胸腹胀满	MYH11
1652	67	3189	0.0094068	0.0471598	1	By_disease	v1		步履艰难	SLC5A7
1653	565	1694	0.0042194	0.0357946	1	By_disease	v1		口鼻生疮	IL17RC
1656	1420	3173	0.0175854	0.0534832	1	By_disease	v1		羞明流泪	SLC39A4
1657	1621	133	0.018112	0.0534832	1	By_disease	v1		月经量少	AIP
1658	21	3696	0.00268611	0.0286481	1	By_disease	v1		背疼痛	VANGL1
1660	756	1391	0.0197735	0.0534832	1	By_disease	v1		呕吐清水	GLA
1661	1420	1672	7.63036e-05	0.00391777	1	By_disease	v1		羞明流泪	IGHM
1662	106	776	0.0213877	0.0553071	1	By_disease	v1		抽搐神昏	CPS1
1663	1664	2390	0.00633519	0.0434216	1	By_disease	v1		肢体活动受限	NSD2
1664	686	3370	0.0460741	0.0766429	1	By_disease	v1		目暗昏花	TACSTD2
1666	18	578	0.00158123	0.0221277	1	By_disease	v1		暴注下泻	CDKN1B
1670	122	1826	0.00691112	0.0441645	1	By_disease	v1		疮口久不愈合	KCTD1
1674	1144	4291	0.00998272	0.0471598	1	By_disease	v1		头胀痛	DMTN
1675	1461	837	0.0167919	0.0521218	1	By_disease	v1		牙龈肿	CTSC
1678	1458	3730	0.0129943	0.0506091	1	By_disease	v1		牙龈出血	WAS
1679	661	1713	0.0380302	0.0701688	1	By_disease	v1		毛发呈稀疏状脱落	IL7R
1680	477	3652	0.0151661	0.0506091	1	By_disease	v1		经行小腹疼痛	UBAC2
1681	374	4289	0.00998272	0.0471598	1	By_disease	v1		寒热头痛	CSF3
1683	1198	904	0.0197735	0.0534832	1	By_disease	v1		胃寒呕吐	DBT
1684	1174	3262	0.00453994	0.0369916	1	By_disease	v1		脘腹疼痛	SOX10
1685	1089	2114	0.0251081	0.0583548	1	By_disease	v1		痰饮咳喘	MKKS
1686	1353	1933	0.000474852	0.010565	1	By_disease	v1		形体肥胖	LEP
1688	696	3464	0.0137758	0.0506091	1	By_disease	v1		目昏	THPO
1689	1424	197	0.0107228	0.049168	1	By_disease	v1		嗅觉失灵	ANK1
1690	1573	2736	0.00517538	0.0399376	1	By_disease	v1		阴疽不敛	PROS1
1691	282	2106	0.030105	0.0614307	1	By_disease	v1		腹暴痛	MIF
1692	1048	881	0.0335957	0.0645232	1	By_disease	v1		四肢无力	CYP2R1
1693	584	1686	0.00268611	0.0286481	1	By_disease	v1		口腔溃疡久不收敛	IL12A
1694	896	494	0.00842989	0.0463943	1	By_disease	v1		少食	CBS
1697	1512	2666	0.0182399	0.0534832	1	By_disease	v1		眼生翳膜	POMT1
1700	303	1428	0.0139346	0.0506091	1	By_disease	v1		肝脏肿大	GNPTAB
1701	1144	3502	0.00998272	0.0471598	1	By_disease	v1		头胀痛	TNF
1702	354	1120	0.0182377	0.0534832	1	By_disease	v1		关节痹痛	EPOR
1703	1626	1022	0.00671914	0.0441645	1	By_disease	v1		晕眩	DSC2
1705	545	1993	0.0198677	0.0534832	1	By_disease	v1		咳喘	LRRC8A
1706	282	1681	0.030105	0.0614307	1	By_disease	v1		腹暴痛	IKZF1
1707	213	3243	0.00518334	0.0399376	1	By_disease	v1		多食	SNORD115-1
1708	1394	2674	0.0222976	0.0564134	1	By_disease	v1		胸脘痞闷	POU1F1
1709	143	2827	0.0477972	0.0774857	1	By_disease	v1		大便不畅	RAI1
1710	231	662	0.00633519	0.0434216	1	By_disease	v1		发喘	CLCA4
1711	1185	3008	0.0391597	0.0708988	1	By_disease	v1		脘痞呕吐	SCNN1A
1712	439	2745	0.0368928	0.0688812	1	By_disease	v1		记忆力减退	PRRT2
1714	421	4295	0.0147821	0.0506091	1	By_disease	v1		肌肉剧痛	GYPB
1715	373	2333	0.0182377	0.0534832	1	By_disease	v1		关节肿胀疼痛	NLRP12
1716	599	3383	0.00383619	0.0338905	1	By_disease	v1		剌痛	TARDBP
1719	1133	4295	0.00998272	0.0471598	1	By_disease	v1		头痛	GYPB
1723	440	3020	0.0218914	0.0562243	1	By_disease	v1		甲状腺肿大	SDHC
1726	1344	1301	0.0368928	0.0688812	1	By_disease	v1		心神不安	FTL
1727	772	774	0.00691112	0.0441645	1	By_disease	v1		皮肤黏膜破溃	CPN1
1728	44	3393	0.0241889	0.0566528	1	By_disease	v1		便结	TBL2
1729	1198	324	0.0391597	0.0708988	1	By_disease	v1		胃寒呕吐	AVP
1730	1195	3465	0.0149195	0.0506091	1	By_disease	v1		胃肠术后腹胀	THRA
1731	428	504	0.0193895	0.0534832	1	By_disease	v1		肌痩	CCDC174
1737	213	2052	2.58769e-05	0.00210774	1	By_disease	v1		多食	MBD5
1738	547	3452	0.0265841	0.0603873	1	By_disease	v1		咳呛阵作	TGFBR2
1739	869	2176	0.0103667	0.0479606	1	By_disease	v1		瘙痒	MST1
1740	800	3465	0.0149195	0.0506091	1	By_disease	v1		脐腹胀痛	THRA
1741	544	698	0.0198677	0.0534832	1	By_disease	v1		厥阴头痛	CNTN2
1742	503	2527	0.0193121	0.0534832	1	By_disease	v1		惊痫不安	PEX11B
1744	1420	955	0.0262643	0.0603873	1	By_disease	v1		羞明流泪	DKC1
1745	1443	618	0.00806297	0.0459749	1	By_disease	v1		血淋	CFHR5
1748	1175	1187	0.0304831	0.0616916	1	By_disease	v1		脘腹痛	FAN1
1749	1140	2236	3.00398e-06	0.00060928	0.181152	By_disease	v1		头晕	NAGA
1750	993	1033	0.0222976	0.0564134	1	By_disease	v1		食少腹胀	DUOX2
1751	236	1569	0.031617	0.0618323	1	By_disease	v1		发烧	HMOX1
1755	1461	2615	6.54122e-08	5.80752e-05	0.00394911	By_disease	v1		牙龈肿	PLG
1757	600	3332	0.0302203	0.0615081	1	By_disease	v1		懒言	STS
1761	935	1712	0.00025088	0.00749216	1	By_disease	v1		身热	IL6
1763	187	1180	0.0274852	0.0603873	1	By_disease	v1		癫痫	FAM111A
1764	1541	2120	0.030105	0.0614307	1	By_disease	v1		腰膝酸冷	MLH3
1767	1134	2352	0.0296558	0.0614307	1	By_disease	v1		头痛日久	NOTCH2
1769	1049	1394	0.00765913	0.0441645	1	By_disease	v1		嗖痛	GLE1
1771	1286	2997	0.0358531	0.0679052	1	By_disease	v1		小儿多汗	SCN11A
1772	376	1646	3.37697e-05	0.00247692	1	By_disease	v1		寒疝	IDUA
1773	821	1450	0.00614986	0.0434216	1	By_disease	v1		靑少年远视力下降	GPR143
1774	251	446	0.0074698	0.0441645	1	By_disease	v1		反胃	CACNA1D
1776	425	3237	0.0335957	0.0645232	1	By_disease	v1		肌肉酸痛	SNAP25
1779	1029	3593	0.0172419	0.0532712	1	By_disease	v1		思维迟缓	TSC1
1780	1150	993	0.0459228	0.0766429	1	By_disease	v1		吐泻	DNASE1L3
1781	712	3415	0.0296558	0.0614307	1	By_disease	v1		脑部疼痛	TCN2
1782	1682	1657	0.0338677	0.0650198	1	By_disease	v1		智能减退	IFT172
1783	891	3026	0.0304831	0.0616916	1	By_disease	v1		少腹痛	SEC63
1784	907	2889	0.000275799	0.00793215	1	By_disease	v1		舌尖边有瘀点	RIN2
1785	1328	2653	0.00762173	0.0441645	1	By_disease	v1		心烦喜呕	POLG
1791	545	765	0.00998272	0.0471598	1	By_disease	v1		咳喘	COX4I2
1793	1127	4296	0.00998272	0.0471598	1	By_disease	v1		头面疼痛	GYPC
1795	1009	1252	0.0304068	0.0616916	1	By_disease	v1		手抽搐	FKTN
1797	411	2275	0.0278347	0.0606644	1	By_disease	v1		昏睡	NDUFAF4
1799	893	1221	0.00460254	0.0369916	1	By_disease	v1		少津	FERMT1
1800	900	649	0.0167019	0.0519912	1	By_disease	v1		舌边尖有瘀斑	CHST14
1802	1705	2530	0.00075252	0.0134518	1	By_disease	v1		子痫抽搐	PEX14
1803	547	500	0.00766501	0.0441645	1	By_disease	v1		咳呛阵作	CCDC114
1804	503	994	0.0314375	0.0618323	1	By_disease	v1		惊痫不安	DNM1
1805	1367	3593	0.0251081	0.0583548	1	By_disease	v1		胸腹积水	TSC1
1808	646	3576	0.0303525	0.0616546	1	By_disease	v1		麻痹瘙痒	TRNS1
1809	224	255	0.0181227	0.0534832	1	By_disease	v1		耳聋	ARID1B
1811	81	538	0.00036493	0.00909844	1	By_disease	v1		产后脱发	CD28
1812	1413	2913	0.00957665	0.0471598	1	By_disease	v1		胸胀痛	RNF6
1813	565	3320	0.00632303	0.0434216	1	By_disease	v1		口鼻生疮	STAT4
1814	800	3740	0.0222976	0.0564134	1	By_disease	v1		脐腹胀痛	WDR60
1815	154	2482	0.0241889	0.0566528	1	By_disease	v1		大便干结难下	PCCA
1817	1554	1560	0.0122288	0.0506091	1	By_disease	v1		夜眠不宁	HLA-DRB1
1818	753	2688	0.0197735	0.0534832	1	By_disease	v1		呕恶	PPOX
1820	186	1539	0.00850898	0.0466164	1	By_disease	v1		癫狂	HESX1
1825	1180	3418	0.0296219	0.0614307	1	By_disease	v1		脘腹胀痛	TCTN2
1829	1306	3033	0.0151661	0.0506091	1	By_disease	v1		小腹胀痛	SEMA3C
1830	82	23	0.0151661	0.0506091	1	By_disease	v1		产后小腹疼痛	ABCC2
1832	931	2540	0.0308612	0.0617203	1	By_disease	v1		身黄	PFKM
1833	780	2432	0.0200261	0.0534832	1	By_disease	v1		皮肤紫斑	ORAI1
1836	1198	2482	0.0197735	0.0534832	1	By_disease	v1		胃寒呕吐	PCCA
1837	573	3007	0.0182939	0.0534832	1	By_disease	v1		口干	SCN9A
1838	188	1411	0.0159428	0.0506091	1	By_disease	v1		癫痫痰多	GMPPB
1839	937	3383	0.00383619	0.0338905	1	By_disease	v1		身疼痛	TARDBP
1841	1382	227	0.0284665	0.0614307	1	By_disease	v1		胸满	APC
1842	823	3598	0.0460741	0.0766429	1	By_disease	v1		轻度视力下降	TSFM
1844	1306	1555	0.000674706	0.0127039	1	By_disease	v1		小腹胀痛	HLA-B
1847	835	1805	0.0220902	0.0564134	1	By_disease	v1		热病烦渴	KCNJ10
1852	1137	3261	9.25504e-06	0.00104937	0.559156	By_disease	v1		头项痛	SOST
1854	41	1060	0.0033738	0.0326062	1	By_disease	v1		便闭	EDNRB
1855	350	1086	0.031617	0.0618323	1	By_disease	v1		骨蒸劳热	ELANE
1857	890	775	0.000227141	0.00741568	1	By_disease	v1		少腹疼痛	CPOX
1859	1662	133	0.0406142	0.0721801	1	By_disease	v1		肢体浮肿	AIP
1860	69	3234	0.0391597	0.0708988	1	By_disease	v1		嘈杂呕吐	SMPD1
1861	821	2183	0.0460741	0.0766429	1	By_disease	v1		靑少年远视力下降	MTFMT
1862	502	3221	0.0274852	0.0603873	1	By_disease	v1		惊痫	SMARCA4
1863	1121	3261	9.25504e-06	0.00104937	0.559156	By_disease	v1		头部剌痛	SOST
1865	1304	2631	0.0448201	0.0766429	1	By_disease	v1		小腹隐痛	PMS2
1866	1375	2788	0.0151661	0.0506091	1	By_disease	v1		胸腹胀痛	PTPN3
1868	207	1076	0.00383951	0.0338905	1	By_disease	v1		顿咳	EIF2AK4
1875	1304	34	0.0151661	0.0506091	1	By_disease	v1		小腹隐痛	ABCG8
1876	806	408	0.00326358	0.032178	1	By_disease	v1		气促	BTD
1877	1375	1113	0.0448201	0.0766429	1	By_disease	v1		胸腹胀痛	EPCAM
1879	760	1366	0.00171406	0.0228644	1	By_disease	v1		排便乏力	GDNF
1881	1285	2913	0.00766501	0.0441645	1	By_disease	v1		小儿顿咳	RNF6
1883	440	1805	0.0175501	0.0534832	1	By_disease	v1		甲状腺肿大	KCNJ10
1884	1461	2552	0.00842989	0.0463943	1	By_disease	v1		牙龈肿	PHEX
1885	1297	1391	0.0151661	0.0506091	1	By_disease	v1		小腹冷痛	GLA
1886	1318	2387	0.023229	0.0566528	1	By_disease	v1		泄泻	NRTN
1887	118	2004	0.00024801	0.00749216	1	By_disease	v1		疮毒	LYST
1888	234	1029	0.031617	0.0618323	1	By_disease	v1		发热	DST
1889	1320	1048	0.0459228	0.0766429	1	By_disease	v1		泻而不爽	ECE1
1891	294	3051	0.030105	0.0614307	1	By_disease	v1		腹中冷痛	SERPING1
1894	896	3179	0.00842989	0.0463943	1	By_disease	v1		少食	SLC46A1
1895	1079	762	0.030105	0.0614307	1	By_disease	v1		痰黏稠	COX2
1896	519	3447	0.00345224	0.0329169	1	By_disease	v1		颈椎骨质增生	TGFB1
1897	1125	104	0.0198677	0.0534832	1	By_disease	v1		头剌痛	ADRA2B
1898	41	2016	0.0477972	0.0774857	1	By_disease	v1		便闭	MAGEL2
1901	261	3320	0.0143319	0.0506091	1	By_disease	v1		粉刺	STAT4
1902	184	324	0.031617	0.0618323	1	By_disease	v1		低热	AVP
1903	128	2352	0.0273957	0.0603873	1	By_disease	v1		疮疡	NOTCH2
1904	663	1280	0.00881222	0.0471598	1	By_disease	v1		毛发松动	FOXL2
1905	567	2764	0.0202478	0.0536685	1	By_disease	v1		口疮	PSTPIP1
1908	661	1107	0.0380302	0.0701688	1	By_disease	v1		毛发呈稀疏状脱落	EOGT
1909	41	2874	0.0241889	0.0566528	1	By_disease	v1		便闭	RFC2
1910	390	4292	0.015934	0.0506091	1	By_disease	v1		烘热	FCGR2A
1911	188	267	0.00447612	0.0369916	1	By_disease	v1		癫痫痰多	ARX
1913	820	3636	0.00140435	0.0205275	1	By_disease	v1		青盲雀目	TULP1
1916	1294	2573	0.0459228	0.0766429	1	By_disease	v1		小儿秋季腹泻	PIGT
1918	935	1317	0.0470531	0.0774857	1	By_disease	v1		身热	G6PD
1919	771	284	0.0137758	0.0506091	1	By_disease	v1		皮肤糜烂	ATIC
1920	1158	408	0.0191975	0.0534832	1	By_disease	v1		脱发	BTD
1921	974	3381	0.00921482	0.0471598	1	By_disease	v1		湿疮	TAPBP
1922	1303	3393	0.0151661	0.0506091	1	By_disease	v1		小腹下坠	TBL2
1924	584	3503	0.00134383	0.0197965	1	By_disease	v1		口腔溃疡久不收敛	TNFAIP3
1925	1707	3021	0.0038466	0.0338936	1	By_disease	v1		自汗	SDHD
1926	1497	28	0.00249568	0.0274348	1	By_disease	v1		言语不清	ABCD1
1927	144	2124	0.0241889	0.0566528	1	By_disease	v1		大便不利	MLXIPL
1929	323	1977	0.015934	0.0506091	1	By_disease	v1		髙热	LPIN1
1930	208	1091	0.0240449	0.0566528	1	By_disease	v1		多汗	ELP1
1931	532	2559	0.023229	0.0566528	1	By_disease	v1		久泻不止	PHKB
1932	411	1766	0.0140142	0.0506091	1	By_disease	v1		昏睡	IVD
1933	12	2259	0.0368928	0.0688812	1	By_disease	v1		半身不遂	ND5
1936	147	3572	0.00817005	0.0462485	1	By_disease	v1		大便不通	TRNL1
1937	1171	3561	0.0149195	0.0506091	1	By_disease	v1		脘腹冷痛	TRIP11
1938	288	3034	0.0151661	0.0506091	1	By_disease	v1		腹痛	SEMA3D
1939	1498	3809	0.00498561	0.0389559	1	By_disease	v1		言语不淸	ZNF365
1940	889	1681	0.030105	0.0614307	1	By_disease	v1		少腹冷痛	IKZF1
1943	661	1559	0.0191975	0.0534832	1	By_disease	v1		毛发呈稀疏状脱落	HLA-DRA
1944	954	1539	0.000106008	0.00469295	1	By_disease	v1		神疲	HESX1
1945	696	3426	0.0137758	0.0506091	1	By_disease	v1		目昏	TECRL
1946	372	1704	0.0195815	0.0534832	1	By_disease	v1		关节肿痛	IL23R
1947	545	3338	0.00998272	0.0471598	1	By_disease	v1		咳喘	STX1A
1948	1500	538	0.0194875	0.0534832	1	By_disease	v1		颜面部红斑	CD28
1949	1318	1499	0.0459228	0.0766429	1	By_disease	v1		泄泻	GUCY2C
1950	1705	242	0.0274852	0.0603873	1	By_disease	v1		子痫抽搐	AQP2
1953	774	2437	0.0103667	0.0479606	1	By_disease	v1		皮肤瘙痒	OSMR
1955	1049	3550	0.00956565	0.0471598	1	By_disease	v1		嗖痛	TREM2
1956	1647	1058	0.00220497	0.0255704	1	By_disease	v1		癥瘕腹痛	EDN3
1957	1705	2415	0.0274852	0.0603873	1	By_disease	v1		子痫抽搐	OCLN
1958	213	3073	0.0154725	0.0506091	1	By_disease	v1		多食	SH2B1
1959	1410	2197	0.0448201	0.0766429	1	By_disease	v1		胸胁胀痛	MUT
1961	1151	147	0.030105	0.0614307	1	By_disease	v1		吐泻腹痛	ALAD
1963	289	593	0.0151661	0.0506091	1	By_disease	v1		腹痛绵绵	CEL
1965	834	4288	0.015934	0.0506091	1	By_disease	v1		热病发烧	CR1
1967	1160	648	0.0166122	0.0519912	1	By_disease	v1		脱臼	CHRNG
1969	1651	3412	0.0194875	0.0534832	1	By_disease	v1		支气管扩张出血	TCF3
1970	293	1034	0.0149195	0.0506091	1	By_disease	v1		腹胀满	DUOXA2
1972	833	2809	0.031617	0.0618323	1	By_disease	v1		热病发热	RAB27A
1974	373	1544	0.0182377	0.0534832	1	By_disease	v1		关节肿胀疼痛	HGD
1975	686	2011	0.0460741	0.0766429	1	By_disease	v1		目暗昏花	MAD2L2
1977	1286	1590	0.000850454	0.0146851	1	By_disease	v1		小儿多汗	HPGD
1980	207	1349	0.0377705	0.0701688	1	By_disease	v1		顿咳	GBA
1985	621	1123	0.0151661	0.0506091	1	By_disease	v1		两胁胀痛	ERAP1
1986	1401	3763	0.0190652	0.0534832	1	By_disease	v1		胸胁闷痛	WWOX
1987	294	3647	0.0151661	0.0506091	1	By_disease	v1		腹中冷痛	TYMP
1990	1603	3115	0.0120945	0.0506091	1	By_disease	v1		有汗	SLC18A2
1991	361	3646	0.000975765	0.016081	1	By_disease	v1		关节冷痛	TYK2
1992	1541	3509	0.000227141	0.00741568	1	By_disease	v1		腰膝酸冷	TNFRSF1A
1996	971	3021	0.00460122	0.0369916	1	By_disease	v1		失音	SDHD
1998	1330	2424	0.0151661	0.0506091	1	By_disease	v1		心腹冷痛	OPLAH
2000	1197	1552	0.0101747	0.0476086	1	By_disease	v1		胃出血	HIRA
2001	532	1674	0.023229	0.0566528	1	By_disease	v1		久泻不止	IGKC
2002	833	2341	0.015934	0.0506091	1	By_disease	v1		热病发热	NOD2
2003	1449	4287	0.0286043	0.0614307	1	By_disease	v1		血小板减少	CISH
2004	1301	3398	0.0453787	0.0766429	1	By_disease	v1		小腹痛	TBX18
2005	544	516	0.00998272	0.0471598	1	By_disease	v1		厥阴头痛	CCL2
2006	1563	1187	0.0387832	0.0708988	1	By_disease	v1		抑郁	FAN1
2009	753	1766	0.0197735	0.0534832	1	By_disease	v1		呕恶	IVD
2010	1510	1704	0.00691112	0.0441645	1	By_disease	v1		眼目昏花	IL23R
2011	774	1958	0.0206278	0.0536685	1	By_disease	v1		皮肤瘙痒	LIPN
2012	1438	73	0.000535231	0.0112337	1	By_disease	v1		虚泻	ADA
2015	366	1562	0.0361462	0.0679213	1	By_disease	v1		关节酸痛	HMBS
2016	292	1945	0.0296219	0.0614307	1	By_disease	v1		腹胀	LHX4
2018	426	1687	0.0147821	0.0506091	1	By_disease	v1		肌肉疼痛	IL12A-AS1
2019	974	1641	0.0183465	0.0534832	1	By_disease	v1		湿疮	IDH1
2021	143	3621	0.0477972	0.0774857	1	By_disease	v1		大便不畅	TTR
2022	359	2807	0.0376535	0.0700432	1	By_disease	v1		关节僵硬	RAB18
2024	1373	1041	0.0149195	0.0506091	1	By_disease	v1		胸腹胀满	DYNC2H1
2025	1204	3034	0.0151661	0.0506091	1	By_disease	v1		胃痛	SEMA3D
2027	588	2439	0.0168241	0.0521218	1	By_disease	v1		口舌歪斜	OTC
2030	1225	1034	0.0149195	0.0506091	1	By_disease	v1		胃胀	DUOXA2
2035	954	3391	0.035392	0.0672365	1	By_disease	v1		神疲	TBK1
2038	236	3748	0.031617	0.0618323	1	By_disease	v1		发烧	WIPF1
2040	196	2742	0.00191975	0.0236095	1	By_disease	v1		跌扑肿痛	PRPH
2041	410	1809	0.00177036	0.0233053	1	By_disease	v1		昏仆	KCNJ2
2045	1375	1670	0.0448201	0.0766429	1	By_disease	v1		胸腹胀痛	IGH
2047	1682	258	0.0154203	0.0506091	1	By_disease	v1		智能减退	ARL6
2048	1204	2334	0.00133612	0.0197965	1	By_disease	v1		胃痛	NLRP3
2050	531	408	0.023229	0.0566528	1	By_disease	v1		久泻	BTD
2052	133	3380	0.00921482	0.0471598	1	By_disease	v1		疮痈肿痛	TAP2
2057	421	3028	0.0147821	0.0506091	1	By_disease	v1		肌肉剧痛	SELE
2058	386	953	0.030105	0.0614307	1	By_disease	v1		行经小腹冷痛	DIS3L2
2059	1204	1905	0.0151661	0.0506091	1	By_disease	v1		胃痛	LACC1
2060	390	1029	0.031617	0.0618323	1	By_disease	v1		烘热	DST
2061	411	278	0.0140142	0.0506091	1	By_disease	v1		昏睡	ASS1
2063	473	593	0.0151661	0.0506091	1	By_disease	v1		经行腹痛	CEL
2064	148	739	0.00060844	0.0119092	1	By_disease	v1		大便不下	COL7A1
2065	833	1453	0.015934	0.0506091	1	By_disease	v1		热病发热	GPR35
2066	1001	631	0.0460741	0.0766429	1	By_disease	v1		视力减退	CHM
2067	1514	3572	0.0250866	0.0583548	1	By_disease	v1		厌食	TRNL1
2068	691	2531	5.08437e-05	0.0030641	1	By_disease	v1		目赤翳障	PEX16
2071	532	933	0.023229	0.0566528	1	By_disease	v1		久泻不止	DGAT1
2072	350	1688	0.031617	0.0618323	1	By_disease	v1		骨蒸劳热	IL12B
2075	1675	2637	0.0380302	0.0701688	1	By_disease	v1		脂溢性脱发	PNPLA1
2076	373	345	0.0182377	0.0534832	1	By_disease	v1		关节肿胀疼痛	BAZ1B
2077	128	3319	0.0273957	0.0603873	1	By_disease	v1		疮疡	STAT3
2078	889	2334	0.00133612	0.0197965	1	By_disease	v1		少腹冷痛	NLRP3
2079	156	3569	0.0477972	0.0774857	1	By_disease	v1		大便困难	TRNH
2080	350	3319	0.0470531	0.0774857	1	By_disease	v1		骨蒸劳热	STAT3
2081	1219	1438	0.0384067	0.0706262	1	By_disease	v1		胃脘烧灼感	GP1BB
2082	760	345	0.0241889	0.0566528	1	By_disease	v1		排便乏力	BAZ1B
2087	303	1523	0.0139346	0.0506091	1	By_disease	v1		肝脏肿大	HBG2
2088	684	2166	0.00825494	0.0462485	1	By_disease	v1		面肢浮肿	MRPS22
2089	1569	3572	0.0422381	0.07469	1	By_disease	v1		翳膜遮睛	TRNL1
2090	771	837	0.027367	0.0603873	1	By_disease	v1		皮肤糜烂	CTSC
2091	1144	3475	0.0198677	0.0534832	1	By_disease	v1		头胀痛	TLR4
2092	1368	775	0.000227141	0.00741568	1	By_disease	v1		胸腹冷痛	CPOX
2094	287	2675	0.00633519	0.0434216	1	By_disease	v1		腹水	POU2AF1
2095	125	490	0.0012183	0.0190634	1	By_disease	v1		疮面鲜活	CAV1
2096	1688	1274	0.0205414	0.0536685	1	By_disease	v1		肿痛羞明	FOXC2
2098	287	3284	0.00633519	0.0434216	1	By_disease	v1		腹水	SPIB
2100	67	305	0.0094068	0.0471598	1	By_disease	v1		步履艰难	ATP7B
2101	145	787	0.0241889	0.0566528	1	By_disease	v1		大便不爽	CREBBP
2102	833	2678	0.015934	0.0506091	1	By_disease	v1		热病发热	POU6F2
2103	751	1751	0.00268611	0.0286481	1	By_disease	v1		胬肉攀睛	ITGA6
2104	186	1821	0.034959	0.0666466	1	By_disease	v1		癫狂	KCNQ2
2105	128	3379	0.00921482	0.0471598	1	By_disease	v1		疮疡	TAP1
2106	821	2525	0.00174198	0.0229367	1	By_disease	v1		靑少年远视力下降	PEX1
2109	1337	1562	0.0263197	0.0603873	1	By_disease	v1		心律不齐	HMBS
2113	1307	3262	0.00453994	0.0369916	1	By_disease	v1		小腹坠痛	SOX10
2115	292	725	0.000895745	0.0153139	1	By_disease	v1		腹胀	COL2A1
2117	338	1687	0.00211173	0.0250392	1	By_disease	v1		咯血	IL12A-AS1
2118	984	3465	0.0149195	0.0506091	1	By_disease	v1		食后腹胀拒按	THRA
2121	474	119	0.00728246	0.0441645	1	By_disease	v1		经行量少	AGPAT2
2123	552	993	0.00766501	0.0441645	1	By_disease	v1		咳嗽痰多	DNASE1L3
2124	294	426	0.030105	0.0614307	1	By_disease	v1		腹中冷痛	C4A
2128	755	26	0.0127329	0.0506091	1	By_disease	v1		呕吐	ABCC8
2129	783	2054	0.0285262	0.0614307	1	By_disease	v1		皮下结块	MC1R
2130	798	2334	0.0341201	0.0653485	1	By_disease	v1		偏头痛	NLRP3
2132	18	3072	0.023229	0.0566528	1	By_disease	v1		暴注下泻	SGSH
2133	600	1352	0.0202478	0.0536685	1	By_disease	v1		懒言	GCDH
2134	1541	2975	0.0151661	0.0506091	1	By_disease	v1		腰膝酸冷	SAA1
2135	1259	1771	0.00206475	0.0250392	1	By_disease	v1		消化道出血	JAK2
2136	1664	3571	0.031289	0.0618323	1	By_disease	v1		肢体活动受限	TRNK
2137	1122	2573	0.0198677	0.0534832	1	By_disease	v1		头部胀痛	PIGT
2139	1664	1630	0.00633519	0.0434216	1	By_disease	v1		肢体活动受限	HTT
2141	290	551	0.000535231	0.0112337	1	By_disease	v1		腹泻	CD79B
2142	110	1948	0.018889	0.0534832	1	By_disease	v1		喘促	LIG4
2143	44	2978	0.0241889	0.0566528	1	By_disease	v1		便结	SALL1
2146	128	2522	0.00921482	0.0471598	1	By_disease	v1		疮疡	PEPD
2148	170	17	0.0459228	0.0766429	1	By_disease	v1		大便泄泻	ABCB11
2150	1450	351	0.00211396	0.0250392	1	By_disease	v1		血压偏高	BBS4
2152	1563	2713	0.0387832	0.0708988	1	By_disease	v1		抑郁	PRKACA
2153	322	244	0.0107074	0.049168	1	By_disease	v1		高血脂	AR
2154	288	2424	0.0151661	0.0506091	1	By_disease	v1		腹痛	OPLAH
2156	1421	3814	0.0406647	0.0721801	1	By_disease	v1		羞明畏光	ZNF513
2157	1336	1646	0.00861569	0.0469248	1	By_disease	v1		心绞痛	IDUA
2159	495	3079	0.0274852	0.0603873	1	By_disease	v1		惊风抽搐	SHANK3
2160	273	2636	0.0134383	0.0506091	1	By_disease	v1		风痰瘀血痹阻脉络	PNP
2161	426	1562	0.0293485	0.0614307	1	By_disease	v1		肌肉疼痛	HMBS
2162	1089	3402	0.00633519	0.0434216	1	By_disease	v1		痰饮咳喘	TBX21
2164	1297	593	0.0151661	0.0506091	1	By_disease	v1		小腹冷痛	CEL
2165	1394	1751	0.0149195	0.0506091	1	By_disease	v1		胸脘痞闷	ITGA6
2167	1219	3308	0.0384067	0.0706262	1	By_disease	v1		胃脘烧灼感	SSR4
2168	109	173	3.89259e-05	0.00269065	1	By_disease	v1		喘	ALMS1
2169	1675	1412	0.0380302	0.0701688	1	By_disease	v1		脂溢性脱发	GNA11
2170	405	3712	0.01555	0.0506091	1	By_disease	v1		黄疸	VIPAS39
2171	575	2660	0.0243543	0.0569938	1	By_disease	v1		口角流涎	POLR3B
2172	900	82	0.0167019	0.0519912	1	By_disease	v1		舌边尖有瘀斑	ADAMTS2
2173	185	3621	0.0198677	0.0534832	1	By_disease	v1		巅顶疼痛	TTR
2177	1172	3466	0.0368928	0.0688812	1	By_disease	v1		脘腹痞满	THRB
2178	1235	4290	0.015934	0.0506091	1	By_disease	v1		五心烦热	DHPS
2179	1367	2080	0.018889	0.0534832	1	By_disease	v1		胸腹积水	MEFV
2181	1321	1432	0.023229	0.0566528	1	By_disease	v1		泻痢	GNS
2182	592	2124	0.00844692	0.0463943	1	By_disease	v1		口喎	MLXIPL
2184	1330	1366	0.0448201	0.0766429	1	By_disease	v1		心腹冷痛	GDNF
2185	124	1693	0.0183465	0.0534832	1	By_disease	v1		疮面疼痛	IL17RA
2186	428	2874	0.0193895	0.0534832	1	By_disease	v1		肌痩	RFC2
2188	200	1141	0.00306954	0.0317216	1	By_disease	v1		动脉硬化	ESR1
2190	495	1062	0.0274852	0.0603873	1	By_disease	v1		惊风抽搐	EEF1A2
2192	502	262	0.0274852	0.0603873	1	By_disease	v1		惊痫	ARNT2
2198	1555	125	0.0034529	0.0329169	1	By_disease	v1		夜尿频	AGXT
2199	1041	263	0.0134383	0.0506091	1	By_disease	v1		四肢麻痹	ARSA
2203	1029	366	0.0172419	0.0532712	1	By_disease	v1		思维迟缓	BCOR
2204	774	2595	0.0206278	0.0536685	1	By_disease	v1		皮肤瘙痒	PKP1
2206	1179	401	0.0149195	0.0506091	1	By_disease	v1		脘腹胀闷	BRCA1
2207	1287	1066	0.00422346	0.0357946	1	By_disease	v1		小儿疳积发热	EFHC1
2209	126	3748	0.0183465	0.0534832	1	By_disease	v1		疮色鲜活	WIPF1
2211	1079	1412	0.030105	0.0614307	1	By_disease	v1		痰黏稠	GNA11
2213	188	3551	0.00326526	0.032178	1	By_disease	v1		癫痫痰多	TREX1
2214	1197	525	0.0101747	0.0476086	1	By_disease	v1		胃出血	CCR1
2215	226	446	0.0109048	0.0498242	1	By_disease	v1		耳鸣	CACNA1D
2216	1082	2787	0.000139108	0.00543331	1	By_disease	v1		痰热阻肺	PTPN22
2217	1079	3689	0.0151661	0.0506091	1	By_disease	v1		痰黏稠	USP8
2218	1150	3051	0.0459228	0.0766429	1	By_disease	v1		吐泻	SERPING1
2219	686	3482	0.0460741	0.0766429	1	By_disease	v1		目暗昏花	TMEM126A
2221	152	2016	0.0477972	0.0774857	1	By_disease	v1		大便干	MAGEL2
2223	700	2534	0.00171725	0.0228644	1	By_disease	v1		目生云翳	PEX26
2224	235	1681	0.031617	0.0618323	1	By_disease	v1		发热重	IKZF1
2226	412	1278	0.018889	0.0534832	1	By_disease	v1		活动受限	FOXG1
2227	1424	2538	0.000166093	0.00624882	1	By_disease	v1		嗅觉失灵	PEX7
2228	1318	550	0.000535231	0.0112337	1	By_disease	v1		泄泻	CD79A
2229	659	979	0.00498561	0.0389559	1	By_disease	v1		慢性支气管炎急性发作	DNAAF5
2234	684	646	0.0326224	0.0634215	1	By_disease	v1		面肢浮肿	CHRND
2236	1230	1842	0.0194317	0.0534832	1	By_disease	v1		无汗	KIF1A
2238	322	3523	0.00134383	0.0197965	1	By_disease	v1		高血脂	TNPO3
2240	545	3100	0.00998272	0.0471598	1	By_disease	v1		咳喘	SLC11A1
2241	126	1733	0.00024801	0.00749216	1	By_disease	v1		疮色鲜活	IRF5
2242	102	2331	0.0290911	0.0614307	1	By_disease	v1		赤缕红斑	NLRC4
2243	1652	627	0.0485415	0.0786036	1	By_disease	v1		肢浮肿	CHD7
2245	1401	3593	0.0190652	0.0534832	1	By_disease	v1		胸胁闷痛	TSC1
2248	1652	2518	0.00825494	0.0462485	1	By_disease	v1		肢浮肿	PDSS2
2249	129	2470	0.0363633	0.0681447	1	By_disease	v1		疮疡不敛	PARN
2250	81	249	0.00036493	0.00909844	1	By_disease	v1		产后脱发	ARHGAP31
2251	785	3543	0.0133944	0.0506091	1	By_disease	v1		皮疹表面覆有较厚的银白色鳞屑	TRAF3IP2
2252	896	3652	0.00422346	0.0357946	1	By_disease	v1		少食	UBAC2
2253	289	2176	0.0151661	0.0506091	1	By_disease	v1		腹痛绵绵	MST1
2254	1353	2183	0.0218852	0.0562243	1	By_disease	v1		形体肥胖	MTFMT
2255	770	1693	0.0183465	0.0534832	1	By_disease	v1		皮肤潰疡	IL17RA
2257	888	1682	0.030105	0.0614307	1	By_disease	v1		少腹拒按	IL10
2258	274	3372	0.00383619	0.0338905	1	By_disease	v1		风痛	TAF15
2261	927	2725	0.0331279	0.0641585	1	By_disease	v1		舌质有瘀斑	PRKG1
2263	661	229	0.0380302	0.0701688	1	By_disease	v1		毛发呈稀疏状脱落	APCDD1
2265	236	2826	0.0470531	0.0774857	1	By_disease	v1		发烧	RAG2
2268	133	2353	0.0452498	0.0766429	1	By_disease	v1		疮痈肿痛	NOTCH3
2269	278	1978	0.00825494	0.0462485	1	By_disease	v1		浮肿	LPIN2
2272	412	2536	0.0374319	0.0696974	1	By_disease	v1		活动受限	PEX5
2274	1708	3640	0.0352904	0.0672083	1	By_disease	v1		足抽搐	TWNK
2275	780	3396	0.0396624	0.0713852	1	By_disease	v1		皮肤紫斑	TBX1
2276	890	3434	0.0448201	0.0766429	1	By_disease	v1		少腹疼痛	TET2
2277	1569	2538	0.000717406	0.0130136	1	By_disease	v1		翳膜遮睛	PEX7
2279	296	3717	0.00633519	0.0434216	1	By_disease	v1		肝腹水	VPS13A
2281	102	1129	0.0386025	0.0708988	1	By_disease	v1		赤缕红斑	ERCC3
2284	355	2710	0.00345556	0.0329169	1	By_disease	v1		关节不利	PRG4
2286	1185	1561	0.0197735	0.0534832	1	By_disease	v1		脘痞呕吐	HLCS
2289	823	1495	0.0460741	0.0766429	1	By_disease	v1		轻度视力下降	GTF2IRD1
2290	1141	1352	0.0137758	0.0506091	1	By_disease	v1		头晕目眩	GCDH
2291	595	1240	0.0429473	0.0756736	1	By_disease	v1		口燥	FGFR2
2292	353	1733	0.0222976	0.0564134	1	By_disease	v1		臌胀	IRF5
2293	295	1758	0.0441105	0.0766429	1	By_disease	v1		腹中胀满	ITGB4
2294	954	2942	0.035392	0.0672365	1	By_disease	v1		神疲	RPS26
2296	289	3177	0.0151661	0.0506091	1	By_disease	v1		腹痛绵绵	SLC40A1
2297	703	173	0.000418085	0.00963942	1	By_disease	v1		目淫羞明	ALMS1
2304	458	2788	0.0103667	0.0479606	1	By_disease	v1		疥癣瘙痒	PTPN3
2306	1003	2536	0.00272212	0.028995	1	By_disease	v1		视力下降	PEX5
2310	1375	1592	0.0151661	0.0506091	1	By_disease	v1		胸腹胀痛	HPS1
2311	774	3319	0.0307846	0.0617203	1	By_disease	v1		皮肤瘙痒	STAT3
2312	931	2788	0.01555	0.0506091	1	By_disease	v1		身黄	PTPN3
2313	303	17	0.0048706	0.03835	1	By_disease	v1		肝脏肿大	ABCB11
2314	390	3652	0.015934	0.0506091	1	By_disease	v1		烘热	UBAC2
2315	681	161	0.00191975	0.0236095	1	By_disease	v1		面色萎黄	ALDOB
2316	439	3665	0.0368928	0.0688812	1	By_disease	v1		记忆力减退	UGT1A1
2317	921	722	0.00490337	0.0385678	1	By_disease	v1		舌瘀斑	COL1A2
2319	361	2761	0.000329174	0.0085824	1	By_disease	v1		关节冷痛	PSMB8
2321	1204	11	0.0448201	0.0766429	1	By_disease	v1		胃痛	ABCA1
2322	1391	1419	2.70676e-05	0.0021703	1	By_disease	v1		胸痛	GNAS
2323	1190	2018	0.0406647	0.0721801	1	By_disease	v1		畏光	MAK
2324	1026	1091	0.0459228	0.0766429	1	By_disease	v1		水泻	ELP1
2326	683	3512	0.0387832	0.0708988	1	By_disease	v1		面神经麻痹	TNFSF11
2327	145	1808	0.0241889	0.0566528	1	By_disease	v1		大便不爽	KCNJ18
2330	1259	525	0.0101747	0.0476086	1	By_disease	v1		消化道出血	CCR1
2331	263	1556	0.00998272	0.0471598	1	By_disease	v1		风寒头痛	HLA-DPB1
2332	64	2016	0.0137758	0.0506091	1	By_disease	v1		不育	MAGEL2
2336	698	1123	0.0015358	0.0219602	1	By_disease	v1		目涩	ERAP1
2337	498	1809	2.60933e-07	0.000127172	0.0157602	By_disease	v1		惊悸不宁	KCNJ2
2341	75	2080	3.35892e-06	0.00060928	0.20289	By_disease	v1		产后腹痛	MEFV
2342	1443	3667	0.0160625	0.0507942	1	By_disease	v1		血淋	UMPS
2344	942	2670	0.00191975	0.0236095	1	By_disease	v1		身痛	PON3
2346	756	2276	0.0391597	0.0708988	1	By_disease	v1		呕吐清水	NDUFAF5
2347	405	308	0.0459371	0.0766429	1	By_disease	v1		黄疸	ATP8B1
2349	1682	108	0.0268523	0.0603873	1	By_disease	v1		智能减退	ADSL
2350	253	2238	0.0197735	0.0534832	1	By_disease	v1		泛吐清水	NAGS
2351	875	34	0.0151661	0.0506091	1	By_disease	v1		痧胀腹痛	ABCG8
2352	1225	3523	0.00748704	0.0441645	1	By_disease	v1		胃胀	TNPO3
2355	1174	1412	0.030105	0.0614307	1	By_disease	v1		脘腹疼痛	GNA11
2356	370	678	0.0182377	0.0534832	1	By_disease	v1		关节痛	CLIP2
2357	356	1429	0.0182377	0.0534832	1	By_disease	v1		关节刺痛	GNPTG
2358	1368	161	0.0151661	0.0506091	1	By_disease	v1		胸腹冷痛	ALDOB
2359	669	1220	6.65721e-05	0.00351058	1	By_disease	v1		面浮肿	FECH
2364	1158	1380	0.0247986	0.0577872	1	By_disease	v1		脱发	GJA1
2365	154	3663	0.0241889	0.0566528	1	By_disease	v1		大便干结难下	UFD1
2366	58	379	0.0460741	0.0766429	1	By_disease	v1		不能久视	BIRC3
2368	544	1682	0.0198677	0.0534832	1	By_disease	v1		厥阴头痛	IL10
2370	602	3452	0.0265841	0.0603873	1	By_disease	v1		劳嗽	TGFBR2
2371	821	1950	0.0460741	0.0766429	1	By_disease	v1		靑少年远视力下降	LIMK1
2372	583	1555	0.00402684	0.0352297	1	By_disease	v1		口腔溃疡	HLA-B
2375	1175	2203	0.015358	0.0506091	1	By_disease	v1		脘腹痛	MYC
2376	753	2576	0.0197735	0.0534832	1	By_disease	v1		呕恶	PIGY
2378	1009	3054	0.0276765	0.0603873	1	By_disease	v1		手抽搐	SETBP1
2380	927	3050	0.0167019	0.0519912	1	By_disease	v1		舌质有瘀斑	SERPINF2
2382	130	2250	0.0183465	0.0534832	1	By_disease	v1		疮疡久溃不敛	NCF4
2383	476	2120	0.030105	0.0614307	1	By_disease	v1		经行小腹冷痛	MLH3
2384	235	3447	0.0470531	0.0774857	1	By_disease	v1		发热重	TGFB1
2385	712	2334	0.000579059	0.0114791	1	By_disease	v1		脑部疼痛	NLRP3
2386	105	94	0.0276765	0.0603873	1	By_disease	v1		抽搐	ADGRG1
2389	1048	620	0.0335957	0.0645232	1	By_disease	v1		四肢无力	CFL2
2390	186	2733	0.0159428	0.0506091	1	By_disease	v1		癫狂	PROKR2
2394	361	3649	0.0361462	0.0679213	1	By_disease	v1		关节冷痛	TYROBP
2395	1294	1285	0.023229	0.0566528	1	By_disease	v1		小儿秋季腹泻	FOXP3
2396	134	1693	0.0183465	0.0534832	1	By_disease	v1		疮肿	IL17RA
2397	144	1257	0.0241889	0.0566528	1	By_disease	v1		大便不利	FLII
2398	1531	3407	0.00153536	0.0219602	1	By_disease	v1		腰酸	TBX6
2399	12	525	0.00748704	0.0441645	1	By_disease	v1		半身不遂	CCR1
2400	1001	2888	0.00211438	0.0250392	1	By_disease	v1		视力减退	RIMS1
2401	1360	3509	0.00957665	0.0471598	1	By_disease	v1		胸痹	TNFRSF1A
2402	123	2123	0.00921482	0.0471598	1	By_disease	v1		疮面久溃不敛	MLX
2403	1391	2212	0.0424064	0.0749084	1	By_disease	v1		胸痛	MYH7
2404	803	2951	0.00633519	0.0434216	1	By_disease	v1		气喘	RREB1
2405	289	2333	0.0151661	0.0506091	1	By_disease	v1		腹痛绵绵	NLRP12
2406	323	177	0.0470531	0.0774857	1	By_disease	v1		髙热	ALPL
2407	1574	2736	0.00517538	0.0399376	1	By_disease	v1		阴疽初起	PROS1
2408	1159	2874	0.00191975	0.0236095	1	By_disease	v1		脱肛	RFC2
2410	1026	3509	0.0459228	0.0766429	1	By_disease	v1		水泻	TNFRSF1A
2411	1150	1993	0.0459228	0.0766429	1	By_disease	v1		吐泻	LRRC8A
2412	502	3333	0.0274852	0.0603873	1	By_disease	v1		惊痫	STT3A
2414	41	3601	0.000708169	0.0130136	1	By_disease	v1		便闭	TSHR
2416	292	3523	0.00748704	0.0441645	1	By_disease	v1		腹胀	TNPO3
2417	1285	3100	0.00383951	0.0338905	1	By_disease	v1		小儿顿咳	SLC11A1
2420	1048	40	0.0335957	0.0645232	1	By_disease	v1		四肢无力	ACAD9
2421	753	358	0.0197735	0.0534832	1	By_disease	v1		呕恶	BCKDHB
2422	350	2176	0.015934	0.0506091	1	By_disease	v1		骨蒸劳热	MST1
2423	716	366	0.0182399	0.0534832	1	By_disease	v1		内障目暗	BCOR
2424	1675	69	0.0191975	0.0534832	1	By_disease	v1		脂溢性脱发	ACVR1
2425	109	1774	0.00633519	0.0434216	1	By_disease	v1		喘	JMJD1C
2426	426	1712	0.0293485	0.0614307	1	By_disease	v1		肌肉疼痛	IL6
2427	133	2470	0.0363633	0.0681447	1	By_disease	v1		疮痈肿痛	PARN
2428	826	2294	0.0387832	0.0708988	1	By_disease	v1		情志抑郁	NEFH
2429	699	2924	0.00328445	0.032178	1	By_disease	v1		目生翳膜	RP9
2433	1368	1113	0.0448201	0.0766429	1	By_disease	v1		胸腹冷痛	EPCAM
2435	1197	3594	0.0400932	0.0719932	1	By_disease	v1		胃出血	TSC2
2437	1503	3169	0.00881222	0.0471598	1	By_disease	v1		眼底瘀血	SLC36A2
2438	229	1438	0.00613437	0.0434216	1	By_disease	v1		二便失禁	GP1BB
2439	12	3572	0.0441105	0.0766429	1	By_disease	v1		半身不遂	TRNL1
2440	869	2437	0.0103667	0.0479606	1	By_disease	v1		瘙痒	OSMR
2441	1651	499	0.0194875	0.0534832	1	By_disease	v1		支气管扩张出血	CCDC103
2442	602	500	0.00766501	0.0441645	1	By_disease	v1		劳嗽	CCDC114
2443	58	1046	0.0460741	0.0766429	1	By_disease	v1		不能久视	EARS2
2445	1075	2331	0.0296558	0.0614307	1	By_disease	v1		痰厥头痛	NLRC4
2447	1127	862	0.0296558	0.0614307	1	By_disease	v1		头面疼痛	CYP11B2
2455	768	3444	0.0308612	0.0617203	1	By_disease	v1		皮肤黄染	TG
2457	944	3586	0.0133944	0.0506091	1	By_disease	v1		神昏	TRPM4
2458	907	2966	0.0331279	0.0641585	1	By_disease	v1		舌尖边有瘀点	RUNX1
2460	700	687	0.0182399	0.0534832	1	By_disease	v1		目生云翳	CLRN1
2461	1009	312	0.0352904	0.0672083	1	By_disease	v1		手抽搐	ATRX
2463	384	3237	0.0094068	0.0471598	1	By_disease	v1		行步艰难	SNAP25
2465	140	2058	0.0213877	0.0553071	1	By_disease	v1		猝然昏倒	MCCC1
2468	531	383	0.000535231	0.0112337	1	By_disease	v1		久泻	BLNK
2470	1606	3794	0.00748704	0.0441645	1	By_disease	v1		右胁胀满	ZEB2
2471	425	872	0.0335957	0.0645232	1	By_disease	v1		肌肉酸痛	CYP27A1
2478	756	1329	0.0197735	0.0534832	1	By_disease	v1		呕吐清水	GALC
2480	821	1199	0.0460741	0.0766429	1	By_disease	v1		靑少年远视力下降	FARS2
2481	1443	1187	0.0160625	0.0507942	1	By_disease	v1		血淋	FAN1
2482	156	2827	0.0477972	0.0774857	1	By_disease	v1		大便困难	RAI1
2484	1664	2400	0.00633519	0.0434216	1	By_disease	v1		肢体活动受限	NTNG1
2485	833	3117	0.015934	0.0506091	1	By_disease	v1		热病发热	SLC19A3
2486	261	2764	2.2117e-05	0.00188221	1	By_disease	v1		粉刺	PSTPIP1
2487	920	3728	4.50219e-06	0.000687919	0.271728	By_disease	v1		舌有瘀点瘀斑	VWF
2489	1353	350	4.0202e-05	0.00274908	1	By_disease	v1		形体肥胖	BBS2
2490	1650	3804	0.0194875	0.0534832	1	By_disease	v1		支气管扩张	ZMYND10
2491	428	3467	0.0384067	0.0706262	1	By_disease	v1		肌痩	TIA1
2493	698	525	0.0015358	0.0219602	1	By_disease	v1		目涩	CCR1
2495	278	953	0.0164433	0.051655	1	By_disease	v1		浮肿	DIS3L2
2497	1421	2425	3.32177e-05	0.00243887	1	By_disease	v1		羞明畏光	OPN1LW
2498	75	1123	0.0151661	0.0506091	1	By_disease	v1		产后腹痛	ERAP1
2499	1198	2285	0.0391597	0.0708988	1	By_disease	v1		胃寒呕吐	NDUFS6
2501	760	3033	0.0241889	0.0566528	1	By_disease	v1		排便乏力	SEMA3C
2502	1174	1555	0.000674706	0.0127039	1	By_disease	v1		脘腹疼痛	HLA-B
2508	356	1560	0.00857983	0.0469248	1	By_disease	v1		关节刺痛	HLA-DRB1
2512	67	3067	0.0279611	0.0608828	1	By_disease	v1		步履艰难	SGCD
2513	1079	1682	0.030105	0.0614307	1	By_disease	v1		痰黏稠	IL10
2514	1026	1562	0.0459228	0.0766429	1	By_disease	v1		水泻	HMBS
2515	1688	1183	0.0406647	0.0721801	1	By_disease	v1		肿痛羞明	FAM161A
2516	154	3794	0.0241889	0.0566528	1	By_disease	v1		大便干结难下	ZEB2
2518	503	3656	0.0314375	0.0618323	1	By_disease	v1		惊痫不安	UBE3A
2519	1688	3450	0.00820703	0.0462485	1	By_disease	v1		肿痛羞明	TGFBI
2520	69	1806	0.0100319	0.0473624	1	By_disease	v1		嘈杂呕吐	KCNJ11
2523	44	1808	0.0241889	0.0566528	1	By_disease	v1		便结	KCNJ18
2524	387	881	0.0094068	0.0471598	1	By_disease	v1		行走无力	CYP2R1
2525	797	2854	0.0149195	0.0506091	1	By_disease	v1		偏瘫	RBPJ
2527	1307	3285	3.35892e-06	0.00060928	0.20289	By_disease	v1		小腹坠痛	SPINK1
2529	350	3412	0.031617	0.0618323	1	By_disease	v1		骨蒸劳热	TCF3
2530	1235	410	0.015934	0.0506091	1	By_disease	v1		五心烦热	BTNL2
2534	1171	2478	2.68433e-09	4.25866e-06	0.000161829	By_disease	v1		脘腹冷痛	PAX8
2536	1138	1779	0.0205943	0.0536685	1	By_disease	v1		头眩	JUP
2537	361	1873	0.0182377	0.0534832	1	By_disease	v1		关节冷痛	KLRC4
2538	875	1499	0.030105	0.0614307	1	By_disease	v1		痧胀腹痛	GUCY2C
2539	1652	329	0.0245656	0.0572819	1	By_disease	v1		肢浮肿	B2M
2543	130	3748	0.0183465	0.0534832	1	By_disease	v1		疮疡久溃不敛	WIPF1
2544	1082	410	0.00383951	0.0338905	1	By_disease	v1		痰热阻肺	BTNL2
2546	1216	1944	0.0222976	0.0564134	1	By_disease	v1		胃脘痞满	LHX3
2548	533	482	0.0118682	0.0506091	1	By_disease	v1		久泻久痢	CASP8
2549	554	1555	0.0114766	0.0506091	1	By_disease	v1		咳嗽有痰	HLA-B
2550	303	2248	0.0048706	0.03835	1	By_disease	v1		肝脏肿大	NCF1
2551	1321	999	0.0459228	0.0766429	1	By_disease	v1		泻痢	DNMT3B
2552	799	4299	0.0316759	0.0618323	1	By_disease	v1		贫血	FUT9
2554	890	762	0.030105	0.0614307	1	By_disease	v1		少腹疼痛	COX2
2555	106	3117	0.0107506	0.049168	1	By_disease	v1		抽搐神昏	SLC19A3
2556	1353	3542	0.0432955	0.0761449	1	By_disease	v1		形体肥胖	TRAF3IP1
2560	1607	2622	0.0186216	0.0534832	1	By_disease	v1		瘀斑	PLOD3
2561	44	3007	0.0147744	0.0506091	1	By_disease	v1		便结	SCN9A
2564	755	2272	0.0391597	0.0708988	1	By_disease	v1		呕吐	NDUFAF1
2565	1438	217	0.0459228	0.0766429	1	By_disease	v1		虚泻	AP1S1
2566	1279	1269	0.00345224	0.0329169	1	By_disease	v1		小便频数	FMR1
2568	873	633	0.00956565	0.0471598	1	By_disease	v1		涩痛	CHMP2B
2570	126	955	0.0273957	0.0603873	1	By_disease	v1		疮色鲜活	DKC1
2571	1705	1178	0.0274852	0.0603873	1	By_disease	v1		子痫抽搐	FADD
2572	1151	2630	0.030105	0.0614307	1	By_disease	v1		吐泻腹痛	PMS1
2573	753	147	0.0391597	0.0708988	1	By_disease	v1		呕恶	ALAD
2575	366	1930	0.0361462	0.0679213	1	By_disease	v1		关节酸痛	LDLRAP1
2576	1449	2004	0.00239272	0.0267758	1	By_disease	v1		血小板减少	LYST
2577	771	3296	0.00691112	0.0441645	1	By_disease	v1		皮肤糜烂	SPTLC1
2578	767	2394	0.0259407	0.060103	1	By_disease	v1		皮肤干燥	NSUN2
2579	587	2080	0.00402684	0.0352297	1	By_disease	v1		口舌生疮	MEFV
2580	210	3814	0.0406647	0.0721801	1	By_disease	v1		多泪羞明	ZNF513
2584	464	561	0.000237707	0.00741568	1	By_disease	v1		筋骨瘀痛	CDC73
2585	386	2120	0.030105	0.0614307	1	By_disease	v1		行经小腹冷痛	MLH3
2586	145	1982	0.000580571	0.0114791	1	By_disease	v1		大便不爽	LRIG2
2587	973	752	0.0280284	0.0609124	1	By_disease	v1		湿痹拘挛	COQ7
2591	500	1798	4.38654e-05	0.00284122	1	By_disease	v1		惊厥	KCNE1
2593	1353	3090	0.0432955	0.0761449	1	By_disease	v1		形体肥胖	SIN3A
2594	567	1388	0.00206475	0.0250392	1	By_disease	v1		口疮	GJB6
2597	54	3769	0.0380302	0.0701688	1	By_disease	v1		病后脱发	XPA
2598	458	2334	0.0408379	0.0724004	1	By_disease	v1		疥癣瘙痒	NLRP3
2599	1563	2296	0.0387832	0.0708988	1	By_disease	v1		抑郁	NEK1
2600	1005	1412	0.022527	0.0566528	1	By_disease	v1		视物昏暗	GNA11
2603	239	828	0.000260973	0.00769375	1	By_disease	v1		发疹	CTLA4
2605	1510	2787	0.0340941	0.0653216	1	By_disease	v1		眼目昏花	PTPN22
2606	552	1694	0.00766501	0.0441645	1	By_disease	v1		咳嗽痰多	IL17RC
2607	663	174	0.0175501	0.0534832	1	By_disease	v1		毛发松动	ALOX12B
2610	409	1635	0.0319124	0.0621894	1	By_disease	v1		昏迷	HYMAI
2611	1235	2248	0.031617	0.0618323	1	By_disease	v1		五心烦热	NCF1
2612	495	2875	0.0274852	0.0603873	1	By_disease	v1		惊风抽搐	RFT1
2613	771	25	0.0205943	0.0536685	1	By_disease	v1		皮肤糜烂	ABCC6
2615	1318	3201	0.023229	0.0566528	1	By_disease	v1		泄泻	SLC7A7
2616	1015	1768	0.0168241	0.0521218	1	By_disease	v1		手足不遂	JAG1
2618	289	1298	0.0448201	0.0766429	1	By_disease	v1		腹痛绵绵	FSHR
2619	927	1974	0.0167019	0.0519912	1	By_disease	v1		舌质有瘀斑	LOX
2620	1158	1026	0.00108105	0.0173937	1	By_disease	v1		脱发	DSG4
2623	215	2361	8.94845e-05	0.00423872	1	By_disease	v1		多饮	NPHP4
2624	586	3007	0.0182939	0.0534832	1	By_disease	v1		口舌干燥	SCN9A
2626	141	2742	0.00191975	0.0236095	1	By_disease	v1		窜痛	PRPH
2627	289	2751	0.0151661	0.0506091	1	By_disease	v1		腹痛绵绵	PRTN3
2629	985	3466	0.0368928	0.0688812	1	By_disease	v1		食后胀痛	THRB
2631	1190	2739	0.0406647	0.0721801	1	By_disease	v1		畏光	PRPF4
2632	290	1672	0.000535231	0.0112337	1	By_disease	v1		腹泻	IGHM
2634	1286	3210	0.0240449	0.0566528	1	By_disease	v1		小儿多汗	SLCO2A1
2636	51	3045	0.0120945	0.0506091	1	By_disease	v1		表虚自汗	SERPINB7
2637	502	3815	0.0274852	0.0603873	1	By_disease	v1		惊痫	ZNF592
2638	1350	2317	0.00191975	0.0236095	1	By_disease	v1		新旧瘀痛	NGLY1
2641	954	262	0.035392	0.0672365	1	By_disease	v1		神疲	ARNT2
2642	1140	1873	0.00691112	0.0441645	1	By_disease	v1		头晕	KLRC4
2644	561	1692	0.0053686	0.0408336	1	By_disease	v1		咳血	IL17F
2645	783	1305	0.047099	0.0774857	1	By_disease	v1		皮下结块	FUS
2648	1198	2424	0.0197735	0.0534832	1	By_disease	v1		胃寒呕吐	OPLAH
2650	774	2176	0.0103667	0.0479606	1	By_disease	v1		皮肤瘙痒	MST1
2653	1550	1761	0.0459371	0.0766429	1	By_disease	v1		夜盲昏花	ITM2B
2654	545	1948	0.0296558	0.0614307	1	By_disease	v1		咳喘	LIG4
2655	184	4300	0.015934	0.0506091	1	By_disease	v1		低热	ADAMTSL1
2656	1405	1688	0.00995876	0.0471598	1	By_disease	v1		胸胁痛	IL12B
2657	621	3209	0.030105	0.0614307	1	By_disease	v1		两胁胀痛	SLCO1B3
2658	1259	3026	0.0202478	0.0536685	1	By_disease	v1		消化道出血	SEC63
2659	231	765	0.00633519	0.0434216	1	By_disease	v1		发喘	COX4I2
2660	1116	2681	0.00670367	0.0441645	1	By_disease	v1		痛经	PPARG
2662	826	1967	0.0387832	0.0708988	1	By_disease	v1		情志抑郁	LMNB1
2663	900	3434	0.0492827	0.0795054	1	By_disease	v1		舌边尖有瘀斑	TET2
2664	699	151	0.000145628	0.00552362	1	By_disease	v1		目生翳膜	ALDH18A1
2665	370	2167	0.0361462	0.0679213	1	By_disease	v1		关节痛	MS4A1
2666	145	2630	0.0477972	0.0774857	1	By_disease	v1		大便不爽	PMS1
2667	425	1806	0.0275013	0.0603873	1	By_disease	v1		肌肉酸痛	KCNJ11
2668	49	1674	0.023229	0.0566528	1	By_disease	v1		便泻	IGKC
2669	671	197	0.0308612	0.0617203	1	By_disease	v1		面黄	ANK1
2670	1197	1873	0.0101747	0.0476086	1	By_disease	v1		胃出血	KLRC4
2671	145	1187	0.0477972	0.0774857	1	By_disease	v1		大便不爽	FAN1
2676	1392	1771	0.000457661	0.0102942	1	By_disease	v1		胸痛彻背	JAK2
2677	353	3737	0.0296219	0.0614307	1	By_disease	v1		臌胀	WDR35
2681	1401	1555	0.0143319	0.0506091	1	By_disease	v1		胸胁闷痛	HLA-B
2685	405	1447	0.01555	0.0506091	1	By_disease	v1		黄疸	GPI
2688	572	2744	0.0303525	0.0616546	1	By_disease	v1		口多唾涎	PRPS1
2689	105	2733	0.0161016	0.0508383	1	By_disease	v1		抽搐	PROKR2
2691	907	721	4.94395e-07	0.000172718	0.0298297	By_disease	v1		舌尖边有瘀点	COL1A1
2692	1423	2745	0.00479202	0.0379427	1	By_disease	v1		嗅觉迟钝	PRRT2
2694	133	3761	0.00921482	0.0471598	1	By_disease	v1		疮痈肿痛	WRN
2695	188	3772	0.0274852	0.0603873	1	By_disease	v1		癫痫痰多	XPR1
2696	234	3502	0.015934	0.0506091	1	By_disease	v1		发热	TNF
2698	429	3230	0.00643998	0.0440798	1	By_disease	v1		肌痿无力	SMN1
2700	1234	1675	0.0459228	0.0766429	1	By_disease	v1		五更泄泻	IGLL1
2701	646	3621	0.0122499	0.0506091	1	By_disease	v1		麻痹瘙痒	TTR
2702	184	3955	0.015934	0.0506091	1	By_disease	v1		低热	HP
2704	263	1135	0.0489454	0.0791092	1	By_disease	v1		风寒头痛	ERF
2706	985	2207	0.0296219	0.0614307	1	By_disease	v1		食后胀痛	MYH11
2707	821	2561	0.0460741	0.0766429	1	By_disease	v1		靑少年远视力下降	PHOX2A
2712	373	678	0.0182377	0.0534832	1	By_disease	v1		关节肿胀疼痛	CLIP2
2713	889	1187	0.030105	0.0614307	1	By_disease	v1		少腹冷痛	FAN1
2716	1458	3434	0.0097607	0.0471598	1	By_disease	v1		牙龈出血	TET2
2720	1198	3312	0.0197735	0.0534832	1	By_disease	v1		胃寒呕吐	ST3GAL5
2722	1216	3188	0.0149195	0.0506091	1	By_disease	v1		胃脘痞满	SLC5A5
2723	257	3319	0.0114766	0.0506091	1	By_disease	v1		肺热咳嗽	STAT3
2724	140	2284	0.0319124	0.0621894	1	By_disease	v1		猝然昏倒	NDUFS4
2725	672	18	3.62401e-06	0.000624543	0.21859	By_disease	v1		面目悉黄	ABCB4
2726	529	383	0.00766501	0.0441645	1	By_disease	v1		久嗽	BLNK
2727	282	2722	0.030105	0.0614307	1	By_disease	v1		腹暴痛	PRKCSH
2729	1172	1767	0.0149195	0.0506091	1	By_disease	v1		脘腹痞满	IYD
2731	531	217	0.0459228	0.0766429	1	By_disease	v1		久泻	AP1S1
2733	143	2483	0.0241889	0.0566528	1	By_disease	v1		大便不畅	PCCB
2735	451	2670	0.0143982	0.0506091	1	By_disease	v1		焦虑	PON3
2736	289	1123	0.0151661	0.0506091	1	By_disease	v1		腹痛绵绵	ERAP1
2737	1338	1134	0.0263197	0.0603873	1	By_disease	v1		心律失常	ERCC8
2738	323	2019	0.031617	0.0618323	1	By_disease	v1		髙热	MALT1
2742	44	787	0.0241889	0.0566528	1	By_disease	v1		便结	CREBBP
2743	1425	214	0.00881222	0.0471598	1	By_disease	v1		须发早白	ANTXR2
2744	1664	2058	0.0126315	0.0506091	1	By_disease	v1		肢体活动受限	MCCC1
2745	604	2043	0.00766501	0.0441645	1	By_disease	v1		痨嗽	MARS
2746	1065	383	0.00766501	0.0441645	1	By_disease	v1		痰多咳嗽	BLNK
2753	1005	1273	0.0445549	0.0766429	1	By_disease	v1		视物昏暗	FOXC1
2754	1418	3468	0.0406647	0.0721801	1	By_disease	v1		羞明	TIMM8A
2756	716	1624	0.00947866	0.0471598	1	By_disease	v1		内障目暗	HSPG2
2758	1140	1120	0.00691112	0.0441645	1	By_disease	v1		头晕	EPOR
2759	1034	3509	0.000329174	0.0085824	1	By_disease	v1		四肢关节冷痛	TNFRSF1A
2760	502	1821	0.034959	0.0666466	1	By_disease	v1		惊痫	KCNQ2
2761	1682	9	0.0268523	0.0603873	1	By_disease	v1		智能减退	AASS
2764	921	305	0.0186216	0.0534832	1	By_disease	v1		舌瘀斑	ATP7B
2765	1705	2325	0.0274852	0.0603873	1	By_disease	v1		子痫抽搐	NIPBL
2766	875	2722	0.030105	0.0614307	1	By_disease	v1		痧胀腹痛	PRKCSH
2767	1082	828	0.0152742	0.0506091	1	By_disease	v1		痰热阻肺	CTLA4
2768	927	1595	0.0167019	0.0519912	1	By_disease	v1		舌质有瘀斑	HPS5
2769	575	3629	0.00614321	0.0434216	1	By_disease	v1		口角流涎	TUBB2B
2773	1607	1595	0.0186216	0.0534832	1	By_disease	v1		瘀斑	HPS5
2774	152	1808	0.0241889	0.0566528	1	By_disease	v1		大便干	KCNJ18
2779	871	243	0.0103667	0.0479606	1	By_disease	v1		瘙痒难忍	AQP5
2780	599	628	0.00765913	0.0441645	1	By_disease	v1		剌痛	CHEK2
2781	1041	2166	0.0134383	0.0506091	1	By_disease	v1		四肢麻痹	MRPS22
2784	1328	2126	0.0197735	0.0534832	1	By_disease	v1		心烦喜呕	MMAA
2786	1512	687	0.0182399	0.0534832	1	By_disease	v1		眼生翳膜	CLRN1
2787	426	546	0.0293485	0.0614307	1	By_disease	v1		肌肉疼痛	CD40
2790	1297	3689	0.0151661	0.0506091	1	By_disease	v1		小腹冷痛	USP8
2791	820	758	0.0459371	0.0766429	1	By_disease	v1		青盲雀目	COX1
2793	1405	3464	0.00995876	0.0471598	1	By_disease	v1		胸胁痛	THPO
2794	356	3475	0.0361462	0.0679213	1	By_disease	v1		关节刺痛	TLR4
2795	236	1209	0.015934	0.0506091	1	By_disease	v1		发烧	FBP1
2798	185	2573	0.0198677	0.0534832	1	By_disease	v1		巅顶疼痛	PIGT
2799	105	2526	0.00330916	0.0322135	1	By_disease	v1		抽搐	PEX10
2800	603	2123	0.00211173	0.0250392	1	By_disease	v1		劳嗽咯血	MLX
2801	1048	2540	0.00112244	0.0178903	1	By_disease	v1		四肢无力	PFKM
2802	350	4292	0.015934	0.0506091	1	By_disease	v1		骨蒸劳热	FCGR2A
2803	554	1993	0.00766501	0.0441645	1	By_disease	v1		咳嗽有痰	LRRC8A
2805	823	2110	0.0460741	0.0766429	1	By_disease	v1		轻度视力下降	MIR184
2806	770	2470	0.0363633	0.0681447	1	By_disease	v1		皮肤潰疡	PARN
2807	934	3209	0.000238863	0.00741568	1	By_disease	v1		身目发黄	SLCO1B3
2809	896	3572	0.0250866	0.0583548	1	By_disease	v1		少食	TRNL1
2810	1499	345	0.00230371	0.0260061	1	By_disease	v1		言语謇涩	BAZ1B
2811	357	2200	0.000112975	0.00495057	1	By_disease	v1		关节钝痛	MVK
2812	145	1048	0.0477972	0.0774857	1	By_disease	v1		大便不爽	ECE1
2815	975	964	0.0273957	0.0603873	1	By_disease	v1		湿疮脓水浸淫	DLL4
2817	51	2346	0.0240449	0.0566528	1	By_disease	v1		表虚自汗	NOP10
2818	744	1562	0.00268611	0.0286481	1	By_disease	v1		尿血血色紫红	HMBS
2821	1344	1077	0.00748704	0.0441645	1	By_disease	v1		心神不安	EIF2B1
2822	1122	851	0.00998272	0.0471598	1	By_disease	v1		头部胀痛	CXCL8
2826	1401	1688	0.00957665	0.0471598	1	By_disease	v1		胸胁闷痛	IL12B
2827	718	2098	0.0216932	0.0559318	1	By_disease	v1		年老气喘	MGME1
2828	1034	2573	0.0361462	0.0679213	1	By_disease	v1		四肢关节冷痛	PIGT
2831	696	2084	0.0340941	0.0653216	1	By_disease	v1		目昏	MEN1
2833	1368	2787	0.00220497	0.0255704	1	By_disease	v1		胸腹冷痛	PTPN22
2834	1183	3736	0.0222976	0.0564134	1	By_disease	v1		脘痞	WDR34
2838	1303	2631	0.0448201	0.0766429	1	By_disease	v1		小腹下坠	PMS2
2839	1179	3465	0.0149195	0.0506091	1	By_disease	v1		脘腹胀闷	THRA
2840	130	3470	0.0452498	0.0766429	1	By_disease	v1		疮疡久溃不敛	TINF2
2841	1297	1298	0.0448201	0.0766429	1	By_disease	v1		小腹冷痛	FSHR
2843	1458	1216	0.00651714	0.0441645	1	By_disease	v1		牙龈出血	FCGR2C
2845	386	1060	0.00133612	0.0197965	1	By_disease	v1		行经小腹冷痛	EDNRB
2846	411	3483	0.0278347	0.0606644	1	By_disease	v1		昏睡	TMEM126B
2847	1621	2616	1.26067e-05	0.00131179	0.760838	By_disease	v1		月经量少	PLIN1
2848	1651	1981	0.00979075	0.0471598	1	By_disease	v1		支气管扩张出血	LRBA
2849	602	1978	0.00383951	0.0338905	1	By_disease	v1		劳嗽	LPIN2
2850	1306	1120	0.0151661	0.0506091	1	By_disease	v1		小腹胀痛	EPOR
2855	144	2869	0.0241889	0.0566528	1	By_disease	v1		大便不利	RERE
2858	1646	287	0.00804749	0.0459749	1	By_disease	v1		癥瘕	ATM
2859	323	3981	0.015934	0.0506091	1	By_disease	v1		髙热	GYPA
2860	373	1494	0.0182377	0.0534832	1	By_disease	v1		关节肿胀疼痛	GTF2I
2862	889	3475	0.030105	0.0614307	1	By_disease	v1		少腹冷痛	TLR4
2863	338	3451	0.0042194	0.0357946	1	By_disease	v1		咯血	TGFBR1
2864	975	1693	0.0183465	0.0534832	1	By_disease	v1		湿疮脓水浸淫	IL17RA
2865	935	2250	0.031617	0.0618323	1	By_disease	v1		身热	NCF4
2867	124	3431	0.0183465	0.0534832	1	By_disease	v1		疮面疼痛	TERC
2869	1297	3569	0.030105	0.0614307	1	By_disease	v1		小腹冷痛	TRNH
2870	786	1694	0.0133944	0.0506091	1	By_disease	v1		皮疹色鲜红	IL17RC
2871	1241	3287	0.00748704	0.0441645	1	By_disease	v1		下腹胀痛	SPINT2
2874	186	3342	0.0274852	0.0603873	1	By_disease	v1		癫狂	SUCLA2
2876	1256	3704	0.0107074	0.049168	1	By_disease	v1		项背强直	VCP
2878	29	2004	0.000302782	0.00838678	1	By_disease	v1		鼻衄	LYST
2879	1041	704	0.0134383	0.0506091	1	By_disease	v1		四肢麻痹	COASY
2881	529	500	0.00766501	0.0441645	1	By_disease	v1		久嗽	CCDC114
2883	785	1922	0.0200261	0.0534832	1	By_disease	v1		皮疹表面覆有较厚的银白色鳞屑	LBR
2884	118	2341	0.00921482	0.0471598	1	By_disease	v1		疮毒	NOD2
2885	1204	2336	0.0151661	0.0506091	1	By_disease	v1		胃痛	NME1
2886	114	3100	0.00383951	0.0338905	1	By_disease	v1		喘咳	SLC11A1
2887	1033	2200	0.0485415	0.0786036	1	By_disease	v1		四肢浮肿	MVK
2888	1652	2897	0.0326224	0.0634215	1	By_disease	v1		肢浮肿	RMRP
2889	7	1193	0.0131904	0.0506091	1	By_disease	v1		白细胞减少	FANCF
2890	1444	618	0.00806297	0.0459749	1	By_disease	v1		血尿	CFHR5
2891	373	3509	0.000329174	0.0085824	1	By_disease	v1		关节肿胀疼痛	TNFRSF1A
2893	143	921	0.0241889	0.0566528	1	By_disease	v1		大便不畅	DDOST
2894	1646	859	0.0200032	0.0534832	1	By_disease	v1		癥瘕	CYLD
2895	357	3509	0.000329174	0.0085824	1	By_disease	v1		关节钝痛	TNFRSF1A
2896	42	2871	0.00104353	0.0169206	1	By_disease	v1		便干	RET
2897	1432	993	0.00766501	0.0441645	1	By_disease	v1		虚劳久咳	DNASE1L3
2899	1360	1560	0.0377813	0.0701688	1	By_disease	v1		胸痹	HLA-DRB1
2901	1175	2631	0.0453787	0.0766429	1	By_disease	v1		脘腹痛	PMS2
2904	170	872	0.023229	0.0566528	1	By_disease	v1		大便泄泻	CYP27A1
2905	1026	2237	0.0459228	0.0766429	1	By_disease	v1		水泻	NAGLU
2906	64	507	0.0137758	0.0506091	1	By_disease	v1		不育	CCDC40
2907	502	3597	0.0274852	0.0603873	1	By_disease	v1		惊痫	TSEN54
2909	783	734	0.0378565	0.0701688	1	By_disease	v1		皮下结块	COL5A1
2911	975	2346	0.0183465	0.0534832	1	By_disease	v1		湿疮脓水浸淫	NOP10
2912	128	1388	0.00169559	0.0228644	1	By_disease	v1		疮疡	GJB6
2913	660	3431	0.00036493	0.00909844	1	By_disease	v1		毛发成片脱落	TERC
2915	1682	252	0.0268523	0.0603873	1	By_disease	v1		智能减退	ARHGEF6
2917	102	2522	0.00979075	0.0471598	1	By_disease	v1		赤缕红斑	PEPD
2918	495	2129	0.0274852	0.0603873	1	By_disease	v1		惊风抽搐	MMADHC
2919	1375	993	0.030105	0.0614307	1	By_disease	v1		胸腹胀痛	DNASE1L3
2920	1158	905	0.0191975	0.0534832	1	By_disease	v1		脱发	DCAF17
2922	1550	447	0.00344042	0.0329169	1	By_disease	v1		夜盲昏花	CACNA1F
2923	58	2644	0.00211438	0.0250392	1	By_disease	v1		不能久视	POC1B
2924	305	161	0.00191975	0.0236095	1	By_disease	v1		疳证	ALDOB
2925	1150	3147	0.023229	0.0566528	1	By_disease	v1		吐泻	SLC26A3
2928	699	497	0.0422381	0.07469	1	By_disease	v1		目生翳膜	CC2D2A
2929	473	1499	0.030105	0.0614307	1	By_disease	v1		经行腹痛	GUCY2C
2930	1179	1767	0.0149195	0.0506091	1	By_disease	v1		脘腹胀闷	IYD
2931	399	3015	0.031289	0.0618323	1	By_disease	v1		喉中作响	SDCCAG8
2933	1410	3717	0.0151661	0.0506091	1	By_disease	v1		胸胁胀痛	VPS13A
2934	1444	3777	6.34757e-05	0.00346376	1	By_disease	v1		血尿	YAP1
2935	869	1693	0.0206278	0.0536685	1	By_disease	v1		瘙痒	IL17RA
2936	263	104	0.0198677	0.0534832	1	By_disease	v1		风寒头痛	ADRA2B
2938	797	3580	0.00748704	0.0441645	1	By_disease	v1		偏瘫	TRNV
2939	1178	65	5.4629e-05	0.0030641	1	By_disease	v1		脘腹胀满	ACTG2
2940	477	1556	0.0151661	0.0506091	1	By_disease	v1		经行小腹疼痛	HLA-DPB1
2941	413	2528	0.031289	0.0618323	1	By_disease	v1		活动障碍	PEX12
2942	373	1699	0.0182377	0.0534832	1	By_disease	v1		关节肿胀疼痛	IL1RN
2943	821	2531	2.12003e-05	0.0018158	1	By_disease	v1		靑少年远视力下降	PEX16
2946	290	57	0.023229	0.0566528	1	By_disease	v1		腹泻	ACSF3
2947	41	3301	0.0241889	0.0566528	1	By_disease	v1		便闭	SRCAP
2955	49	2154	0.0459228	0.0766429	1	By_disease	v1		便泻	MPI
2956	350	3028	0.015934	0.0506091	1	By_disease	v1		骨蒸劳热	SELE
2959	278	1125	0.00825494	0.0462485	1	By_disease	v1		浮肿	ERBB3
2961	660	1598	0.00351385	0.0334089	1	By_disease	v1		毛发成片脱落	HR
2962	134	1837	0.00921482	0.0471598	1	By_disease	v1		疮肿	KIAA0319L
2963	1497	3119	0.00249568	0.0274348	1	By_disease	v1		言语不清	SLC1A3
2964	1646	3508	0.0120481	0.0506091	1	By_disease	v1		癥瘕	TNFRSF13C
2968	833	2248	0.031617	0.0618323	1	By_disease	v1		热病发热	NCF1
2970	323	3770	0.031617	0.0618323	1	By_disease	v1		髙热	XPC
2971	686	2536	0.00174198	0.0229367	1	By_disease	v1		目暗昏花	PEX5
2973	292	3155	0.00748704	0.0441645	1	By_disease	v1		腹胀	SLC2A2
2975	11	1993	0.0133944	0.0506091	1	By_disease	v1		斑疹紫黑	LRRC8A
2978	361	1712	0.0361462	0.0679213	1	By_disease	v1		关节冷痛	IL6
2979	753	246	0.0197735	0.0534832	1	By_disease	v1		呕恶	ARG1
2982	774	3510	0.000105498	0.0046738	1	By_disease	v1		皮肤瘙痒	TNFRSF1B
2983	974	1922	0.0273957	0.0603873	1	By_disease	v1		湿疮	LBR
2985	143	3696	0.0477972	0.0774857	1	By_disease	v1		大便不畅	VANGL1
2988	234	1317	0.0470531	0.0774857	1	By_disease	v1		发热	G6PD
2989	798	2944	0.0172048	0.0531894	1	By_disease	v1		偏头痛	RPS29
2990	1569	2263	0.0182399	0.0534832	1	By_disease	v1		翳膜遮睛	NDP
2991	771	1632	0.0137758	0.0506091	1	By_disease	v1		皮肤糜烂	HYAL1
2992	1089	1005	0.000116314	0.00503838	1	By_disease	v1		痰饮咳喘	DOCK8
2993	1603	119	0.0240449	0.0566528	1	By_disease	v1		有汗	AGPAT2
2994	473	2387	0.0151661	0.0506091	1	By_disease	v1		经行腹痛	NRTN
2995	1144	3696	0.0198677	0.0534832	1	By_disease	v1		头胀痛	VANGL1
2996	148	3553	0.0241889	0.0566528	1	By_disease	v1		大便不下	TRHR
2997	145	3444	0.0477972	0.0774857	1	By_disease	v1		大便不爽	TG
2998	187	1101	0.0274852	0.0603873	1	By_disease	v1		癫痫	ENG
2999	1410	2573	0.030105	0.0614307	1	By_disease	v1		胸胁胀痛	PIGT
3000	12	3652	0.00748704	0.0441645	1	By_disease	v1		半身不遂	UBAC2
3002	1626	2451	0.00671914	0.0441645	1	By_disease	v1		晕眩	P2RY11
3004	1033	230	0.0245656	0.0572819	1	By_disease	v1		四肢浮肿	APOA1
3007	1127	942	0.0198677	0.0534832	1	By_disease	v1		头面疼痛	DHFR
3008	152	787	0.0241889	0.0566528	1	By_disease	v1		大便干	CREBBP
3015	888	2788	0.0151661	0.0506091	1	By_disease	v1		少腹拒按	PTPN3
3019	696	1771	1.04143e-05	0.00113561	0.627994	By_disease	v1		目昏	JAK2
3022	875	1670	0.0448201	0.0766429	1	By_disease	v1		痧胀腹痛	IGH
3023	1175	953	0.0304831	0.0616916	1	By_disease	v1		脘腹痛	DIS3L2
3024	152	3657	0.0241889	0.0566528	1	By_disease	v1		大便干	UBE3B
3027	1216	3418	0.0296219	0.0614307	1	By_disease	v1		胃脘痞满	TCTN2
3030	411	2128	0.000193745	0.00693185	1	By_disease	v1		昏睡	MMACHC
3032	236	287	0.031617	0.0618323	1	By_disease	v1		发烧	ATM
3033	935	1029	0.031617	0.0618323	1	By_disease	v1		身热	DST
3035	222	862	0.0074698	0.0441645	1	By_disease	v1		恶心	CYP11B2
3036	572	3629	0.00614321	0.0434216	1	By_disease	v1		口多唾涎	TUBB2B
3038	1144	3116	0.00998272	0.0471598	1	By_disease	v1		头胀痛	SLC19A2
3039	126	3730	0.0363633	0.0681447	1	By_disease	v1		疮色鲜活	WAS
3040	1421	426	0.0406647	0.0721801	1	By_disease	v1		羞明畏光	C4A
3042	210	1450	0.00123739	0.0191832	1	By_disease	v1		多泪羞明	GPR143
3043	1651	991	0.0194875	0.0534832	1	By_disease	v1		支气管扩张出血	DNAL1
3044	1305	3205	0.00748704	0.0441645	1	By_disease	v1		小腹胀	SLC9A3
3045	208	1891	0.0049072	0.0385678	1	By_disease	v1		多汗	KRT5
3046	798	1686	0.0172048	0.0531894	1	By_disease	v1		偏头痛	IL12A
3048	549	1556	0.00383951	0.0338905	1	By_disease	v1		咳嗽	HLA-DPB1
3050	1353	2737	0.0432955	0.0761449	1	By_disease	v1		形体肥胖	PRPF3
3051	646	2742	0.00614321	0.0434216	1	By_disease	v1		麻痹瘙痒	PRPH
3052	438	769	0.00748704	0.0441645	1	By_disease	v1		记忆减退	CP
3055	96	1596	0.0101747	0.0476086	1	By_disease	v1		齿鼻衄血	HPS6
3056	586	3391	0.00460254	0.0369916	1	By_disease	v1		口舌干燥	TBK1
3057	1003	3633	0.00287963	0.0304312	1	By_disease	v1		视力下降	TUBGCP4
3061	96	71	0.0202478	0.0536685	1	By_disease	v1		齿鼻衄血	ACVRL1
3062	975	2751	0.00921482	0.0471598	1	By_disease	v1		湿疮脓水浸淫	PRTN3
3064	421	942	0.0293485	0.0614307	1	By_disease	v1		肌肉剧痛	DHFR
3065	1158	2713	0.0380302	0.0701688	1	By_disease	v1		脱发	PRKACA
3071	1449	748	0.0286043	0.0614307	1	By_disease	v1		血小板减少	COMT
3072	1603	3343	0.0120945	0.0506091	1	By_disease	v1		有汗	SUCLG1
3073	296	536	0.00633519	0.0434216	1	By_disease	v1		肝腹水	CD27
3074	42	1060	0.0033738	0.0326062	1	By_disease	v1		便干	EDNRB
3075	944	484	2.78002e-07	0.000127172	0.0167867	By_disease	v1		神昏	CASQ2
3077	7	1766	0.00441543	0.0369845	1	By_disease	v1		白细胞减少	IVD
3079	1190	693	8.18012e-05	0.00404665	1	By_disease	v1		畏光	CNGB3
3080	1137	1697	0.00998272	0.0471598	1	By_disease	v1		头项痛	IL1B
3081	1397	2155	0.000457661	0.0102942	1	By_disease	v1		胸胁刺痛	MPL
3082	49	1645	0.023229	0.0566528	1	By_disease	v1		便泻	IDS
3085	323	910	0.031617	0.0618323	1	By_disease	v1		髙热	DCLRE1C
3086	1026	17	0.0459228	0.0766429	1	By_disease	v1		水泻	ABCB11
3089	1644	2715	0.0126194	0.0506091	1	By_disease	v1		怔忡	PRKAG2
3090	1450	1105	0.0068005	0.0441645	1	By_disease	v1		血压偏高	ENPP1
3092	567	1556	0.0101747	0.0476086	1	By_disease	v1		口疮	HLA-DPB1
3095	888	3575	0.0448201	0.0766429	1	By_disease	v1		少腹拒按	TRNQ
3096	1418	2298	0.0406647	0.0721801	1	By_disease	v1		羞明	NEK2
3098	1034	2787	5.12222e-07	0.000172718	0.0309166	By_disease	v1		四肢关节冷痛	PTPN22
3099	1553	913	0.00460122	0.0369916	1	By_disease	v1		夜眠不安	DCTN1
3100	410	1209	0.0174698	0.0534832	1	By_disease	v1		昏仆	FBP1
3101	357	1544	0.0182377	0.0534832	1	By_disease	v1		关节钝痛	HGD
3102	1682	1335	0.0268523	0.0603873	1	By_disease	v1		智能减退	GAN
3104	1405	3730	0.0198221	0.0534832	1	By_disease	v1		胸胁痛	WAS
3105	213	1792	0.00518334	0.0399376	1	By_disease	v1		多食	KCNAB2
3108	303	1922	0.0139346	0.0506091	1	By_disease	v1		肝脏肿大	LBR
3109	1449	1192	0.00239272	0.0267758	1	By_disease	v1		血小板减少	FANCE
3112	1234	3034	0.023229	0.0566528	1	By_disease	v1		五更泄泻	SEMA3D
3113	412	2466	3.89259e-05	0.00269065	1	By_disease	v1		活动受限	PANK2
3115	234	3028	0.015934	0.0506091	1	By_disease	v1		发热	SELE
3116	1541	3413	0.030105	0.0614307	1	By_disease	v1		腰膝酸冷	TCF4
3119	770	3760	0.0183465	0.0534832	1	By_disease	v1		皮肤潰疡	WRAP53
3120	621	2125	0.0151661	0.0506091	1	By_disease	v1		两胁胀痛	MLYCD
3122	289	1562	0.000227141	0.00741568	1	By_disease	v1		腹痛绵绵	HMBS
3123	184	3928	0.015934	0.0506091	1	By_disease	v1		低热	IL18
3124	888	1048	0.030105	0.0614307	1	By_disease	v1		少腹拒按	ECE1
3125	242	262	0.0111046	0.0505422	1	By_disease	v1		烦渴	ARNT2
3126	1307	1060	0.00133612	0.0197965	1	By_disease	v1		小腹坠痛	EDNRB
3127	1333	1808	0.00422346	0.0357946	1	By_disease	v1		心悸	KCNJ18
3129	157	1539	0.00026209	0.00769375	1	By_disease	v1		大便秘结	HESX1
3130	1227	2869	0.0193895	0.0534832	1	By_disease	v1		胃中灼热	RERE
3131	1122	3030	0.00998272	0.0471598	1	By_disease	v1		头部胀痛	SELP
3132	1418	155	0.000418085	0.00963942	1	By_disease	v1		羞明	ALDH3A2
3133	288	34	0.0151661	0.0506091	1	By_disease	v1		腹痛	ABCG8
3135	772	284	0.0137758	0.0506091	1	By_disease	v1		皮肤黏膜破溃	ATIC
3136	716	2766	0.0182399	0.0534832	1	By_disease	v1		内障目暗	PTCH2
3138	1498	28	0.00249568	0.0274348	1	By_disease	v1		言语不淸	ABCD1
3143	96	3434	0.0302203	0.0615081	1	By_disease	v1		齿鼻衄血	TET2
3144	273	2807	0.0266985	0.0603873	1	By_disease	v1		风痰瘀血痹阻脉络	RAB18
3145	188	1722	0.034959	0.0666466	1	By_disease	v1		癫痫痰多	INPP5E
3146	826	2541	0.0387832	0.0708988	1	By_disease	v1		情志抑郁	PFN1
3147	736	3683	0.00268611	0.0286481	1	By_disease	v1		尿色偏黄	UROS
3148	873	1126	0.00383619	0.0338905	1	By_disease	v1		涩痛	ERBB4
3149	126	2470	0.0363633	0.0681447	1	By_disease	v1		疮色鲜活	PARN
3150	1573	1123	0.00172778	0.0228644	1	By_disease	v1		阴疽不敛	ERAP1
3151	495	2807	0.0274852	0.0603873	1	By_disease	v1		惊风抽搐	RAB18
3152	1569	2924	0.00328445	0.032178	1	By_disease	v1		翳膜遮睛	RP9
3153	294	2630	0.030105	0.0614307	1	By_disease	v1		腹中冷痛	PMS1
3156	481	2125	0.0151661	0.0506091	1	By_disease	v1		经期腹痛	MLYCD
3157	148	3444	0.0477972	0.0774857	1	By_disease	v1		大便不下	TG
3158	436	2260	0.0190652	0.0534832	1	By_disease	v1		急性起并半身不遂	ND6
3159	1410	2688	0.0151661	0.0506091	1	By_disease	v1		胸胁胀痛	PPOX
3160	1287	3190	0.00842989	0.0463943	1	By_disease	v1		小儿疳积发热	SLC6A1
3161	976	3320	0.0143319	0.0506091	1	By_disease	v1		湿热毒邪聚结肌肤	STAT4
3162	1178	3148	0.000324676	0.0085824	1	By_disease	v1		脘腹胀满	SLC26A4
3163	1397	3448	0.00957665	0.0471598	1	By_disease	v1		胸胁刺痛	TGFB2
3165	1651	2889	0.0194875	0.0534832	1	By_disease	v1		支气管扩张出血	RIN2
3166	1121	3030	0.00998272	0.0471598	1	By_disease	v1		头部剌痛	SELP
3168	1330	1283	0.030105	0.0614307	1	By_disease	v1		心腹冷痛	FOXP1
3172	1122	1697	0.00998272	0.0471598	1	By_disease	v1		头部胀痛	IL1B
3174	236	3652	0.015934	0.0506091	1	By_disease	v1		发烧	UBAC2
3175	1650	287	0.0194875	0.0534832	1	By_disease	v1		支气管扩张	ATM
3179	1034	3486	0.0182377	0.0534832	1	By_disease	v1		四肢关节冷痛	TMEM173
3181	591	1495	0.00844692	0.0463943	1	By_disease	v1		口吐涎沫	GTF2IRD1
3182	105	3656	0.0276765	0.0603873	1	By_disease	v1		抽搐	UBE3A
3183	1500	585	0.0194875	0.0534832	1	By_disease	v1		颜面部红斑	CDSN
3186	1048	1146	0.0335957	0.0645232	1	By_disease	v1		四肢无力	ETFA
3188	303	671	0.0048706	0.03835	1	By_disease	v1		肝脏肿大	CLDN1
3190	476	161	0.0151661	0.0506091	1	By_disease	v1		经行小腹冷痛	ALDOB
3192	144	1767	0.0477972	0.0774857	1	By_disease	v1		大便不利	IYD
3193	893	528	0.00460254	0.0369916	1	By_disease	v1		少津	CCR6
3195	426	4293	0.0147821	0.0506091	1	By_disease	v1		肌肉疼痛	FCGR2B
3197	436	1123	0.00479939	0.0379427	1	By_disease	v1		急性起并半身不遂	ERAP1
3198	1626	2906	0.00671914	0.0441645	1	By_disease	v1		晕眩	RNF125
3199	976	3396	0.000327866	0.0085824	1	By_disease	v1		湿热毒邪聚结肌肤	TBX1
3200	1320	3509	0.0459228	0.0766429	1	By_disease	v1		泻而不爽	TNFRSF1A
3201	621	2874	0.0151661	0.0506091	1	By_disease	v1		两胁胀痛	RFC2
3202	231	2610	0.0126315	0.0506091	1	By_disease	v1		发喘	PLCG2
3203	1081	1339	0.00766501	0.0441645	1	By_disease	v1		痰热喘咳	GAS8
3204	686	3567	0.0460741	0.0766429	1	By_disease	v1		目暗昏花	TRNE
3205	156	2574	0.0241889	0.0566528	1	By_disease	v1		大便困难	PIGV
3206	1033	1220	6.65721e-05	0.00351058	1	By_disease	v1		四肢浮肿	FECH
3207	1125	854	0.00998272	0.0471598	1	By_disease	v1		头剌痛	CYB5R3
3208	129	490	0.0012183	0.0190634	1	By_disease	v1		疮疡不敛	CAV1
3209	41	678	0.0241889	0.0566528	1	By_disease	v1		便闭	CLIP2
3210	1190	3246	0.0406647	0.0721801	1	By_disease	v1		畏光	SNRNP200
3212	567	2341	0.0101747	0.0476086	1	By_disease	v1		口疮	NOD2
3213	253	147	0.0391597	0.0708988	1	By_disease	v1		泛吐清水	ALAD
3215	1127	2349	0.00998272	0.0471598	1	By_disease	v1		头面疼痛	NOS2
3218	1029	2808	0.0290343	0.0614307	1	By_disease	v1		思维迟缓	RAB23
3220	1514	494	0.00842989	0.0463943	1	By_disease	v1		厌食	CBS
3221	409	2127	0.0107506	0.049168	1	By_disease	v1		昏迷	MMAB
3222	1652	648	0.0245656	0.0572819	1	By_disease	v1		肢浮肿	CHRNG
3224	975	3173	0.0183465	0.0534832	1	By_disease	v1		湿疮脓水浸淫	SLC39A4
3226	495	2415	0.0274852	0.0603873	1	By_disease	v1		惊风抽搐	OCLN
3229	1234	2573	0.0459228	0.0766429	1	By_disease	v1		五更泄泻	PIGT
3230	58	2414	0.00211438	0.0250392	1	By_disease	v1		不能久视	OCA2
3231	105	2529	0.00330916	0.0322135	1	By_disease	v1		抽搐	PEX13
3232	144	1187	0.0477972	0.0774857	1	By_disease	v1		大便不利	FAN1
3234	1298	1153	0.0149195	0.0506091	1	By_disease	v1		小腹两侧胀痛	EWSR1
3235	1010	355	0.0134383	0.0506091	1	By_disease	v1		手拘挛	BCAP31
3236	295	65	5.4629e-05	0.0030641	1	By_disease	v1		腹中胀满	ACTG2
3239	1301	3575	0.0453787	0.0766429	1	By_disease	v1		小腹痛	TRNQ
3241	604	2787	0.000139108	0.00543331	1	By_disease	v1		痨嗽	PTPN22
3244	428	2258	0.000372303	0.00909844	1	By_disease	v1		肌痩	ND4L
3245	1424	3035	0.0107228	0.049168	1	By_disease	v1		嗅觉失灵	SEMA3E
3247	1337	1786	0.0392223	0.0709335	1	By_disease	v1		心律不齐	KAT6B
3248	1682	3015	0.0338677	0.0650198	1	By_disease	v1		智能减退	SDCCAG8
3249	44	3198	0.000580571	0.0114791	1	By_disease	v1		便结	SLC6A8
3251	684	1911	0.0164433	0.051655	1	By_disease	v1		面肢浮肿	LAMB2
3253	1195	3148	0.000324676	0.0085824	1	By_disease	v1		胃肠术后腹胀	SLC26A4
3255	889	1495	0.0151661	0.0506091	1	By_disease	v1		少腹冷痛	GTF2IRD1
3256	1260	834	0.0132463	0.0506091	1	By_disease	v1		消渴	CTRC
3257	156	312	0.000133404	0.00538107	1	By_disease	v1		大便困难	ATRX
3259	1132	4301	0.00998272	0.0471598	1	By_disease	v1		头疼痛	TIRAP
3260	75	1704	0.0151661	0.0506091	1	By_disease	v1		产后腹痛	IL23R
3261	1375	1171	0.0448201	0.0766429	1	By_disease	v1		胸腹胀痛	F5
3265	1005	3686	0.022527	0.0566528	1	By_disease	v1		视物昏暗	USH1G
3266	1334	2596	0.00422346	0.0357946	1	By_disease	v1		心悸不安	PKP2
3267	1368	1123	0.0151661	0.0506091	1	By_disease	v1		胸腹冷痛	ERAP1
3268	481	2334	0.00133612	0.0197965	1	By_disease	v1		经期腹痛	NLRP3
3270	1707	2123	0.0120945	0.0506091	1	By_disease	v1		自汗	MLX
3271	1004	2254	0.00861239	0.0469248	1	By_disease	v1		视物不清	ND1
3272	544	3028	0.00998272	0.0471598	1	By_disease	v1		厥阴头痛	SELE
3274	289	1687	0.0151661	0.0506091	1	By_disease	v1		腹痛绵绵	IL12A-AS1
3275	821	220	0.0460741	0.0766429	1	By_disease	v1		靑少年远视力下降	AP3B1
3276	834	3486	0.015934	0.0506091	1	By_disease	v1		热病发烧	TMEM173
3277	900	2449	0.0167019	0.0519912	1	By_disease	v1		舌边尖有瘀斑	P2RX1
3278	1049	633	0.00956565	0.0471598	1	By_disease	v1		嗖痛	CHMP2B
3279	699	1132	0.00328887	0.032178	1	By_disease	v1		目生翳膜	ERCC6
3280	756	775	0.0391597	0.0708988	1	By_disease	v1		呕吐清水	CPOX
3281	888	1187	0.030105	0.0614307	1	By_disease	v1		少腹拒按	FAN1
3283	290	775	0.0459228	0.0766429	1	By_disease	v1		腹泻	CPOX
3285	684	1723	0.0164433	0.051655	1	By_disease	v1		面肢浮肿	INPPL1
3289	921	1032	0.0186216	0.0534832	1	By_disease	v1		舌瘀斑	DTNBP1
3290	799	767	0.0316759	0.0618323	1	By_disease	v1		贫血	COX6B1
3291	356	747	0.000975765	0.016081	1	By_disease	v1		关节刺痛	COMP
[truncated: 59,586 more rows]
