# Supplementary material for: Molecular mechanism of the treatment of lung adenocarcinoma by Hedyotis Diffusa: an integrative study with real-world clinical data and experimental validation
Source: Front Pharmacol. 2024 Jun 6;15:1355531. doi: 10.3389/fphar.2024.1355531 (PMC11187350; doi:10.3389/fphar.2024.1355531)
Supplement: Supplementary file 1 [file DataSheet1.ZIP › datafile/0_Raw_data/3-0 herbal targets.xlsx]

## Sheet: Sheet1
Unnamed: 0	Herb_id	Gene_id	P_value	FDR(BH)	FDR(Bonferroni)	Relationship	Version	Suppress	Chinese_name	Gene_symbol
1	337	866	0.00689819	0.0223893	1	By_ingredient	v1		人参叶	CYP1A2
5	202	4120	0.0170256	0.0357281	1	By_ingredient	v1		金沸草	CES2
7	191	3959	0.0027045	0.0139812	1	By_ingredient	v1		鸡骨草	SFN
8	73	2668	0.0018918	0.0112409	1	By_ingredient	v1		川木通	PON1
10	90	1665	0.0318643	0.0527946	1	By_ingredient	v1		大枣	IGF2
12	378	481	0.046001	0.0682773	1	By_ingredient	v1		鼠曲草	CASP7
14	205	3408	0.00987523	0.0265479	1	By_ingredient	v1		金钱草	TBXA2R
15	1	3912	0.0115834	0.0287235	1	By_ingredient	v1		矮地茶	CAPN2
18	99	3662	0.0121916	0.0295348	1	By_ingredient	v1		灯心草	UCP2
22	381	2471	0.0286242	0.0494112	1	By_ingredient	v1		四季青	PARP1
23	174	548	0.0114994	0.0286634	1	By_ingredient	v1		胡芦巴	CD44
25	155	2604	0.00677647	0.022099	1	By_ingredient	v1		桂枝	PLAU
28	491	3256	0.00346308	0.01602	1	By_ingredient	v1		竹沥	SOD1
30	416	2679	0.0261192	0.0464339	1	By_ingredient	v1		无患子	PPARA
32	262	2594	0.047168	0.0695224	1	By_ingredient	v1		绿豆	PKLR
35	57	1125	0.00586825	0.0205019	1	By_ingredient	v1		侧柏叶	ERBB3
36	335	1778	0.0120747	0.029443	1	By_ingredient	v1		拳参	JUN
37	409	1652	0.0349379	0.0563191	1	By_ingredient	v1		瓦松	IFNG
38	236	361	0.0118162	0.0290032	1	By_ingredient	v1		了哥王根	BCL2
39	183	786	0.0307428	0.0517439	1	By_ingredient	v1		槐角	CREB1
41	210	2680	0.00652111	0.0215933	1	By_ingredient	v1		锦灯笼	PPARD
42	342	1201	0.0214361	0.0409537	1	By_ingredient	v1		蕤仁	FASLG
44	351	1069	0.0106238	0.0275272	1	By_ingredient	v1		桑叶	EGF
45	184	2679	0.000172093	0.0021287	1	By_ingredient	v1		黄柏	PPARA
46	141	2783	0.0143218	0.0325941	1	By_ingredient	v1		钩藤	PTPN1
48	23	2783	0.014625	0.0328962	1	By_ingredient	v1		白头翁	PTPN1
50	298	4213	0.02086	0.0403566	1	By_ingredient	v1		南蛇藤果	FTMT
51	422	2679	1.47896e-05	0.000372338	1	By_ingredient	v1		西红花	PPARA
52	57	1569	0.000519581	0.00455065	1	By_ingredient	v1		侧柏叶	HMOX1
53	54	2603	0.0481965	0.0705186	1	By_ingredient	v1		草果	PLAT
56	250	782	0.0300071	0.0509016	1	By_ingredient	v1		零陵香	CRAT
57	234	139	0.0364793	0.0580083	1	By_ingredient	v1		莱菔子	AKR1B1
59	371	3526	0.0182264	0.037149	1	By_ingredient	v1		石见穿	TOP1
60	207	3188	0.0323922	0.0533887	1	By_ingredient	v1		金银花	SLC5A5
61	473	3385	0.0299813	0.0508999	1	By_ingredient	v1		芫荽	TAT
62	137	554	0.0486136	0.0709868	1	By_ingredient	v1		高良姜	CD86
67	208	369	0.0486405	0.0710131	1	By_ingredient	v1		金樱子	BDNF
69	41	1483	0.00458457	0.0182643	1	By_ingredient	v1		五味子	GSK3B
70	91	3972	0.0159591	0.0343843	1	By_ingredient	v1		大皂角	CXCL2
73	232	2490	0.034579	0.0559518	1	By_ingredient	v1		昆布	PCNA
77	357	1606	0.0376935	0.0594026	1	By_ingredient	v1		山豆根	HSD11B2
81	189	4001	0.00743643	0.0231086	1	By_ingredient	v1		黄药子	NKX3-1
82	202	1397	0.00285758	0.0144382	1	By_ingredient	v1		金沸草	GLIPR2
85	335	1487	0.0194311	0.0385872	1	By_ingredient	v1		拳参	GSTA1
87	118	2037	0.0155428	0.0339702	1	By_ingredient	v1		鹅不食草	MAPK3
88	376	3048	0.0307018	0.0516852	1	By_ingredient	v1		柿蒂	SERPINE1
90	494	356	0.0104835	0.0273993	1	By_ingredient	v1		紫花地丁	BCHE
95	88	739	0.0231843	0.0430622	1	By_ingredient	v1		大蒜	COL7A1
96	51	409	0.000844267	0.00644522	1	By_ingredient	v1		苍耳子	BTK
98	129	1104	0.00987523	0.0265479	1	By_ingredient	v1		茯苓	ENPEP
102	325	2816	0.0152313	0.0336249	1	By_ingredient	v1		秦皮	RAC1
104	295	3048	0.0202294	0.0395339	1	By_ingredient	v1		南瓜子	SERPINE1
106	313	2972	0.00763978	0.0234368	1	By_ingredient	v1		荠菜	RYR2
110	8	194	0.000917639	0.00682682	1	By_ingredient	v1		菝葜	AMY2A
111	324	1380	0.0427212	0.0647188	1	By_ingredient	v1		秦艽	GJA1
114	473	2062	0.0094448	0.0260674	1	By_ingredient	v1		芫荽	MCL1
115	37	3765	0.00387904	0.0167014	1	By_ingredient	v1		薄荷	XIAP
117	153	628	0.0181076	0.0370494	1	By_ingredient	v1		鬼箭羽	CHEK2
119	319	1059	0.0399185	0.0616815	1	By_ingredient	v1		前胡	EDNRA
121	141	2027	0.000135732	0.00181051	1	By_ingredient	v1		钩藤	MAP2
124	166	390	0.0209783	0.0404694	1	By_ingredient	v1		黑芝麻	BMP4
128	175	2769	0.0381365	0.0598636	1	By_ingredient	v1		槲寄生	PTEN
131	40	2836	0.00576619	0.0203496	1	By_ingredient	v1		北沙参	RASA1
132	34	2358	0.0143218	0.0325941	1	By_ingredient	v1		半边莲	NPEPPS
134	335	2375	0.00976223	0.0264223	1	By_ingredient	v1		拳参	NR1I3
135	207	3461	0.0323922	0.0533887	1	By_ingredient	v1		金银花	THBD
136	42	1317	0.0483494	0.0706756	1	By_ingredient	v1		荜茇	G6PD
138	376	150	0.0093096	0.0258196	1	By_ingredient	v1		柿蒂	ALB
139	487	3030	0.0212285	0.0406995	1	By_ingredient	v1		肿节风	SELP
140	265	3475	0.0212441	0.0406995	1	By_ingredient	v1		麻黄根	TLR4
142	57	3857	0.0232689	0.0431695	1	By_ingredient	v1		侧柏叶	ELK1
146	440	546	0.0220033	0.0415915	1	By_ingredient	v1		薤白	CD40
148	207	1380	0.0212497	0.0407041	1	By_ingredient	v1		金银花	GJA1
149	273	3661	0.00908302	0.0255574	1	By_ingredient	v1		满山红	UCHL1
150	225	480	0.00596651	0.0206533	1	By_ingredient	v1		苦参	CASP3
154	118	2617	0.0131223	0.0308148	1	By_ingredient	v1		鹅不食草	PLK1
157	241	522	0.0386204	0.0603339	1	By_ingredient	v1		连翘	CCND2
158	63	849	0.00949125	0.0260824	1	By_ingredient	v1		沉香	CXCL10
162	298	866	0.00396209	0.0168788	1	By_ingredient	v1		南蛇藤果	CYP1A2
164	148	1620	0.0267567	0.0471696	1	By_ingredient	v1		关黄柏	HSPB1
169	81	3908	0.0235064	0.0434249	1	By_ingredient	v1		椿皮	E2F1
170	401	516	0.0272106	0.0477668	1	By_ingredient	v1		铁线透骨草	CCL2
171	139	4231	0.0218223	0.041379	1	By_ingredient	v1		葛花	PPARGC1B
173	1	3990	0.0045581	0.0182514	1	By_ingredient	v1		矮地茶	NFE2L2
176	407	2038	0.0361234	0.0575949	1	By_ingredient	v1		菟丝子	MAPK8
177	451	1726	0.0233476	0.0432519	1	By_ingredient	v1		延胡索	INSR
178	329	874	0.00775629	0.0235956	1	By_ingredient	v1		青蒿	CYP2A6
179	263	4126	0.0103829	0.0272241	1	By_ingredient	v1		葎草	EEF1E1
180	1	1651	0.034351	0.0557104	1	By_ingredient	v1		矮地茶	IFNB1
181	223	3990	0.0281217	0.0488751	1	By_ingredient	v1		卷柏	NFE2L2
182	170	2350	0.0252193	0.045368	1	By_ingredient	v1		猴枣	NOS3
183	391	1142	0.0276686	0.0483779	1	By_ingredient	v1		天冬	ESR2
186	207	4246	0.016329	0.0347682	1	By_ingredient	v1		金银花	CASP12
187	133	3871	0.014441	0.0327417	1	By_ingredient	v1		甘草	CYP4B1
188	273	851	0.00204239	0.0118408	1	By_ingredient	v1		满山红	CXCL8
190	42	16	0.00603625	0.0208237	1	By_ingredient	v1		荜茇	ABCB1
192	329	4156	0.00775629	0.0235956	1	By_ingredient	v1		青蒿	HEY1
194	416	2769	0.0150076	0.0334714	1	By_ingredient	v1		无患子	PTEN
197	454	2769	0.034579	0.0559518	1	By_ingredient	v1		一枝黄花	PTEN
203	208	4094	0.022747	0.0425432	1	By_ingredient	v1		金樱子	SPP1
207	45	546	0.0401654	0.0619288	1	By_ingredient	v1		萹蓄	CD40
208	473	2203	0.00685777	0.022318	1	By_ingredient	v1		芫荽	MYC
209	62	2375	0.0121916	0.0295348	1	By_ingredient	v1		车前子	NR1I3
210	296	2723	0.00459254	0.0182643	1	By_ingredient	v1		南鹤虱	PRKCZ
211	383	477	0.014625	0.0328962	1	By_ingredient	v1		油松节	CASP1
213	411	1682	7.10312e-05	0.00115583	1	By_ingredient	v1		威灵仙	IL10
214	27	2157	0.0272675	0.047824	1	By_ingredient	v1		白芷	MPO
215	193	2181	0.0359602	0.0573997	1	By_ingredient	v1		鸡屎藤	MT2A
216	103	1726	0.0191367	0.0383073	1	By_ingredient	v1		地骨皮	INSR
220	128	3304	0.0374862	0.0591327	1	By_ingredient	v1		佛手	SREBF1
221	172	2037	0.0144222	0.032725	1	By_ingredient	v1		胡黄连	MAPK3
223	119	1380	0.0330689	0.0541479	1	By_ingredient	v1		儿茶	GJA1
224	137	3662	0.0280734	0.0488199	1	By_ingredient	v1		高良姜	UCP2
227	346	4159	0.0112262	0.0283082	1	By_ingredient	v1		三七	PCDH12
232	294	4047	0.00464357	0.0183345	1	By_ingredient	v1		墓头回	PYY
235	439	2679	0.0163117	0.0347682	1	By_ingredient	v1		小通草	PPARA
236	153	1690	0.0240709	0.044093	1	By_ingredient	v1		鬼箭羽	IL13
237	203	3319	0.0435017	0.0655776	1	By_ingredient	v1		金果榄	STAT3
238	237	3943	0.00918508	0.0256575	1	By_ingredient	v1		雷公藤	MAP3K5
239	287	3319	0.0309378	0.0518987	1	By_ingredient	v1		木鳖子	STAT3
241	72	2374	0.0122064	0.0295348	1	By_ingredient	v1		川楝子	NR1I2
242	429	361	0.00678886	0.0221206	1	By_ingredient	v1		仙茅	BCL2
243	298	2824	0.000564717	0.00482219	1	By_ingredient	v1		南蛇藤果	RAF1
244	493	3938	0.00778741	0.0236553	1	By_ingredient	v1		紫草	GCG
246	195	2024	0.034621	0.0560095	1	By_ingredient	v1		积雪草	MAOA
247	353	3848	0.0157677	0.0341439	1	By_ingredient	v1		沙棘	CCNG1
248	350	3408	0.0103829	0.0272241	1	By_ingredient	v1		桑椹	TBXA2R
250	497	2490	0.00115514	0.0080656	1	By_ingredient	v1		紫苏子	PCNA
251	148	3908	0.0267567	0.0471696	1	By_ingredient	v1		关黄柏	E2F1
254	290	4058	0.0200046	0.0392602	1	By_ingredient	v1		木棉花	TRPM2
255	28	1682	0.0126855	0.0302818	1	By_ingredient	v1		百部	IL10
256	9	1614	0.0138668	0.0319753	1	By_ingredient	v1		白扁豆	HSF1
257	338	4142	0.0194941	0.0385943	1	By_ingredient	v1		肉苁蓉	CDC37
258	81	1620	0.0235064	0.0434249	1	By_ingredient	v1		椿皮	HSPB1
259	295	1924	0.00204113	0.0118393	1	By_ingredient	v1		南瓜子	LCAT
260	477	1057	0.0176189	0.0365123	1	By_ingredient	v1		皂角刺	EDN1
261	122	612	0.0174771	0.0363435	1	By_ingredient	v1		防风	CETP
262	235	1487	0.0202335	0.0395339	1	By_ingredient	v1		老鹳草	GSTA1
264	422	3877	0.0220349	0.0416405	1	By_ingredient	v1		西红花	BAX
265	424	558	0.0433887	0.0654642	1	By_ingredient	v1		豨莶草	CDC25B
266	310	2839	0.0157167	0.0341405	1	By_ingredient	v1		枇杷叶	RASSF1
267	447	1778	0.0036538	0.0162566	1	By_ingredient	v1		寻骨风	JUN
269	338	1272	0.0123994	0.0298852	1	By_ingredient	v1		肉苁蓉	FOS
274	164	3448	0.0436175	0.0657241	1	By_ingredient	v1		黑豆	TGFB2
275	473	4047	0.0151044	0.0335374	1	By_ingredient	v1		芫荽	PYY
278	174	521	0.0266343	0.0470121	1	By_ingredient	v1		胡芦巴	CCND1
279	133	3972	0.0286742	0.0494643	1	By_ingredient	v1		甘草	CXCL2
281	312	786	0.0390907	0.0608393	1	By_ingredient	v1		蒲黄	CREB1
282	97	1488	0.0103144	0.0272241	1	By_ingredient	v1		刀豆	GSTA2
283	27	3921	0.025755	0.0460363	1	By_ingredient	v1		白芷	SMAD1
284	58	1169	0.018166	0.0371123	1	By_ingredient	v1		柴胡	F2R
288	233	3949	0.0249489	0.0450475	1	By_ingredient	v1		辣椒	F2RL1
290	313	793	0.015222	0.0336249	1	By_ingredient	v1		荠菜	CRP
291	186	1033	0.0316938	0.0526158	1	By_ingredient	v1		黄连	DUOX2
300	164	2519	0.00887891	0.0252013	1	By_ingredient	v1		黑豆	PDX1
304	434	865	0.0352337	0.0566291	1	By_ingredient	v1		香茅	CYP1A1
306	293	4010	0.00494974	0.0188592	1	By_ingredient	v1		木贼	CXCL11
307	129	3993	0.00494974	0.0188592	1	By_ingredient	v1		茯苓	SCD
308	115	1328	0.00755218	0.0233174	1	By_ingredient	v1		杜仲叶	GAL
310	389	2803	0.034183	0.0554787	1	By_ingredient	v1		檀香	PYGL
312	145	611	0.00372506	0.0164184	1	By_ingredient	v1		骨碎补	CES1
317	275	4117	0.0127982	0.0304107	1	By_ingredient	v1		猫眼草	ADIPOQ
320	229	4090	0.017483	0.0363435	1	By_ingredient	v1		苦楝子	SOD3
321	4	2680	0.00631765	0.0212518	1	By_ingredient	v1		八角茴香	PPARD
323	361	4091	0.0301823	0.0511146	1	By_ingredient	v1		山茱萸	SP1
325	162	456	0.0150797	0.0335374	1	By_ingredient	v1		核桃仁	CAD
326	77	3055	0.0206107	0.040024	1	By_ingredient	v1		川芎	SETD2
328	222	3304	0.0245331	0.0445478	1	By_ingredient	v1		橘叶	SREBF1
332	70	3448	0.0396715	0.0614491	1	By_ingredient	v1		川贝母	TGFB2
338	41	3915	0.00719498	0.0227234	1	By_ingredient	v1		五味子	CLDN4
340	37	4215	0.0212166	0.0406995	1	By_ingredient	v1		薄荷	NUF2
342	229	2494	0.00352095	0.0160884	1	By_ingredient	v1		苦楝子	PCSK9
343	31	1628	0.0286489	0.04945	1	By_ingredient	v1		败酱草	HTR3A
348	229	851	0.00435316	0.0178125	1	By_ingredient	v1		苦楝子	CXCL8
349	49	3765	0.019128	0.0383073	1	By_ingredient	v1		布渣叶	XIAP
350	421	2133	0.0181076	0.0370494	1	By_ingredient	v1		西河柳	MMP10
351	58	3661	0.018166	0.0371123	1	By_ingredient	v1		柴胡	UCHL1
352	200	4047	0.01092	0.0278829	1	By_ingredient	v1		绞股蓝	PYY
354	210	1664	0.038504	0.0602313	1	By_ingredient	v1		锦灯笼	IGF1R
355	355	2681	0.0451495	0.0673824	1	By_ingredient	v1		砂仁	PPARG
356	410	2842	0.0176189	0.0365123	1	By_ingredient	v1		王不留行	RB1
357	164	869	0.0264023	0.0467219	1	By_ingredient	v1		黑豆	CYP24A1
360	398	4091	0.0100783	0.0268169	1	By_ingredient	v1		天竺黄	SP1
361	316	552	0.0302153	0.0511155	1	By_ingredient	v1		千年健	CD80
362	363	4023	0.0162628	0.0346838	1	By_ingredient	v1		蛇床子	RBP2
366	165	238	0.0390947	0.0608393	1	By_ingredient	v1		黑老虎	APP
368	204	836	0.0341701	0.0554717	1	By_ingredient	v1		金莲花	CTSB
370	306	2248	0.00457515	0.0182643	1	By_ingredient	v1		女贞子	NCF1
372	266	3939	0.040007	0.0617843	1	By_ingredient	v1		马鞭草	ITGAM
374	368	1937	0.00188804	0.0112201	1	By_ingredient	v1		十大功劳根	LGALS1
375	296	226	0.0182454	0.037149	1	By_ingredient	v1		南鹤虱	APAF1
376	28	297	0.034054	0.0553515	1	By_ingredient	v1		百部	ATP5B
381	231	2967	0.0162628	0.0346838	1	By_ingredient	v1		款冬花	RUNX2
384	483	4237	0.00117325	0.00814888	1	By_ingredient	v1		栀子	PLB1
386	498	1262	0.0275434	0.0481923	1	By_ingredient	v1		紫菀	FLT1
388	69	4057	0.0145412	0.0328507	1	By_ingredient	v1		楮实子	SREBF2
389	341	3876	0.00704189	0.0225682	1	By_ingredient	v1		乳香	BARD1
391	320	1926	0.0471157	0.0694789	1	By_ingredient	v1		芡实	LCT
392	22	149	0.036187	0.057617	1	By_ingredient	v1		白术	ALAS2
393	402	2368	0.0357087	0.0571613	1	By_ingredient	v1		葶苈子	NQO1
394	118	2070	0.0388564	0.0606094	1	By_ingredient	v1		鹅不食草	MDM2
398	351	728	0.0203092	0.0395856	1	By_ingredient	v1		桑叶	COL4A2
399	70	1612	0.0396715	0.0614491	1	By_ingredient	v1		川贝母	HSD3B2
401	125	1711	0.0243915	0.0444131	1	By_ingredient	v1		凤尾草	IL5
406	277	3935	0.0298005	0.0507939	1	By_ingredient	v1		没药	HK2
409	271	3908	0.0404123	0.0621793	1	By_ingredient	v1		马尾莲	E2F1
410	64	552	0.0333906	0.0545261	1	By_ingredient	v1		陈皮	CD80
412	465	2671	0.000127593	0.00173327	1	By_ingredient	v1		鱼腥草	POR
413	415	1569	0.00058829	0.00495979	1	By_ingredient	v1		乌药	HMOX1
416	310	2417	0.0255516	0.0458007	1	By_ingredient	v1		枇杷叶	ODC1
417	276	2824	0.0351829	0.0565593	1	By_ingredient	v1		猫爪草	RAF1
419	130	3662	0.0127982	0.0304107	1	By_ingredient	v1		浮萍	UCP2
420	240	2668	0.00213022	0.0121912	1	By_ingredient	v1		连钱草	PON1
422	201	1571	0.0175783	0.0364773	1	By_ingredient	v1		芥子	HNF1A
423	111	32	0.0308296	0.0517563	1	By_ingredient	v1		冬葵果	ABCG2
426	125	2680	0.00702968	0.0225682	1	By_ingredient	v1		凤尾草	PPARD
427	233	850	0.0371899	0.0588313	1	By_ingredient	v1		辣椒	CXCL12
432	36	2471	0.0397139	0.0614621	1	By_ingredient	v1		半枝莲	PARP1
434	90	2368	0.00224055	0.0126056	1	By_ingredient	v1		大枣	NQO1
435	251	786	0.0435582	0.0656505	1	By_ingredient	v1		龙胆	CREB1
437	166	2101	0.0209783	0.0404694	1	By_ingredient	v1		黑芝麻	MGST1
438	81	3935	0.00474562	0.0186094	1	By_ingredient	v1		椿皮	HK2
440	322	59	0.0152574	0.0336415	1	By_ingredient	v1		羌活	ACSL4
444	349	1086	0.011787	0.0289749	1	By_ingredient	v1		桑寄生	ELANE
446	472	2095	0.0315414	0.0524789	1	By_ingredient	v1		芫花	MGAM
448	354	2095	0.0418524	0.0637942	1	By_ingredient	v1		沙苑子	MGAM
449	267	4239	0.00356888	0.0160938	1	By_ingredient	v1		马勃	ENPP7
453	496	1581	0.0165331	0.0349821	1	By_ingredient	v1		紫苏叶	HOXA11
456	27	4091	0.025755	0.0460363	1	By_ingredient	v1		白芷	SP1
461	90	1924	0.00806246	0.0239742	1	By_ingredient	v1		大枣	LCAT
462	277	2668	0.0277772	0.0485139	1	By_ingredient	v1		没药	PON1
463	454	849	0.00438843	0.017824	1	By_ingredient	v1		一枝黄花	CXCL10
464	150	4074	0.0481965	0.0705186	1	By_ingredient	v1		绵马贯众	SLC2A4
465	57	521	0.00218818	0.0124064	1	By_ingredient	v1		侧柏叶	CCND1
466	1	3701	0.0441876	0.0663862	1	By_ingredient	v1		矮地茶	VCAM1
467	112	23	0.0384356	0.0601548	1	By_ingredient	v1		豆蔻	ABCC2
468	202	153	0.047503	0.0699008	1	By_ingredient	v1		金沸草	ALDH2
469	343	2668	0.0321449	0.0531112	1	By_ingredient	v1		三白草	PON1
472	374	3935	0.00316375	0.015165	1	By_ingredient	v1		石韦	HK2
473	43	3952	0.00530003	0.0193925	1	By_ingredient	v1		荜澄茄	FABP1
476	26	282	0.0263462	0.046646	1	By_ingredient	v1		白药子	ATF2
481	184	2358	0.0238435	0.0438506	1	By_ingredient	v1		黄柏	NPEPPS
482	493	2772	0.0206345	0.040038	1	By_ingredient	v1		紫草	PTGER3
484	237	2366	0.00918508	0.0256575	1	By_ingredient	v1		雷公藤	NPSR1
486	310	4245	0.0464152	0.0686931	1	By_ingredient	v1		枇杷叶	GUSBP1
487	298	3537	0.02086	0.0403566	1	By_ingredient	v1		南蛇藤果	TPO
488	171	2661	0.0424061	0.0643651	1	By_ingredient	v1		厚朴	POMC
490	456	3030	0.0307946	0.0517469	1	By_ingredient	v1		益母草	SELP
491	290	1490	0.0492673	0.0716808	1	By_ingredient	v1		木棉花	GSTM2
495	135	2718	0.00259327	0.0136825	1	By_ingredient	v1		甘遂	PRKCB
496	103	62	0.00641938	0.0213625	1	By_ingredient	v1		地骨皮	ACTB
498	63	4055	0.0465686	0.0688042	1	By_ingredient	v1		沉香	PSMD3
499	356	2723	0.00352095	0.0160884	1	By_ingredient	v1		山慈菇	PRKCZ
501	498	2312	0.0184467	0.037439	1	By_ingredient	v1		紫菀	NFKB1
503	1	2718	0.0414497	0.0633926	1	By_ingredient	v1		矮地茶	PRKCB
504	217	4215	0.0380061	0.0597363	1	By_ingredient	v1		菊花	NUF2
505	161	4024	0.0176538	0.0365123	1	By_ingredient	v1		荷叶	OLR1
506	229	3920	0.0243915	0.0444131	1	By_ingredient	v1		苦楝子	RUNX1T1
507	250	577	0.00108946	0.0077202	1	By_ingredient	v1		零陵香	CDKN1A
510	334	3641	0.00753811	0.0232992	1	By_ingredient	v1		瞿麦	TXN
514	370	570	0.0120472	0.0293809	1	By_ingredient	v1		石菖蒲	CDK4
517	30	1682	0.00229233	0.0127743	1	By_ingredient	v1		柏子仁	IL10
522	353	1350	0.0157677	0.0341439	1	By_ingredient	v1		沙棘	GBA2
524	357	226	0.0302695	0.0511357	1	By_ingredient	v1		山豆根	APAF1
526	388	4106	0.0420189	0.0639691	1	By_ingredient	v1		太子参	AHSA1
531	52	487	0.0159168	0.0343574	1	By_ingredient	v1		苍术	CAT
532	61	1391	0.0265607	0.0469174	1	By_ingredient	v1		车前草	GLA
537	243	2769	0.0282261	0.0489285	1	By_ingredient	v1		莲须	PTEN
540	496	1308	0.0165331	0.0349821	1	By_ingredient	v1		紫苏叶	FXYD2
541	148	4001	0.010789	0.0277117	1	By_ingredient	v1		关黄柏	NKX3-1
542	364	4024	0.0171999	0.0359853	1	By_ingredient	v1		射干	OLR1
543	261	142	0.0215899	0.0411161	1	By_ingredient	v1		络石藤	AKR1C3
547	468	1170	0.0464358	0.0687091	1	By_ingredient	v1		玉竹	F3
548	111	1614	0.0155343	0.0339576	1	By_ingredient	v1		冬葵果	HSF1
549	58	1350	0.018166	0.0371123	1	By_ingredient	v1		柴胡	GBA2
550	364	1315	0.0228678	0.0426932	1	By_ingredient	v1		射干	G6PC
551	31	4220	0.00321478	0.0152622	1	By_ingredient	v1		败酱草	PDCD1LG2
554	217	2143	0.0491892	0.0716473	1	By_ingredient	v1		菊花	MMP9
556	184	100	0.0238435	0.0438506	1	By_ingredient	v1		黄柏	ADORA2A
558	341	2374	0.0132837	0.0310363	1	By_ingredient	v1		乳香	NR1I2
559	108	2519	0.0063275	0.0212518	1	By_ingredient	v1		冬虫夏草	PDX1
560	137	2374	0.0134671	0.0313159	1	By_ingredient	v1		高良姜	NR1I2
561	451	1614	0.0117419	0.0289275	1	By_ingredient	v1		延胡索	HSF1
562	155	3101	0.0249489	0.0450475	1	By_ingredient	v1		桂枝	SLC11A2
564	366	2027	0.0415898	0.0635484	1	By_ingredient	v1		升麻	MAP2
565	241	38	0.0480414	0.0703557	1	By_ingredient	v1		连翘	ACACA
566	74	3527	0.0071781	0.0227213	1	By_ingredient	v1		川牛膝	TOP2A
567	227	23	0.0404123	0.0621793	1	By_ingredient	v1		苦丁茶	ABCC2
568	354	287	0.01159	0.0287235	1	By_ingredient	v1		沙苑子	ATM
569	126	2615	0.00671924	0.0219536	1	By_ingredient	v1		凤仙透骨草	PLG
570	472	2490	0.0230374	0.0428673	1	By_ingredient	v1		芫花	PCNA
571	266	4057	0.0202066	0.0395137	1	By_ingredient	v1		马鞭草	SREBF2
573	278	2248	0.0424061	0.0643651	1	By_ingredient	v1		玫瑰花	NCF1
574	414	3992	0.0040782	0.0171018	1	By_ingredient	v1		乌梅	PTPN6
575	395	3408	0.00875782	0.02511	1	By_ingredient	v1		天山雪莲	TBXA2R
576	268	546	0.0194941	0.0385943	1	By_ingredient	v1		马齿苋	CD40
577	37	2027	0.0419852	0.0639557	1	By_ingredient	v1		薄荷	MAP2
579	189	32	0.022146	0.0418121	1	By_ingredient	v1		黄药子	ABCG2
580	233	3952	0.000156944	0.00198954	1	By_ingredient	v1		辣椒	FABP1
581	415	546	0.0302473	0.0511217	1	By_ingredient	v1		乌药	CD40
584	35	4047	0.00709292	0.0226234	1	By_ingredient	v1		半夏	PYY
585	217	4080	0.0191866	0.0383671	1	By_ingredient	v1		菊花	SLPI
586	341	4090	0.0347206	0.0560916	1	By_ingredient	v1		乳香	SOD3
587	444	1726	0.00793505	0.0238489	1	By_ingredient	v1		萱草根	INSR
588	214	3448	0.0458315	0.068132	1	By_ingredient	v1		景天三七	TGFB2
589	100	2824	0.000803856	0.00621075	1	By_ingredient	v1		地耳草	RAF1
590	216	2033	0.0265053	0.0468668	1	By_ingredient	v1		桔梗	MAPK1
592	165	920	0.0164762	0.0349326	1	By_ingredient	v1		黑老虎	DDIT3
595	439	2037	0.033506	0.0546385	1	By_ingredient	v1		小通草	MAPK3
596	29	1069	0.0412891	0.0631884	1	By_ingredient	v1		百合	EGF
600	222	858	0.0137033	0.0317323	1	By_ingredient	v1		橘叶	CYCS
601	309	3765	0.0357087	0.0571613	1	By_ingredient	v1		佩兰	XIAP
602	335	409	0.0146083	0.0328962	1	By_ingredient	v1		拳参	BTK
603	451	2368	0.0348188	0.0562133	1	By_ingredient	v1		延胡索	NQO1
607	147	2615	0.0178427	0.0367293	1	By_ingredient	v1		瓜蒌	PLG
608	289	2718	0.0109175	0.0278829	1	By_ingredient	v1		木蝴蝶	PRKCB
616	174	362	0.0146029	0.0328962	1	By_ingredient	v1		胡芦巴	BCL2L1
617	63	1533	0.0374307	0.0590695	1	By_ingredient	v1		沉香	HDC
619	80	3875	0.0412891	0.0631884	1	By_ingredient	v1		垂盆草	BAK1
620	294	3935	0.00464357	0.0183345	1	By_ingredient	v1		墓头回	HK2
624	195	2546	0.00733475	0.0228688	1	By_ingredient	v1		积雪草	PGD
625	252	1997	0.00224524	0.0126056	1	By_ingredient	v1		龙葵	LTA
626	306	4109	0.0179109	0.0368166	1	By_ingredient	v1		女贞子	PSME3
627	139	1771	0.0218223	0.041379	1	By_ingredient	v1		葛花	JAK2
632	329	3857	0.0306684	0.0516455	1	By_ingredient	v1		青蒿	ELK1
634	212	1170	0.0108479	0.0277597	1	By_ingredient	v1		荆芥	F3
636	452	1665	0.02086	0.0403566	1	By_ingredient	v1		洋金花	IGF2
637	264	3972	0.0382062	0.0599082	1	By_ingredient	v1		麻黄	CXCL2
638	171	3591	0.00719498	0.0227234	1	By_ingredient	v1		厚朴	TRPV3
640	23	4094	0.0290383	0.0497964	1	By_ingredient	v1		白头翁	SPP1
641	474	2721	0.000264266	0.00287598	1	By_ingredient	v1		月季花	PRKCG
645	472	622	0.00290861	0.01461	1	By_ingredient	v1		芫花	CFTR
646	134	3641	0.00713137	0.0226325	1	By_ingredient	v1		甘松	TXN
649	259	1124	0.024248	0.0442679	1	By_ingredient	v1		罗布麻叶	ERBB2
650	471	721	0.00793364	0.0238489	1	By_ingredient	v1		预知子	COL1A1
653	202	4213	0.0113823	0.0285025	1	By_ingredient	v1		金沸草	FTMT
655	259	2490	0.0322009	0.0531768	1	By_ingredient	v1		罗布麻叶	PCNA
656	274	4010	0.00811349	0.0239993	1	By_ingredient	v1		蔓荆子	CXCL11
658	415	851	0.012668	0.0302462	1	By_ingredient	v1		乌药	CXCL8
659	290	628	0.029857	0.0508168	1	By_ingredient	v1		木棉花	CHEK2
661	313	461	0.000356136	0.00352704	1	By_ingredient	v1		荠菜	CALM3
662	241	2358	0.0291067	0.0498827	1	By_ingredient	v1		连翘	NPEPPS
666	350	2459	0.0103829	0.0272241	1	By_ingredient	v1		桑椹	PAEP
668	207	2358	0.048194	0.0705186	1	By_ingredient	v1		金银花	NPEPPS
669	80	2731	0.00525591	0.019363	1	By_ingredient	v1		垂盆草	PRODH
674	28	3939	0.034054	0.0553515	1	By_ingredient	v1		百部	ITGAM
675	120	3844	0.0120456	0.0293794	1	By_ingredient	v1		番泻叶	CCK
678	314	1104	0.00601242	0.0207576	1	By_ingredient	v1		千斤拔	ENPEP
680	67	3448	0.0349686	0.0563191	1	By_ingredient	v1		茺蔚子	TGFB2
681	268	341	0.0348188	0.0562133	1	By_ingredient	v1		马齿苋	BAD
682	79	2969	0.00408272	0.0171018	1	By_ingredient	v1		穿心莲	RXRA
683	113	490	0.0420758	0.0639847	1	By_ingredient	v1		独活	CAV1
685	115	1124	0.0444717	0.066729	1	By_ingredient	v1		杜仲叶	ERBB2
689	288	490	0.0357661	0.0572418	1	By_ingredient	v1		木瓜	CAV1
690	152	1397	0.00581722	0.0204115	1	By_ingredient	v1		广枣	GLIPR2
691	320	1979	0.038451	0.0601681	1	By_ingredient	v1		芡实	LPL
693	179	880	0.0133927	0.0312286	1	By_ingredient	v1		花生衣	CYP2E1
695	44	4090	0.0149645	0.0333879	1	By_ingredient	v1		蓖麻子	SOD3
697	214	2706	0.00933816	0.0258709	1	By_ingredient	v1		景天三七	PRDX5
698	260	3934	0.0492673	0.0716808	1	By_ingredient	v1		罗汉果	GAP43
699	421	2824	0.0417462	0.0637104	1	By_ingredient	v1		西河柳	RAF1
703	210	2597	0.0258343	0.0461362	1	By_ingredient	v1		锦灯笼	PLA2G2A
704	358	129	0.0486758	0.0710564	1	By_ingredient	v1		山柰	AHR
705	243	2095	0.0386071	0.0603339	1	By_ingredient	v1		莲须	MGAM
706	154	2540	0.00713137	0.0226325	1	By_ingredient	v1		鬼针草	PFKM
708	267	1671	0.0143973	0.0327109	1	By_ingredient	v1		马勃	IGHG1
709	325	361	0.00159736	0.0100631	1	By_ingredient	v1		秦皮	BCL2
710	364	1665	0.0228678	0.0426932	1	By_ingredient	v1		射干	IGF2
712	498	1679	0.0365568	0.058054	1	By_ingredient	v1		紫菀	IKBKB
713	398	2803	0.0397139	0.0614621	1	By_ingredient	v1		天竺黄	PYGL
714	292	2130	0.0202234	0.0395339	1	By_ingredient	v1		木香	MME
716	217	2617	0.0380061	0.0597363	1	By_ingredient	v1		菊花	PLK1
720	422	2776	0.00416465	0.0173668	1	By_ingredient	v1		西红花	PTGS1
722	189	2723	0.00372506	0.0164184	1	By_ingredient	v1		黄药子	PRKCZ
723	371	2816	0.00687335	0.0223202	1	By_ingredient	v1		石见穿	RAC1
724	473	4156	0.0151044	0.0335374	1	By_ingredient	v1		芫荽	HEY1
725	414	32	0.012186	0.0295348	1	By_ingredient	v1		乌梅	ABCG2
728	164	4091	0.0176794	0.0365422	1	By_ingredient	v1		黑豆	SP1
729	58	2402	0.036003	0.0574337	1	By_ingredient	v1		柴胡	NTRK2
730	132	1069	0.0479583	0.070304	1	By_ingredient	v1		覆盆子	EGF
732	139	4091	0.0218223	0.041379	1	By_ingredient	v1		葛花	SP1
733	395	341	0.0388174	0.0605965	1	By_ingredient	v1		天山雪莲	BAD
734	30	1924	0.00357198	0.0160938	1	By_ingredient	v1		柏子仁	LCAT
740	395	4094	0.0260467	0.0463845	1	By_ingredient	v1		天山雪莲	SPP1
742	215	2769	0.0210354	0.0405201	1	By_ingredient	v1		韭菜子	PTEN
743	35	1367	0.0418152	0.0637485	1	By_ingredient	v1		半夏	GFAP
744	457	1033	0.0202294	0.0395339	1	By_ingredient	v1		益智	DUOX2
745	248	4239	0.0269635	0.0474433	1	By_ingredient	v1		灵芝	ENPP7
746	187	3440	0.0118038	0.0289767	1	By_ingredient	v1		黄芪	TFF1
747	348	3650	0.0288065	0.0495649	1	By_ingredient	v1		桑白皮	TYRP1
748	44	1567	0.0413478	0.0632618	1	By_ingredient	v1		蓖麻子	HMGCR
749	382	2314	0.0324692	0.0534489	1	By_ingredient	v1		松花粉	NFKBIA
750	23	1262	0.0290383	0.0497964	1	By_ingredient	v1		白头翁	FLT1
752	175	3475	0.0287395	0.0495167	1	By_ingredient	v1		槲寄生	TLR4
754	82	2494	0.00627647	0.0211877	1	By_ingredient	v1		葱白	PCSK9
762	232	1573	0.0131083	0.0308148	1	By_ingredient	v1		昆布	HNF4A
763	359	2696	0.0182588	0.037149	1	By_ingredient	v1		山药	PPP3CA
764	361	3527	0.0449313	0.0671712	1	By_ingredient	v1		山茱萸	TOP2A
765	155	2816	0.0371899	0.0588313	1	By_ingredient	v1		桂枝	RAC1
766	287	2027	0.00834304	0.024342	1	By_ingredient	v1		木鳖子	MAP2
767	114	2617	0.016364	0.0347932	1	By_ingredient	v1		杜仲	PLK1
769	272	2824	0.0334493	0.0545886	1	By_ingredient	v1		麦芽	RAF1
772	58	1104	0.036003	0.0574337	1	By_ingredient	v1		柴胡	ENPEP
779	250	1747	0.0300071	0.0509016	1	By_ingredient	v1		零陵香	ITGA2B
780	87	3537	0.0166338	0.0351495	1	By_ingredient	v1		大青叶	TPO
784	260	3469	0.029857	0.0508168	1	By_ingredient	v1		罗汉果	TIMP3
785	354	1612	0.0192429	0.038405	1	By_ingredient	v1		沙苑子	HSD3B2
788	89	3317	0.0136963	0.0317323	1	By_ingredient	v1		大血藤	STAT1
791	342	3952	0.00540181	0.0195448	1	By_ingredient	v1		蕤仁	FABP1
793	187	2181	0.029251	0.0500669	1	By_ingredient	v1		黄芪	MT2A
797	90	2680	6.45951e-05	0.00108419	1	By_ingredient	v1		大枣	PPARD
801	250	554	0.00206295	0.0119299	1	By_ingredient	v1		零陵香	CD86
803	467	4022	0.0484202	0.0707557	1	By_ingredient	v1		玉米须	RASGRF2
806	207	3408	0.0323922	0.0533887	1	By_ingredient	v1		金银花	TBXA2R
809	417	3990	0.0155099	0.0339576	1	By_ingredient	v1		无患子皮	NFE2L2
811	153	1696	0.0417462	0.0637104	1	By_ingredient	v1		鬼箭羽	IL1A
813	62	1124	0.0182324	0.037149	1	By_ingredient	v1		车前子	ERBB2
814	178	3893	0.0314261	0.0523344	1	By_ingredient	v1		花椒	DIO1
815	429	287	0.0117419	0.0289275	1	By_ingredient	v1		仙茅	ATM
816	265	3526	0.0282261	0.0489285	1	By_ingredient	v1		麻黄根	TOP1
818	35	1668	0.0211293	0.0406086	1	By_ingredient	v1		半夏	IGFBP3
819	230	2350	0.0111578	0.0282204	1	By_ingredient	v1		苦杏仁	NOS3
821	202	2375	0.0113823	0.0285025	1	By_ingredient	v1		金沸草	NR1I3
822	429	1924	0.00392917	0.0167799	1	By_ingredient	v1		仙茅	LCAT
828	130	2203	0.00314529	0.015165	1	By_ingredient	v1		浮萍	MYC
829	391	884	0.00183702	0.0110243	1	By_ingredient	v1		天冬	CYP3A43
830	345	574	0.0281217	0.0488751	1	By_ingredient	v1		三棱	CDK6
831	93	628	0.033154	0.0542298	1	By_ingredient	v1		丹参	CHEK2
832	114	3909	0.00821554	0.0240938	1	By_ingredient	v1		杜仲	E2F2
833	325	4184	0.00510282	0.0190975	1	By_ingredient	v1		秦皮	UGT1A6
834	250	3461	0.0201056	0.0393614	1	By_ingredient	v1		零陵香	THBD
838	111	144	0.0166957	0.0352322	1	By_ingredient	v1		冬葵果	AKT1
841	345	3952	0.00631765	0.0212518	1	By_ingredient	v1		三棱	FABP1
842	28	1700	0.0180177	0.0369561	1	By_ingredient	v1		百部	IL2
844	154	2615	0.0142126	0.0324091	1	By_ingredient	v1		鬼针草	PLG
845	270	409	0.0215448	0.0410514	1	By_ingredient	v1		马钱子	BTK
846	354	4094	0.0230473	0.0428673	1	By_ingredient	v1		沙苑子	SPP1
849	125	3085	0.0140106	0.0321924	1	By_ingredient	v1		凤尾草	SI
855	115	3935	0.00755218	0.0233174	1	By_ingredient	v1		杜仲叶	HK2
856	294	1638	0.0108635	0.0277956	1	By_ingredient	v1		墓头回	ICAM1
857	82	920	0.030994	0.0519567	1	By_ingredient	v1		葱白	DDIT3
858	440	1614	0.01326	0.0309917	1	By_ingredient	v1		薤白	HSF1
859	381	2520	0.0108302	0.0277161	1	By_ingredient	v1		四季青	PDYN
860	204	139	0.0337127	0.0549282	1	By_ingredient	v1		金莲花	AKR1B1
861	233	4196	0.0125529	0.0300666	1	By_ingredient	v1		辣椒	NOX5
862	492	2603	0.018421	0.0374324	1	By_ingredient	v1		苎麻根	PLAT
867	374	238	0.0373216	0.0589554	1	By_ingredient	v1		石韦	APP
868	86	3662	0.0196539	0.0387969	1	By_ingredient	v1		大蓟	UCP2
869	360	552	0.0174226	0.0363196	1	By_ingredient	v1		山楂叶	CD80
870	201	612	0.0175783	0.0364773	1	By_ingredient	v1		芥子	CETP
873	172	4240	0.0250727	0.0451732	1	By_ingredient	v1		胡黄连	PGP
874	21	3537	0.0417875	0.0637458	1	By_ingredient	v1		白芍	TPO
876	256	867	0.0308296	0.0517563	1	By_ingredient	v1		芦荟	CYP1B1
877	148	1125	0.00540899	0.0195448	1	By_ingredient	v1		关黄柏	ERBB3
879	308	3952	0.00733475	0.0228688	1	By_ingredient	v1		胖大海	FABP1
881	357	3909	0.00765423	0.0234368	1	By_ingredient	v1		山豆根	E2F2
886	184	389	0.047122	0.0694789	1	By_ingredient	v1		黄柏	BMP2
887	23	2248	2.25427e-06	9.06771e-05	0.198855	By_ingredient	v1		白头翁	NCF1
888	189	1696	0.0257897	0.0460771	1	By_ingredient	v1		黄药子	IL1A
890	216	22	0.01841	0.0374227	1	By_ingredient	v1		桔梗	ABCC1
893	276	3952	0.0101799	0.0269322	1	By_ingredient	v1		猫爪草	FABP1
894	370	1315	0.022065	0.041685	1	By_ingredient	v1		石菖蒲	G6PC
897	22	2547	0.0122096	0.0295348	1	By_ingredient	v1		白术	PGF
899	354	1475	0.01159	0.0287235	1	By_ingredient	v1		沙苑子	GRM1
900	145	4055	0.0184889	0.0374946	1	By_ingredient	v1		骨碎补	PSMD3
901	158	2771	0.00275552	0.0141089	1	By_ingredient	v1		海桐皮	PTGER2
904	168	2027	0.0384222	0.0601476	1	By_ingredient	v1		红花	MAP2
907	456	2598	0.012946	0.030654	1	By_ingredient	v1		益母草	PLA2G4A
908	498	2037	0.00798091	0.0239427	1	By_ingredient	v1		紫菀	MAPK3
909	152	1611	0.0116009	0.0287235	1	By_ingredient	v1		广枣	HSD3B1
911	175	2865	0.0180189	0.0369577	1	By_ingredient	v1		槲寄生	RELA
915	155	3845	0.0281716	0.0489285	1	By_ingredient	v1		桂枝	CCNB1
921	240	2731	0.00785835	0.0237467	1	By_ingredient	v1		连钱草	PRODH
923	7	1665	0.036637	0.0581492	1	By_ingredient	v1		巴戟天	IGF2
924	46	2137	0.0343486	0.0557104	1	By_ingredient	v1		扁豆花	MMP2
925	426	4019	0.00611417	0.0208847	1	By_ingredient	v1		夏枯草	MKI67
927	26	1317	0.0349748	0.0563191	1	By_ingredient	v1		白药子	G6PD
928	60	1569	0.00832705	0.024323	1	By_ingredient	v1		常山	HMOX1
930	150	3010	0.00352095	0.0160884	1	By_ingredient	v1		绵马贯众	SCNN1G
933	202	865	0.00268894	0.0139629	1	By_ingredient	v1		金沸草	CYP1A1
941	133	2182	0.0286742	0.0494643	1	By_ingredient	v1		甘草	MT3
944	63	49	0.0374307	0.0590695	1	By_ingredient	v1		沉香	ACE
945	467	920	0.0245074	0.0445103	1	By_ingredient	v1		玉米须	DDIT3
946	229	793	0.0140106	0.0321924	1	By_ingredient	v1		苦楝子	CRP
948	148	3857	0.0214627	0.0409745	1	By_ingredient	v1		关黄柏	ELK1
951	454	3918	0.0166768	0.0351984	1	By_ingredient	v1		一枝黄花	CASP9
955	30	341	0.0316986	0.0526158	1	By_ingredient	v1		柏子仁	BAD
964	341	2358	0.0209783	0.0404694	1	By_ingredient	v1		乳香	NPEPPS
966	414	726	0.0142029	0.0324091	1	By_ingredient	v1		乌梅	COL3A1
967	152	3385	0.0116009	0.0287235	1	By_ingredient	v1		广枣	TAT
971	245	1778	0.0279805	0.0487351	1	By_ingredient	v1		两面针	JUN
972	409	2038	0.0291979	0.0500177	1	By_ingredient	v1		瓦松	MAPK8
975	280	1201	0.0234374	0.0433447	1	By_ingredient	v1		猕猴桃根	FASLG
977	303	2783	0.00733045	0.0228688	1	By_ingredient	v1		牛黄	PTPN1
979	58	874	0.018166	0.0371123	1	By_ingredient	v1		柴胡	CYP2A6
980	351	2723	0.0203092	0.0395856	1	By_ingredient	v1		桑叶	PRKCZ
982	379	3030	0.0361379	0.0575949	1	By_ingredient	v1		水飞蓟	SELP
984	101	1380	0.0488789	0.0712763	1	By_ingredient	v1		地枫皮	GJA1
986	45	4088	0.00816451	0.0240503	1	By_ingredient	v1		萹蓄	TRIM26
987	428	2816	0.00626367	0.0211877	1	By_ingredient	v1		仙鹤草	RAC1
989	205	858	0.0245074	0.0445103	1	By_ingredient	v1		金钱草	CYCS
990	20	4094	0.0197392	0.0389162	1	By_ingredient	v1		白屈菜	SPP1
991	474	3650	0.0280556	0.0488178	1	By_ingredient	v1		月季花	TYRP1
992	35	3935	0.00709292	0.0226234	1	By_ingredient	v1		半夏	HK2
996	350	4088	0.00520488	0.0192843	1	By_ingredient	v1		桑椹	TRIM26
997	276	4091	0.0101799	0.0269322	1	By_ingredient	v1		猫爪草	SP1
998	104	4239	0.00489283	0.0188222	1	By_ingredient	v1		地锦草	ENPP7
1000	84	920	0.0272559	0.0478066	1	By_ingredient	v1		大腹皮	DDIT3
1001	31	883	0.00445394	0.0179588	1	By_ingredient	v1		败酱草	CYP3A4
1002	328	1726	0.0215448	0.0410514	1	By_ingredient	v1		青果	INSR
1005	349	2769	0.0234374	0.0433447	1	By_ingredient	v1		桑寄生	PTEN
1007	214	1033	0.00371512	0.0164018	1	By_ingredient	v1		景天三七	DUOX2
1009	480	2719	0.0149084	0.0333176	1	By_ingredient	v1		泽泻	PRKCD
1013	105	1614	0.0100701	0.0268169	1	By_ingredient	v1		地榆	HSF1
1014	118	4109	0.00658264	0.0216409	1	By_ingredient	v1		鹅不食草	PSME3
1016	304	1756	0.0315064	0.0524247	1	By_ingredient	v1		牛膝	ITGB2
1018	312	3935	0.00306169	0.0149185	1	By_ingredient	v1		蒲黄	HK2
1019	185	2775	0.00265347	0.0138169	1	By_ingredient	v1		黄精	PTGIS
1030	41	4094	0.0424061	0.0643651	1	By_ingredient	v1		五味子	SPP1
1033	335	2604	0.00261067	0.0137177	1	By_ingredient	v1		拳参	PLAU
1034	462	2358	0.0194681	0.0385943	1	By_ingredient	v1		淫羊藿	NPEPPS
1035	312	2459	0.00611417	0.0208847	1	By_ingredient	v1		蒲黄	PAEP
1036	151	726	0.0438109	0.0659525	1	By_ingredient	v1		广藿香	COL3A1
1037	287	2038	0.0410413	0.0628767	1	By_ingredient	v1		木鳖子	MAPK8
1039	252	481	0.0178246	0.0367014	1	By_ingredient	v1		龙葵	CASP7
1040	328	1489	0.000696923	0.00558778	1	By_ingredient	v1		青果	GSTM1
1041	278	4118	0.0354645	0.0568652	1	By_ingredient	v1		玫瑰花	CFLAR
1044	2	1668	0.0379361	0.0596555	1	By_ingredient	v1		艾叶	IGFBP3
1045	493	811	0.0155154	0.0339576	1	By_ingredient	v1		紫草	CSF2
1048	193	23	0.0359602	0.0573997	1	By_ingredient	v1		鸡屎藤	ABCC2
1049	288	2617	0.00906263	0.0255529	1	By_ingredient	v1		木瓜	PLK1
1052	260	2615	0.039611	0.0614135	1	By_ingredient	v1		罗汉果	PLG
1053	310	3474	0.0464152	0.0686931	1	By_ingredient	v1		枇杷叶	TLR2
1054	52	1457	0.0298177	0.0507998	1	By_ingredient	v1		苍术	GPT2
1056	95	297	0.0290721	0.0498514	1	By_ingredient	v1		当归	ATP5B
1057	111	3938	0.0155343	0.0339576	1	By_ingredient	v1		冬葵果	GCG
1058	28	374	0.034054	0.0553515	1	By_ingredient	v1		百部	BGLAP
1059	164	150	0.0264023	0.0467219	1	By_ingredient	v1		黑豆	ALB
1062	227	4246	0.00821554	0.0240938	1	By_ingredient	v1		苦丁茶	CASP12
1065	16	2816	0.0123493	0.0297994	1	By_ingredient	v1		白毛藤	RAC1
1067	63	3993	0.00949125	0.0260824	1	By_ingredient	v1		沉香	SCD
1069	375	1488	0.0215899	0.0411161	1	By_ingredient	v1		使君子	GSTA2
1073	133	2680	0.0286742	0.0494643	1	By_ingredient	v1		甘草	PPARD
1075	24	590	0.0100783	0.0268169	1	By_ingredient	v1		白薇	CEBPA
1076	272	3765	0.0428012	0.0648101	1	By_ingredient	v1		麦芽	XIAP
1078	194	3118	0.00836863	0.0243753	1	By_ingredient	v1		鸡血藤	SLC1A2
1083	351	3661	0.0203092	0.0395856	1	By_ingredient	v1		桑叶	UCHL1
1086	474	3085	0.000525244	0.00457158	1	By_ingredient	v1		月季花	SI
1088	343	389	0.0215448	0.0410514	1	By_ingredient	v1		三白草	BMP2
1089	168	2967	0.0193983	0.0385549	1	By_ingredient	v1		红花	RUNX2
1092	139	3915	0.0109711	0.0278829	1	By_ingredient	v1		葛花	CLDN4
1096	279	1071	0.0226378	0.0424018	1	By_ingredient	v1		梅花	EGLN1
1097	468	1124	0.0188354	0.0379308	1	By_ingredient	v1		玉竹	ERBB2
1099	76	1816	0.01092	0.0278829	1	By_ingredient	v1		川乌	KCNMA1
1100	90	3952	0.0160603	0.0344746	1	By_ingredient	v1		大枣	FABP1
1101	308	23	0.0182375	0.037149	1	By_ingredient	v1		胖大海	ABCC2
1102	233	4239	0.0249489	0.0450475	1	By_ingredient	v1		辣椒	ENPP7
1103	328	2721	0.0108302	0.0277161	1	By_ingredient	v1		青果	PRKCG
1107	231	1125	0.00816451	0.0240503	1	By_ingredient	v1		款冬花	ERBB3
1108	273	793	0.0358428	0.0573124	1	By_ingredient	v1		满山红	CRP
1109	460	2717	0.0209326	0.0404344	1	By_ingredient	v1		银柴胡	PRKCA
1110	357	4118	0.0376935	0.0594026	1	By_ingredient	v1		山豆根	CFLAR
1111	185	3765	0.0236341	0.0436071	1	By_ingredient	v1		黄精	XIAP
1116	281	2718	0.00498987	0.0189653	1	By_ingredient	v1		密蒙花	PRKCB
1117	35	867	0.0418152	0.0637485	1	By_ingredient	v1		半夏	CYP1B1
1121	290	2772	0.00270528	0.013982	1	By_ingredient	v1		木棉花	PTGER3
1123	246	2717	0.0209326	0.0404344	1	By_ingredient	v1		两头尖	PRKCA
1124	475	2025	0.00369183	0.0163232	1	By_ingredient	v1		云芝	MAOB
1126	366	4054	0.0105628	0.0274863	1	By_ingredient	v1		升麻	PGA5
1128	137	2248	6.87613e-06	0.000213053	0.608054	By_ingredient	v1		高良姜	NCF1
1129	335	3317	0.0218339	0.041379	1	By_ingredient	v1		拳参	STAT1
1130	329	380	0.00753033	0.0232992	1	By_ingredient	v1		青蒿	BIRC5
1131	1	1125	0.0115834	0.0287235	1	By_ingredient	v1		矮地茶	ERBB3
1132	167	1712	0.00346284	0.01602	1	By_ingredient	v1		红参	IL6
1133	324	1569	0.00318179	0.0152292	1	By_ingredient	v1		秦艽	HMOX1
1136	379	3155	0.00306169	0.0149185	1	By_ingredient	v1		水飞蓟	SLC2A2
1137	305	852	0.0317242	0.0526305	1	By_ingredient	v1		糯稻根	CXCR4
1138	88	356	0.0286773	0.0494672	1	By_ingredient	v1		大蒜	BCHE
1140	145	2135	0.0257897	0.0460771	1	By_ingredient	v1		骨碎补	MMP14
1141	401	4077	0.00137776	0.00909701	1	By_ingredient	v1		铁线透骨草	TERF1
1142	435	4001	0.0161616	0.0345662	1	By_ingredient	v1		香薷	NKX3-1
1143	416	3938	0.00565373	0.0201439	1	By_ingredient	v1		无患子	GCG
1144	466	481	0.0206345	0.040038	1	By_ingredient	v1		禹州漏芦	CASP7
1147	171	2696	0.0214311	0.0409537	1	By_ingredient	v1		厚朴	PPP3CA
1149	493	3300	0.0307946	0.0517469	1	By_ingredient	v1		紫草	SRC
1155	121	4001	0.00367075	0.0162566	1	By_ingredient	v1		翻白草	NKX3-1
1156	483	3590	0.029337	0.0501549	1	By_ingredient	v1		栀子	TRPV1
1159	244	2417	0.0361279	0.0575949	1	By_ingredient	v1		莲子心	ODC1
1163	375	1317	0.0246365	0.0446714	1	By_ingredient	v1		使君子	G6PD
1167	61	2038	0.0288753	0.0496468	1	By_ingredient	v1		车前草	MAPK8
1173	204	2358	0.0103742	0.0272241	1	By_ingredient	v1		金莲花	NPEPPS
1174	312	1620	0.0152166	0.0336249	1	By_ingredient	v1		蒲黄	HSPB1
1177	351	2358	0.00121772	0.00836939	1	By_ingredient	v1		桑叶	NPEPPS
1180	329	3935	0.00775629	0.0235956	1	By_ingredient	v1		青蒿	HK2
1181	202	2775	0.00285758	0.0144382	1	By_ingredient	v1		金沸草	PTGIS
1185	422	2471	0.0278278	0.0485447	1	By_ingredient	v1		西红花	PARP1
1186	57	369	0.00255258	0.0135453	1	By_ingredient	v1		侧柏叶	BDNF
1187	250	1118	0.0201056	0.0393614	1	By_ingredient	v1		零陵香	EPHX1
1188	461	3880	0.0155126	0.0339576	1	By_ingredient	v1		银杏叶	ACLY
1193	195	2680	0.00733475	0.0228688	1	By_ingredient	v1		积雪草	PPARD
1196	319	102	0.0276741	0.0483779	1	By_ingredient	v1		前胡	ADRA1A
1199	374	1618	0.0250359	0.0451226	1	By_ingredient	v1		石韦	HSPA5
1201	318	2718	0.00809774	0.0239993	1	By_ingredient	v1		牵牛子	PRKCB
1202	286	1668	0.0288065	0.0495649	1	By_ingredient	v1		牡荆子	IGFBP3
1203	132	4094	0.036187	0.057617	1	By_ingredient	v1		覆盆子	SPP1
1204	79	2671	0.0334493	0.0545886	1	By_ingredient	v1		穿心莲	POR
1205	348	3909	0.00969536	0.0263476	1	By_ingredient	v1		桑白皮	E2F2
1207	249	1700	0.0228789	0.0427094	1	By_ingredient	v1		凌霄花	IL2
1209	388	4091	0.00356888	0.0160938	1	By_ingredient	v1		太子参	SP1
1210	110	1979	0.00143881	0.00938238	1	By_ingredient	v1		冬瓜子	LPL
1214	472	244	0.042322	0.0643093	1	By_ingredient	v1		芫花	AR
1218	343	2824	0.0250908	0.045174	1	By_ingredient	v1		三白草	RAF1
1219	52	2635	0.0112861	0.0283768	1	By_ingredient	v1		苍术	PNLIP
1221	472	4010	0.00290861	0.01461	1	By_ingredient	v1		芫花	CXCL11
1222	35	748	0.0349686	0.0563191	1	By_ingredient	v1		半夏	COMT
1223	217	1710	0.0160914	0.0345343	1	By_ingredient	v1		菊花	IL4
1225	362	1601	0.0397301	0.061471	1	By_ingredient	v1		商陆	HRH1
1226	348	748	0.0475506	0.069922	1	By_ingredient	v1		桑白皮	COMT
1227	393	4134	0.00438843	0.017824	1	By_ingredient	v1		天葵子	NCOR1
1229	223	1724	0.0311979	0.052143	1	By_ingredient	v1		卷柏	INS
1230	357	1354	0.0227885	0.0425867	1	By_ingredient	v1		山豆根	GCK
1232	407	2417	0.0290017	0.049788	1	By_ingredient	v1		菟丝子	ODC1
1236	458	4047	0.00193907	0.0114304	1	By_ingredient	v1		薏苡仁	PYY
1237	328	3304	0.0321449	0.0531112	1	By_ingredient	v1		青果	SREBF1
1238	338	361	0.000601692	0.00504866	1	By_ingredient	v1		肉苁蓉	BCL2
1240	152	4213	0.0230684	0.0428838	1	By_ingredient	v1		广枣	FTMT
1241	405	2137	0.0090571	0.0255479	1	By_ingredient	v1		土茯苓	MMP2
1244	169	1665	0.000369075	0.00360299	1	By_ingredient	v1		红芪	IGF2
1245	250	2816	0.0300071	0.0509016	1	By_ingredient	v1		零陵香	RAC1
1246	31	2547	0.00641938	0.0213625	1	By_ingredient	v1		败酱草	PGF
1248	342	1232	0.0372166	0.058843	1	By_ingredient	v1		蕤仁	FGF2
1250	64	3665	0.0292778	0.050103	1	By_ingredient	v1		陈皮	UGT1A1
1251	275	793	0.0127982	0.0304107	1	By_ingredient	v1		猫眼草	CRP
1252	113	3948	0.0159887	0.034395	1	By_ingredient	v1		独活	JUND
1254	171	920	0.0354645	0.0568652	1	By_ingredient	v1		厚朴	DDIT3
1256	281	1724	0.037134	0.0587976	1	By_ingredient	v1		密蒙花	INS
1257	16	139	0.0462977	0.0686274	1	By_ingredient	v1		白毛藤	AKR1B1
1258	153	4094	0.03589	0.057326	1	By_ingredient	v1		鬼箭羽	SPP1
1259	330	1803	0.0171593	0.0359582	1	By_ingredient	v1		青皮	KCNH2
1260	369	3943	0.00648058	0.0215313	1	By_ingredient	v1		十大功劳叶	MAP3K5
1261	398	2617	0.0100783	0.0268169	1	By_ingredient	v1		天竺黄	PLK1
1262	30	2248	0.0212441	0.0406995	1	By_ingredient	v1		柏子仁	NCF1
1263	265	1724	0.035159	0.0565322	1	By_ingredient	v1		麻黄根	INS
1264	357	782	0.0227885	0.0425867	1	By_ingredient	v1		山豆根	CRAT
1265	161	1651	0.0176538	0.0365123	1	By_ingredient	v1		荷叶	IFNB1
1267	36	341	0.0445671	0.0668211	1	By_ingredient	v1		半枝莲	BAD
1268	82	23	0.030994	0.0519567	1	By_ingredient	v1		葱白	ABCC2
1270	114	3972	0.016364	0.0347932	1	By_ingredient	v1		杜仲	CXCL2
1271	212	4126	0.0212166	0.0406995	1	By_ingredient	v1		荆芥	EEF1E1
1272	204	3590	0.0206424	0.040038	1	By_ingredient	v1		金莲花	TRPV1
1275	89	4014	0.00458575	0.0182643	1	By_ingredient	v1		大血藤	NRF1
1276	142	2720	0.0196192	0.0387725	1	By_ingredient	v1		枸骨叶	PRKCE
1278	464	1679	0.0365568	0.058054	1	By_ingredient	v1		余甘子	IKBKB
1281	39	1664	0.0349528	0.0563191	1	By_ingredient	v1		北刘寄奴	IGF1R
1282	171	356	0.0373217	0.0589554	1	By_ingredient	v1		厚朴	BCHE
1284	193	2820	0.00729704	0.0228635	1	By_ingredient	v1		鸡屎藤	RAD51
1287	274	3347	0.0399185	0.0616815	1	By_ingredient	v1		蔓荆子	SULT1E1
1288	255	3650	0.0168972	0.0355548	1	By_ingredient	v1		芦根	TYRP1
1290	228	226	0.0105725	0.0274863	1	By_ingredient	v1		苦楝皮	APAF1
1291	410	883	0.000957392	0.00702626	1	By_ingredient	v1		王不留行	CYP3A4
1292	190	4091	0.0200046	0.0392602	1	By_ingredient	v1		火麻仁	SP1
1293	372	4090	0.0217526	0.0412925	1	By_ingredient	v1		石榴皮	SOD3
1296	294	1697	0.0185499	0.0375725	1	By_ingredient	v1		墓头回	IL1B
1297	262	863	0.00321478	0.0152622	1	By_ingredient	v1		绿豆	CYP17A1
1298	37	4109	0.0106649	0.0275272	1	By_ingredient	v1		薄荷	PSME3
1300	405	1489	0.0407718	0.0626179	1	By_ingredient	v1		土茯苓	GSTM1
1302	143	3408	0.0260572	0.0463845	1	By_ingredient	v1		枸杞子	TBXA2R
1303	494	2024	0.046859	0.0691779	1	By_ingredient	v1		紫花地丁	MAOA
1307	40	726	0.0396777	0.0614491	1	By_ingredient	v1		北沙参	COL3A1
1308	182	3909	0.00892994	0.0252771	1	By_ingredient	v1		槐花	E2F2
1309	411	849	0.00408226	0.0171018	1	By_ingredient	v1		威灵仙	CXCL10
1310	188	4237	0.00502623	0.0190193	1	By_ingredient	v1		黄芩	PLB1
1311	256	546	0.0257575	0.0460363	1	By_ingredient	v1		芦荟	CD40
1312	39	361	0.0341332	0.0554434	1	By_ingredient	v1		北刘寄奴	BCL2
1315	129	1201	0.0389255	0.0606537	1	By_ingredient	v1		茯苓	FASLG
1317	297	2027	0.0218643	0.0414084	1	By_ingredient	v1		南沙参	MAP2
1320	63	2464	0.00949125	0.0260824	1	By_ingredient	v1		沉香	PAM
1321	118	3893	0.0388564	0.0606094	1	By_ingredient	v1		鹅不食草	DIO1
1322	57	1367	0.0347013	0.0560861	1	By_ingredient	v1		侧柏叶	GFAP
1325	43	1380	0.0365265	0.0580469	1	By_ingredient	v1		荜澄茄	GJA1
1326	426	1380	0.0420347	0.0639691	1	By_ingredient	v1		夏枯草	GJA1
1327	92	4215	0.0175783	0.0364773	1	By_ingredient	v1		玳玳花	NUF2
1329	345	1612	0.0157206	0.0341405	1	By_ingredient	v1		三棱	HSD3B2
1330	240	2350	0.0106241	0.0275272	1	By_ingredient	v1		连钱草	NOS3
1332	83	3048	0.022232	0.0419269	1	By_ingredient	v1		大风子	SERPINE1
1333	277	572	0.0298005	0.0507939	1	By_ingredient	v1		没药	CDK5R1
1335	491	216	0.0019901	0.0116519	1	By_ingredient	v1		竹沥	AOC3
1336	184	640	0.0238435	0.0438506	1	By_ingredient	v1		黄柏	CHRNA4
1338	103	4047	0.00321478	0.0152622	1	By_ingredient	v1		地骨皮	PYY
1339	338	2681	0.00617287	0.0210068	1	By_ingredient	v1		肉苁蓉	PPARG
1340	137	4066	0.0141359	0.0323728	1	By_ingredient	v1		高良姜	TAC1
1343	375	1487	0.0246365	0.0446714	1	By_ingredient	v1		使君子	GSTA1
1348	128	546	0.0210002	0.0405001	1	By_ingredient	v1		佛手	CD40
1351	250	2967	0.0201056	0.0393614	1	By_ingredient	v1		零陵香	RUNX2
1354	148	412	0.00540899	0.0195448	1	By_ingredient	v1		关黄柏	BUB1
1355	184	2721	0.0238435	0.0438506	1	By_ingredient	v1		黄柏	PRKCG
1356	353	874	0.0157677	0.0341439	1	By_ingredient	v1		沙棘	CYP2A6
1358	122	3993	0.00877685	0.0251287	1	By_ingredient	v1		防风	SCD
1359	153	3915	0.00607236	0.0208847	1	By_ingredient	v1		鬼箭羽	CLDN4
1360	84	4246	0.00551105	0.0197561	1	By_ingredient	v1		大腹皮	CASP12
1361	168	577	0.00957692	0.0262273	1	By_ingredient	v1		红花	CDKN1A
1363	45	2993	0.00816451	0.0240503	1	By_ingredient	v1		萹蓄	SCARB1
1367	292	546	0.0334797	0.054623	1	By_ingredient	v1		木香	CD40
1369	262	142	0.022291	0.041988	1	By_ingredient	v1		绿豆	AKR1C3
1370	235	3408	0.00509644	0.0190975	1	By_ingredient	v1		老鹳草	TBXA2R
1374	450	1573	0.00473836	0.018604	1	By_ingredient	v1		亚麻子	HNF4A
1378	112	4127	0.0308678	0.0518068	1	By_ingredient	v1		豆蔻	PTGES
1379	429	3993	0.00392917	0.0167799	1	By_ingredient	v1		仙茅	SCD
1380	82	3844	0.0187124	0.0377978	1	By_ingredient	v1		葱白	CCK
1383	187	3527	0.0176538	0.0365123	1	By_ingredient	v1		黄芪	TOP2A
1384	57	139	0.0128719	0.0305492	1	By_ingredient	v1		侧柏叶	AKR1B1
1385	329	1262	0.0456503	0.0679301	1	By_ingredient	v1		青蒿	FLT1
1388	87	2775	0.00418431	0.0173668	1	By_ingredient	v1		大青叶	PTGIS
1391	381	2350	0.00235733	0.0129815	1	By_ingredient	v1		四季青	NOS3
1393	349	1124	0.0176292	0.0365123	1	By_ingredient	v1		桑寄生	ERBB2
1395	207	4215	0.0323922	0.0533887	1	By_ingredient	v1		金银花	NUF2
1396	405	4091	0.00753811	0.0232992	1	By_ingredient	v1		土茯苓	SP1
1400	305	2824	0.0369138	0.05851	1	By_ingredient	v1		糯稻根	RAF1
1404	298	3155	0.00525591	0.019363	1	By_ingredient	v1		南蛇藤果	SLC2A2
1406	99	2024	0.0216359	0.0411993	1	By_ingredient	v1		灯心草	MAOA
1407	474	3845	0.016545	0.0350062	1	By_ingredient	v1		月季花	CCNB1
1408	217	4001	0.0380061	0.0597363	1	By_ingredient	v1		菊花	NKX3-1
1415	319	2037	0.0230115	0.0428673	1	By_ingredient	v1		前胡	MAPK3
1417	104	3844	0.00733045	0.0228688	1	By_ingredient	v1		地锦草	CCK
1418	392	3918	0.0449585	0.0671915	1	By_ingredient	v1		天花粉	CASP9
1419	254	282	0.0209432	0.0404344	1	By_ingredient	v1		漏芦	ATF2
1420	77	2519	0.0103587	0.0272241	1	By_ingredient	v1		川芎	PDX1
1421	164	230	0.0264023	0.0467219	1	By_ingredient	v1		黑豆	APOA1
1423	353	59	0.0157677	0.0341439	1	By_ingredient	v1		沙棘	ACSL4
1424	397	1724	0.035159	0.0565322	1	By_ingredient	v1		天仙子	INS
1426	36	2836	0.00505179	0.0190193	1	By_ingredient	v1		半枝莲	RASA1
1427	69	3844	0.0217329	0.0412925	1	By_ingredient	v1		楮实子	CCK
1428	412	875	0.0381202	0.0598636	1	By_ingredient	v1		委陵菜	CYP2B6
1429	121	3972	0.00367075	0.0162566	1	By_ingredient	v1		翻白草	CXCL2
1430	28	4220	0.00862377	0.0248961	1	By_ingredient	v1		百部	PDCD1LG2
1431	321	2635	0.01159	0.0287235	1	By_ingredient	v1		茜草	PNLIP
1432	133	2696	0.0427025	0.064705	1	By_ingredient	v1		甘草	PPP3CA
1433	74	2181	0.0119355	0.029195	1	By_ingredient	v1		川牛膝	MT2A
1434	469	1404	0.022226	0.0419238	1	By_ingredient	v1		郁金	GLS2
1436	125	490	0.0278278	0.0485447	1	By_ingredient	v1		凤尾草	CAV1
1437	471	194	0.0127872	0.0304107	1	By_ingredient	v1		预知子	AMY2A
1442	217	1404	0.0380061	0.0597363	1	By_ingredient	v1		菊花	GLS2
1444	5	3935	0.00474562	0.0186094	1	By_ingredient	v1		八角莲	HK2
1445	293	1215	0.029337	0.0501549	1	By_ingredient	v1		木贼	FCER2
1446	440	2865	0.0142655	0.0325222	1	By_ingredient	v1		薤白	RELA
1448	348	1665	0.038224	0.0599169	1	By_ingredient	v1		桑白皮	IGF2
1450	313	4034	0.00382712	0.0166498	1	By_ingredient	v1		荠菜	PAWR
1452	77	58	0.0103587	0.0272241	1	By_ingredient	v1		川芎	ACSL1
1453	296	1215	0.0272442	0.0477937	1	By_ingredient	v1		南鹤虱	FCER2
1455	252	32	0.0133978	0.0312286	1	By_ingredient	v1		龙葵	ABCG2
1457	310	1404	0.0311872	0.0521414	1	By_ingredient	v1		枇杷叶	GLS2
1458	98	3918	0.0131933	0.030921	1	By_ingredient	v1		倒扣草	CASP9
1459	240	4044	0.0386829	0.0604156	1	By_ingredient	v1		连钱草	PECAM1
1460	475	2071	0.0342473	0.055577	1	By_ingredient	v1		云芝	ME1
1461	60	1215	0.0302328	0.0511217	1	By_ingredient	v1		常山	FCER2
1464	150	825	0.0140106	0.0321924	1	By_ingredient	v1		绵马贯众	CTGF
1467	182	1614	0.0265526	0.0469174	1	By_ingredient	v1		槐花	HSF1
1468	208	2721	4.32491e-05	0.00081269	1	By_ingredient	v1		金樱子	PRKCG
1469	271	3527	0.0244459	0.0444636	1	By_ingredient	v1		马尾莲	TOP2A
1472	428	2550	0.00689818	0.0223893	1	By_ingredient	v1		仙鹤草	PGR
1473	422	3908	0.017483	0.0363435	1	By_ingredient	v1		西红花	E2F1
1474	94	481	0.00854218	0.0247395	1	By_ingredient	v1		淡豆豉	CASP7
1477	353	4210	0.0157677	0.0341439	1	By_ingredient	v1		沙棘	ADM2
1478	472	793	0.0115847	0.0287235	1	By_ingredient	v1		芫花	CRP
1482	243	874	0.00357198	0.0160938	1	By_ingredient	v1		莲须	CYP2A6
1483	34	4091	0.00957054	0.0262107	1	By_ingredient	v1		半边莲	SP1
1487	169	232	0.0389301	0.0606537	1	By_ingredient	v1		红芪	APOB
1491	233	3918	0.0188208	0.0379308	1	By_ingredient	v1		辣椒	CASP9
1493	159	1618	0.0166182	0.0351257	1	By_ingredient	v1		海藻	HSPA5
1494	288	409	0.026945	0.047423	1	By_ingredient	v1		木瓜	BTK
1495	140	1690	0.0190505	0.0382125	1	By_ingredient	v1		功劳木	IL13
1496	113	1696	0.0369138	0.05851	1	By_ingredient	v1		独活	IL1A
1497	237	1690	0.03624	0.0576567	1	By_ingredient	v1		雷公藤	IL13
1499	255	2769	0.0444326	0.0666829	1	By_ingredient	v1		芦根	PTEN
1502	472	341	0.0258802	0.046192	1	By_ingredient	v1		芫花	BAD
1504	239	849	0.00525591	0.019363	1	By_ingredient	v1		荔枝核	CXCL10
1505	336	1232	0.0110912	0.0281227	1	By_ingredient	v1		人参	FGF2
1506	278	151	0.00719498	0.0227234	1	By_ingredient	v1		玫瑰花	ALDH18A1
1511	441	1103	0.00918508	0.0256575	1	By_ingredient	v1		辛夷	ENOX2
1516	346	1108	0.0333036	0.0544112	1	By_ingredient	v1		三七	EP300
1530	244	3908	0.0114299	0.0285676	1	By_ingredient	v1		莲子心	E2F1
1536	351	2374	0.0137273	0.0317721	1	By_ingredient	v1		桑叶	NR1I2
1537	454	1170	0.00192585	0.0113957	1	By_ingredient	v1		一枝黄花	F3
1539	189	883	0.00593479	0.0205644	1	By_ingredient	v1		黄药子	CYP3A4
1541	320	1170	0.044236	0.0664409	1	By_ingredient	v1		芡实	F3
1544	152	2615	0.000199739	0.0023673	1	By_ingredient	v1		广枣	PLG
1547	468	2769	0.0250359	0.0451226	1	By_ingredient	v1		玉竹	PTEN
1548	375	793	0.0123938	0.0298733	1	By_ingredient	v1		使君子	CRP
1550	461	4024	0.0458218	0.068132	1	By_ingredient	v1		银杏叶	OLR1
1551	98	1726	0.0230473	0.0428673	1	By_ingredient	v1		倒扣草	INSR
1552	164	3662	0.000464829	0.00421869	1	By_ingredient	v1		黑豆	UCP2
1553	433	2783	0.0118937	0.0291392	1	By_ingredient	v1		香加皮	PTPN1
1554	190	150	0.029857	0.0508168	1	By_ingredient	v1		火麻仁	ALB
1555	467	879	0.00987523	0.0265479	1	By_ingredient	v1		玉米须	CYP2D6
1557	303	477	0.00733045	0.0228688	1	By_ingredient	v1		牛黄	CASP1
1558	345	1979	0.0403691	0.0621518	1	By_ingredient	v1		三棱	LPL
1563	86	2402	0.00987523	0.0265479	1	By_ingredient	v1		大蓟	NTRK2
1564	62	1664	0.0361379	0.0575949	1	By_ingredient	v1		车前子	IGF1R
1565	154	2775	0.00357198	0.0160938	1	By_ingredient	v1		鬼针草	PTGIS
1571	191	409	0.0161197	0.0345662	1	By_ingredient	v1		鸡骨草	BTK
1572	251	226	0.0136066	0.0315623	1	By_ingredient	v1		龙胆	APAF1
1574	391	2679	0.0254217	0.0456458	1	By_ingredient	v1		天冬	PPARA
1575	129	1108	0.0147766	0.0330747	1	By_ingredient	v1		茯苓	EP300
1576	108	297	0.0250727	0.0451732	1	By_ingredient	v1		冬虫夏草	ATP5B
1577	353	2402	0.0312876	0.0521952	1	By_ingredient	v1		沙棘	NTRK2
1578	171	3085	0.028473	0.0492579	1	By_ingredient	v1		厚朴	SI
1580	196	3048	0.0282175	0.0489285	1	By_ingredient	v1		急性子	SERPINE1
1585	319	2833	0.0161616	0.0345662	1	By_ingredient	v1		前胡	RARB
1588	473	3765	0.00763152	0.0234368	1	By_ingredient	v1		芫荽	XIAP
1589	433	2203	0.00477766	0.0186651	1	By_ingredient	v1		香加皮	MYC
1590	479	3304	0.0357087	0.0571613	1	By_ingredient	v1		泽漆	SREBF1
1591	315	2203	0.00249432	0.0133881	1	By_ingredient	v1		千金子	MYC
1592	173	2865	0.0350829	0.0564561	1	By_ingredient	v1		胡椒	RELA
1595	233	1118	0.0249489	0.0450475	1	By_ingredient	v1		辣椒	EPHX1
1596	268	287	0.0117419	0.0289275	1	By_ingredient	v1		马齿苋	ATM
1597	24	2615	0.0200561	0.0393002	1	By_ingredient	v1		白薇	PLG
1599	491	1682	0.039077	0.0608393	1	By_ingredient	v1		竹沥	IL10
1600	353	129	0.00186689	0.0111438	1	By_ingredient	v1		沙棘	AHR
1601	12	2088	0.0134969	0.0313694	1	By_ingredient	v1		白花菜子	MET
1603	466	1696	0.0180782	0.0370337	1	By_ingredient	v1		禹州漏芦	IL1A
1604	341	1696	0.0482713	0.070614	1	By_ingredient	v1		乳香	IL1A
1605	177	1671	8.01943e-05	0.0012572	1	By_ingredient	v1		虎杖	IGHG1
1606	190	4180	0.0100526	0.0268169	1	By_ingredient	v1		火麻仁	KCNK10
1607	475	1682	0.0311814	0.0521414	1	By_ingredient	v1		云芝	IL10
1609	33	4239	0.0237392	0.0437354	1	By_ingredient	v1		板蓝根	ENPP7
1611	264	2417	0.0372559	0.0588752	1	By_ingredient	v1		麻黄	ODC1
1612	137	4037	0.0349686	0.0563191	1	By_ingredient	v1		高良姜	PCOLCE
1613	174	2772	0.0452171	0.0674388	1	By_ingredient	v1		胡芦巴	PTGER3
1614	462	3188	0.0130209	0.0307311	1	By_ingredient	v1		淫羊藿	SLC5A5
1615	115	2836	0.00755218	0.0233174	1	By_ingredient	v1		杜仲叶	RASA1
1617	461	2816	0.0458218	0.068132	1	By_ingredient	v1		银杏叶	RAC1
1620	225	56	0.0400227	0.0617843	1	By_ingredient	v1		苦参	ACPP
1623	250	477	0.0300071	0.0509016	1	By_ingredient	v1		零陵香	CASP1
1624	114	3408	0.016364	0.0347932	1	By_ingredient	v1		杜仲	TBXA2R
1625	432	461	0.0358588	0.057326	1	By_ingredient	v1		香附	CALM3
1626	125	1712	0.00101321	0.00731357	1	By_ingredient	v1		凤尾草	IL6
1629	296	3448	0.0227551	0.0425493	1	By_ingredient	v1		南鹤虱	TGFB2
1631	237	4078	0.0182863	0.0371911	1	By_ingredient	v1		雷公藤	TFAM
1632	472	4134	0.00290861	0.01461	1	By_ingredient	v1		芫花	NCOR1
1633	231	2680	0.0162628	0.0346838	1	By_ingredient	v1		款冬花	PPARD
1634	9	1033	0.0454875	0.0677712	1	By_ingredient	v1		白扁豆	DUOX2
1635	497	4194	0.0258736	0.0461858	1	By_ingredient	v1		紫苏子	RETN
1637	132	2681	0.0144629	0.0327519	1	By_ingredient	v1		覆盆子	PPARG
1638	187	4094	0.0349986	0.0563379	1	By_ingredient	v1		黄芪	SPP1
1639	401	1367	0.0082392	0.0241431	1	By_ingredient	v1		铁线透骨草	GFAP
1641	327	1489	0.0309959	0.0519567	1	By_ingredient	v1		青风藤	GSTM1
1643	334	23	0.0187403	0.0378169	1	By_ingredient	v1		瞿麦	ABCC2
1647	292	527	0.0334797	0.054623	1	By_ingredient	v1		木香	CCR5
1650	451	102	0.017169	0.0359695	1	By_ingredient	v1		延胡索	ADRA1A
1651	422	4237	0.000434645	0.00402662	1	By_ingredient	v1		西红花	PLB1
1654	234	2769	0.0286242	0.0494112	1	By_ingredient	v1		莱菔子	PTEN
1655	107	1125	0.00663367	0.0217295	1	By_ingredient	v1		丁香	ERBB3
1656	355	4010	0.0113283	0.0283993	1	By_ingredient	v1		砂仁	CXCL11
1658	266	1620	0.0497573	0.0722153	1	By_ingredient	v1		马鞭草	HSPB1
1660	367	2636	0.0250911	0.045174	1	By_ingredient	v1		生姜	PNP
1661	454	1033	0.0430374	0.0650875	1	By_ingredient	v1		一枝黄花	DUOX2
1664	352	1726	0.0364839	0.0580083	1	By_ingredient	v1		桑枝	INSR
1666	483	2680	2.42486e-05	0.000534565	1	By_ingredient	v1		栀子	PPARD
1671	266	3701	0.0348073	0.0562133	1	By_ingredient	v1		马鞭草	VCAM1
1672	107	1697	0.00330269	0.0155513	1	By_ingredient	v1		丁香	IL1B
1673	376	2679	0.0427212	0.0647188	1	By_ingredient	v1		柿蒂	PPARA
1676	225	4215	0.0116009	0.0287235	1	By_ingredient	v1		苦参	NUF2
1681	184	3993	0.00801143	0.0239716	1	By_ingredient	v1		黄柏	SCD
1683	233	4068	0.0249489	0.0450475	1	By_ingredient	v1		辣椒	UCP3
1684	27	1573	0.0383836	0.0601075	1	By_ingredient	v1		白芷	HNF4A
1685	357	3862	0.00765423	0.0234368	1	By_ingredient	v1		山豆根	CDC25A
1687	496	2706	0.0165331	0.0349821	1	By_ingredient	v1		紫苏叶	PRDX5
1688	57	554	0.0403677	0.0621518	1	By_ingredient	v1		侧柏叶	CD86
1689	474	3886	0.0372323	0.0588563	1	By_ingredient	v1		月季花	BID
1690	80	389	0.0311279	0.0520851	1	By_ingredient	v1		垂盆草	BMP2
1691	331	2027	0.0059066	0.0205211	1	By_ingredient	v1		青葙子	MAP2
1693	134	2597	0.0282261	0.0489285	1	By_ingredient	v1		甘松	PLA2G2A
1695	58	3127	0.018166	0.0371123	1	By_ingredient	v1		柴胡	SLC22A5
1696	290	4126	0.0200046	0.0392602	1	By_ingredient	v1		木棉花	EEF1E1
1697	361	2358	0.0449313	0.0671712	1	By_ingredient	v1		山茱萸	NPEPPS
1700	27	3588	0.0129612	0.030654	1	By_ingredient	v1		白芷	TRPM8
1701	222	2597	0.0218366	0.041379	1	By_ingredient	v1		橘叶	PLA2G2A
1702	116	2088	0.0393326	0.0610945	1	By_ingredient	v1		断血流	MET
1703	422	1679	0.0278278	0.0485447	1	By_ingredient	v1		西红花	IKBKB
1704	136	612	0.0240417	0.044061	1	By_ingredient	v1		干姜	CETP
1710	115	516	0.00984564	0.0265479	1	By_ingredient	v1		杜仲叶	CCL2
1711	131	811	0.0212441	0.0406995	1	By_ingredient	v1		附子	CSF2
1715	398	1367	0.0299343	0.0508719	1	By_ingredient	v1		天竺黄	GFAP
1716	96	4055	0.0406592	0.0624805	1	By_ingredient	v1		党参	PSMD3
1717	43	1712	0.00970501	0.0263714	1	By_ingredient	v1		荜澄茄	IL6
1718	217	4176	0.0191866	0.0383671	1	By_ingredient	v1		菊花	ALG5
1720	467	3952	0.00987523	0.0265479	1	By_ingredient	v1		玉米须	FABP1
1721	442	3938	0.0103742	0.0272241	1	By_ingredient	v1		徐长卿	GCG
1723	423	1573	0.0223362	0.0420221	1	By_ingredient	v1		西洋参	HNF4A
1728	12	380	0.0324708	0.0534489	1	By_ingredient	v1		白花菜子	BIRC5
1729	178	1620	0.0262572	0.0465612	1	By_ingredient	v1		花椒	HSPB1
1730	61	3409	0.000178068	0.00218487	1	By_ingredient	v1		车前草	TBXAS1
1732	215	3048	0.026226	0.0465612	1	By_ingredient	v1		韭菜子	SERPINE1
1736	200	194	0.0217469	0.0412925	1	By_ingredient	v1		绞股蓝	AMY2A
1737	43	380	0.0441816	0.0663817	1	By_ingredient	v1		荜澄茄	BIRC5
1740	423	105	0.0206466	0.040038	1	By_ingredient	v1		西洋参	ADRB1
1742	151	2967	0.0127167	0.0303233	1	By_ingredient	v1		广藿香	RUNX2
1743	346	2402	0.022327	0.0420173	1	By_ingredient	v1		三七	NTRK2
1745	240	4001	0.0156553	0.0341112	1	By_ingredient	v1		连钱草	NKX3-1
1746	150	786	0.0448312	0.0670828	1	By_ingredient	v1		绵马贯众	CREB1
1747	459	1665	0.010775	0.0277117	1	By_ingredient	v1		茵陈	IGF2
1748	155	612	0.0249489	0.0450475	1	By_ingredient	v1		桂枝	CETP
1751	314	4047	0.00301066	0.0148459	1	By_ingredient	v1		千斤拔	PYY
1752	115	1724	0.00245002	0.0132088	1	By_ingredient	v1		杜仲叶	INS
1754	249	1778	0.00446224	0.0179882	1	By_ingredient	v1		凌霄花	JUN
1755	475	1392	0.041871	0.0638137	1	By_ingredient	v1		云芝	GLB1
1756	150	3780	0.00352095	0.0160884	1	By_ingredient	v1		绵马贯众	YWHAB
1757	292	3190	0.00678675	0.0221146	1	By_ingredient	v1		木香	SLC6A1
1758	207	809	0.016329	0.0347682	1	By_ingredient	v1		金银花	CRYZ
1760	467	3048	0.0484202	0.0707557	1	By_ingredient	v1		玉米须	SERPINE1
1761	181	858	0.0257575	0.0460363	1	By_ingredient	v1		化橘红	CYCS
1762	108	3993	0.0063275	0.0212518	1	By_ingredient	v1		冬虫夏草	SCD
1768	231	3701	0.0232817	0.0431877	1	By_ingredient	v1		款冬花	VCAM1
1769	35	726	0.0486136	0.0709868	1	By_ingredient	v1		半夏	COL3A1
1770	312	1457	0.024237	0.0442679	1	By_ingredient	v1		蒲黄	GPT2
1773	171	1430	0.0143386	0.0326012	1	By_ingredient	v1		厚朴	GNRH1
1774	23	361	0.0123887	0.0298733	1	By_ingredient	v1		白头翁	BCL2
1775	115	1272	0.0418119	0.0637485	1	By_ingredient	v1		杜仲叶	FOS
1776	27	2494	0.0129612	0.030654	1	By_ingredient	v1		白芷	PCSK9
1778	193	4010	0.00729704	0.0228635	1	By_ingredient	v1		鸡屎藤	CXCL11
1779	34	2037	0.00849553	0.0246612	1	By_ingredient	v1		半边莲	MAPK3
1780	483	4001	0.00987523	0.0265479	1	By_ingredient	v1		栀子	NKX3-1
1781	301	3908	0.044602	0.0668441	1	By_ingredient	v1		牛蒡子	E2F1
1784	323	1202	0.0441717	0.0663769	1	By_ingredient	v1		茄根	FASN
1786	58	721	0.0224888	0.0422319	1	By_ingredient	v1		柴胡	COL1A1
1789	171	850	0.0214311	0.0409537	1	By_ingredient	v1		厚朴	CXCL12
1791	274	2718	0.0215376	0.0410514	1	By_ingredient	v1		蔓荆子	PRKCB
1793	283	2452	0.00295964	0.0146812	1	By_ingredient	v1		墨旱莲	P2RY12
1794	187	3928	0.0118038	0.0289767	1	By_ingredient	v1		黄芪	IL18
1797	494	4239	0.00356888	0.0160938	1	By_ingredient	v1		紫花地丁	ENPP7
1798	261	4118	0.0154686	0.0339576	1	By_ingredient	v1		络石藤	CFLAR
1799	155	4194	0.0492779	0.0716808	1	By_ingredient	v1		桂枝	RETN
1800	292	865	0.014361	0.0326488	1	By_ingredient	v1		木香	CYP1A1
1801	177	2803	0.0286242	0.0494112	1	By_ingredient	v1		虎杖	PYGL
1802	174	389	0.0341065	0.0554115	1	By_ingredient	v1		胡芦巴	BMP2
1803	49	2368	0.019128	0.0383073	1	By_ingredient	v1		布渣叶	NQO1
1805	225	3188	0.0116009	0.0287235	1	By_ingredient	v1		苦参	SLC5A5
1806	365	1611	0.00794476	0.0238489	1	By_ingredient	v1		伸筋草	HSD3B1
1807	153	2027	0.00021765	0.00251384	1	By_ingredient	v1		鬼箭羽	MAP2
1809	44	32	0.0179308	0.0368406	1	By_ingredient	v1		蓖麻子	ABCG2
1811	12	2842	0.0230287	0.0428673	1	By_ingredient	v1		白花菜子	RB1
1813	41	1490	0.0354645	0.0568652	1	By_ingredient	v1		五味子	GSTM2
1815	288	1665	0.000121645	0.00167539	1	By_ingredient	v1		木瓜	IGF2
1820	232	62	0.00875782	0.02511	1	By_ingredient	v1		昆布	ACTB
1823	114	62	0.016364	0.0347932	1	By_ingredient	v1		杜仲	ACTB
1824	206	726	0.0275351	0.0481923	1	By_ingredient	v1		金荞麦	COL3A1
1825	467	850	0.0147766	0.0330747	1	By_ingredient	v1		玉米须	CXCL12
1826	250	3662	0.039809	0.0615672	1	By_ingredient	v1		零陵香	UCP2
1828	342	22	0.00809198	0.0239993	1	By_ingredient	v1		蕤仁	ABCC1
1832	480	811	0.012792	0.0304107	1	By_ingredient	v1		泽泻	CSF2
1833	469	2373	0.022226	0.0419238	1	By_ingredient	v1		郁金	NR1H4
1835	125	1315	0.0140106	0.0321924	1	By_ingredient	v1		凤尾草	G6PC
1837	496	3921	0.0327938	0.0537681	1	By_ingredient	v1		紫苏叶	SMAD1
1843	172	1367	0.0373742	0.0590076	1	By_ingredient	v1		胡黄连	GFAP
1846	216	287	0.01841	0.0374227	1	By_ingredient	v1		桔梗	ATM
1850	257	3319	0.0486308	0.0710071	1	By_ingredient	v1		鹿衔草	STAT3
1857	43	4091	0.00530003	0.0193925	1	By_ingredient	v1		荜澄茄	SP1
1860	80	3317	0.04633	0.0686274	1	By_ingredient	v1		垂盆草	STAT1
1861	296	230	0.0137151	0.0317481	1	By_ingredient	v1		南鹤虱	APOA1
1862	454	3408	0.00875782	0.02511	1	By_ingredient	v1		一枝黄花	TBXA2R
1863	284	3935	0.00500077	0.0189653	1	By_ingredient	v1		牡丹皮	HK2
1866	119	4001	0.00479102	0.0186651	1	By_ingredient	v1		儿茶	NKX3-1
1867	103	1564	0.00641938	0.0213625	1	By_ingredient	v1		地骨皮	HMGB1
1874	184	1125	0.00801143	0.0239716	1	By_ingredient	v1		黄柏	ERBB3
1875	331	570	0.0434865	0.0655669	1	By_ingredient	v1		青葙子	CDK4
1876	470	2603	0.00854153	0.0247395	1	By_ingredient	v1		郁李仁	PLAT
1877	467	4042	0.00987523	0.0265479	1	By_ingredient	v1		玉米须	PDGFA
1878	192	3048	0.0106668	0.0275272	1	By_ingredient	v1		鸡冠花	SERPINE1
1882	185	3153	0.0079397	0.0238489	1	By_ingredient	v1		黄精	SLC2A1
1885	58	356	0.0440259	0.0662097	1	By_ingredient	v1		柴胡	BCHE
1886	178	4001	0.010586	0.0274963	1	By_ingredient	v1		花椒	NKX3-1
1887	200	1665	0.0429731	0.0650336	1	By_ingredient	v1		绞股蓝	IGF2
1893	114	1354	0.0244459	0.0444636	1	By_ingredient	v1		杜仲	GCK
1894	426	546	0.0152166	0.0336249	1	By_ingredient	v1		夏枯草	CD40
1895	407	1317	0.0146046	0.0328962	1	By_ingredient	v1		菟丝子	G6PD
1896	346	4005	0.0333036	0.0544112	1	By_ingredient	v1		三七	MAP2K4
1897	499	153	0.0155067	0.0339576	1	By_ingredient	v1		葛根	ALDH2
1901	367	150	0.0459702	0.0682499	1	By_ingredient	v1		生姜	ALB
1906	39	144	0.00565185	0.0201439	1	By_ingredient	v1		北刘寄奴	AKT1
1907	261	2042	0.00621591	0.0210993	1	By_ingredient	v1		络石藤	MAPT
1909	189	739	0.033037	0.0541176	1	By_ingredient	v1		黄药子	COL7A1
1914	465	2095	0.000332041	0.00336072	1	By_ingredient	v1		鱼腥草	MGAM
1915	348	1924	0.00969536	0.0263476	1	By_ingredient	v1		桑白皮	LCAT
1918	315	793	0.0113823	0.0285025	1	By_ingredient	v1		千金子	CRP
1919	114	1806	0.0324619	0.053448	1	By_ingredient	v1		杜仲	KCNJ11
1921	229	2095	0.000658344	0.0053646	1	By_ingredient	v1		苦楝子	MGAM
1924	421	4001	0.0121082	0.0294515	1	By_ingredient	v1		西河柳	NKX3-1
1925	370	1803	0.0106089	0.0275226	1	By_ingredient	v1		石菖蒲	KCNH2
1929	7	2816	0.0276049	0.0482883	1	By_ingredient	v1		巴戟天	RAC1
1930	499	1070	0.0209252	0.0404344	1	By_ingredient	v1		葛根	EGFR
1935	354	3662	0.0154237	0.0339177	1	By_ingredient	v1		沙苑子	UCP2
1936	171	1328	0.00719498	0.0227234	1	By_ingredient	v1		厚朴	GAL
1937	184	4094	0.047122	0.0694789	1	By_ingredient	v1		黄柏	SPP1
1943	298	3993	0.00525591	0.019363	1	By_ingredient	v1		南蛇藤果	SCD
1944	382	1436	0.0399625	0.0617377	1	By_ingredient	v1		松花粉	GOT1
1945	498	1501	0.0230055	0.0428653	1	By_ingredient	v1		紫菀	GUSB
1946	474	3915	0.00944022	0.0260589	1	By_ingredient	v1		月季花	CLDN4
1947	196	2680	0.00570714	0.0202463	1	By_ingredient	v1		急性子	PPARD
1948	45	1108	0.0242953	0.0442818	1	By_ingredient	v1		萹蓄	EP300
1952	40	2668	1.529e-05	0.000381873	1	By_ingredient	v1		北沙参	PON1
1955	6	2680	0.00652111	0.0215933	1	By_ingredient	v1		巴豆	PPARD
1957	79	878	0.0192516	0.038405	1	By_ingredient	v1		穿心莲	CYP2C9
1959	47	1712	0.0246098	0.0446486	1	By_ingredient	v1		槟榔	IL6
1963	169	3650	0.0235421	0.0434688	1	By_ingredient	v1		红芪	TYRP1
1964	478	2772	0.00651414	0.0215933	1	By_ingredient	v1		泽兰	PTGER3
1965	314	541	0.0179308	0.0368406	1	By_ingredient	v1		千斤拔	CD36
1967	280	2769	0.0234374	0.0433447	1	By_ingredient	v1		猕猴桃根	PTEN
1968	57	2604	0.000784949	0.0061047	1	By_ingredient	v1		侧柏叶	PLAU
1971	410	3844	0.00443311	0.0179078	1	By_ingredient	v1		王不留行	CCK
1973	310	3972	0.0311872	0.0521414	1	By_ingredient	v1		枇杷叶	CXCL2
1974	170	1487	0.010162	0.0269299	1	By_ingredient	v1		猴枣	GSTA1
1977	418	1533	0.0352468	0.0566291	1	By_ingredient	v1		吴茱萸	HDC
1978	194	3092	0.0411528	0.06303	1	By_ingredient	v1		鸡血藤	SIRT1
1980	5	1696	0.0327551	0.0537475	1	By_ingredient	v1		八角莲	IL1A
1982	240	1125	0.00785835	0.0237467	1	By_ingredient	v1		连钱草	ERBB3
1984	81	2471	0.0373469	0.0589762	1	By_ingredient	v1		椿皮	PARP1
1986	25	147	0.0420758	0.0639847	1	By_ingredient	v1		白鲜皮	ALAD
1987	487	3527	0.00534867	0.0194871	1	By_ingredient	v1		肿节风	TOP2A
1988	348	1755	0.0475506	0.069922	1	By_ingredient	v1		桑白皮	ITGB1
1989	353	4071	0.0312876	0.0521952	1	By_ingredient	v1		沙棘	TCF7
1990	498	2248	1.91781e-06	8.06893e-05	0.16969	By_ingredient	v1		紫菀	NCF1
1992	306	1219	0.0179109	0.0368166	1	By_ingredient	v1		女贞子	FDPS
1995	278	1125	0.00719498	0.0227234	1	By_ingredient	v1		玫瑰花	ERBB3
1996	40	3935	0.00576619	0.0203496	1	By_ingredient	v1		北沙参	HK2
1998	412	2095	0.0418524	0.0637942	1	By_ingredient	v1		委陵菜	MGAM
1999	155	1086	0.0492779	0.0716808	1	By_ingredient	v1		桂枝	ELANE
2000	9	4024	0.0138668	0.0319753	1	By_ingredient	v1		白扁豆	OLR1
2001	272	2598	0.024007	0.0440267	1	By_ingredient	v1		麦芽	PLA2G4A
2002	132	490	0.0479583	0.070304	1	By_ingredient	v1		覆盆子	CAV1
2003	15	4055	0.0250076	0.0451009	1	By_ingredient	v1		白蔹	PSMD3
2004	300	1696	0.03067	0.0516455	1	By_ingredient	v1		闹羊花	IL1A
2005	33	3863	0.0469173	0.0692361	1	By_ingredient	v1		板蓝根	CDC25C
2007	182	1668	0.0265526	0.0469174	1	By_ingredient	v1		槐花	IGFBP3
2010	44	3028	0.0471157	0.0694789	1	By_ingredient	v1		蓖麻子	SELE
2011	432	4127	0.021061	0.0405553	1	By_ingredient	v1		香附	PTGES
2012	202	3537	0.0113823	0.0285025	1	By_ingredient	v1		金沸草	TPO
2015	278	1697	0.00414832	0.0173109	1	By_ingredient	v1		玫瑰花	IL1B
2016	306	4010	0.0179109	0.0368166	1	By_ingredient	v1		女贞子	CXCL11
2017	266	4037	0.0497573	0.0722153	1	By_ingredient	v1		马鞭草	PCOLCE
2019	439	3990	0.0105155	0.0274311	1	By_ingredient	v1		小通草	NFE2L2
2020	97	1487	0.0117795	0.0289749	1	By_ingredient	v1		刀豆	GSTA1
2021	51	150	0.0226378	0.0424018	1	By_ingredient	v1		苍耳子	ALB
2022	212	3048	0.00481486	0.018725	1	By_ingredient	v1		荆芥	SERPINE1
2023	295	1571	0.0040782	0.0171018	1	By_ingredient	v1		南瓜子	HNF1A
2024	9	654	0.0230055	0.0428653	1	By_ingredient	v1		白扁豆	CHUK
2025	281	1201	0.0298177	0.0507998	1	By_ingredient	v1		密蒙花	FASLG
2027	366	3980	0.0210146	0.0405138	1	By_ingredient	v1		升麻	GUCY2F
2029	229	3085	0.0140106	0.0321924	1	By_ingredient	v1		苦楝子	SI
2030	144	129	0.0329668	0.0540277	1	By_ingredient	v1		谷精草	AHR
2033	65	1665	0.0278736	0.0485916	1	By_ingredient	v1		赤芍	IGF2
2035	466	3648	0.0333185	0.0544254	1	By_ingredient	v1		禹州漏芦	TYR
2038	205	522	0.0196539	0.0387969	1	By_ingredient	v1		金钱草	CCND2
2040	44	2140	0.044236	0.0664409	1	By_ingredient	v1		蓖麻子	MMP3
2041	30	2203	0.00386725	0.0167014	1	By_ingredient	v1		柏子仁	MYC
2045	11	849	0.00540899	0.0195448	1	By_ingredient	v1		白果	CXCL10
2047	412	1200	0.01159	0.0287235	1	By_ingredient	v1		委陵菜	FAS
2048	63	3908	0.0465686	0.0688042	1	By_ingredient	v1		沉香	E2F1
2050	28	2668	0.00255773	0.0135661	1	By_ingredient	v1		百部	PON1
2051	453	477	0.00458575	0.0182643	1	By_ingredient	v1		野菊花	CASP1
2057	418	23	0.0438637	0.0660073	1	By_ingredient	v1		吴茱萸	ABCC2
2059	132	793	0.0242713	0.0442718	1	By_ingredient	v1		覆盆子	CRP
2065	44	1696	0.0208884	0.0404018	1	By_ingredient	v1		蓖麻子	IL1A
2067	478	4177	0.013795	0.0319093	1	By_ingredient	v1		泽兰	HERC5
2069	310	2143	0.0298785	0.0508446	1	By_ingredient	v1		枇杷叶	MMP9
2070	375	851	0.0034197	0.0158954	1	By_ingredient	v1		使君子	CXCL8
2073	485	2027	0.00346567	0.01602	1	By_ingredient	v1		枳壳	MAP2
2076	83	3648	0.0288069	0.0495649	1	By_ingredient	v1		大风子	TYR
2077	21	558	0.0353674	0.0567804	1	By_ingredient	v1		白芍	CDC25B
2078	464	389	0.0275434	0.0481923	1	By_ingredient	v1		余甘子	BMP2
2079	411	654	0.0202474	0.0395461	1	By_ingredient	v1		威灵仙	CHUK
2080	154	2717	0.000445509	0.00409166	1	By_ingredient	v1		鬼针草	PRKCA
2083	466	1170	0.0383469	0.0600797	1	By_ingredient	v1		禹州漏芦	F3
2085	348	1170	0.00903624	0.0254956	1	By_ingredient	v1		桑白皮	F3
2087	286	2836	0.00969536	0.0263476	1	By_ingredient	v1		牡荆子	RASA1
2089	227	2027	0.0324619	0.053448	1	By_ingredient	v1		苦丁茶	MAP2
2090	451	1471	0.00784311	0.0237315	1	By_ingredient	v1		延胡索	GRIN2D
2091	133	1723	0.014441	0.0327417	1	By_ingredient	v1		甘草	INPPL1
2092	201	4088	0.00882788	0.0251881	1	By_ingredient	v1		芥子	TRIM26
2094	34	3908	0.0237567	0.0437402	1	By_ingredient	v1		半边莲	E2F1
2095	40	865	0.0105289	0.0274351	1	By_ingredient	v1		北沙参	CYP1A1
2098	147	2824	0.0310178	0.0519622	1	By_ingredient	v1		瓜蒌	RAF1
2099	228	1929	0.0313897	0.0523102	1	By_ingredient	v1		苦楝皮	LDLR
2104	161	1533	0.0234695	0.0433803	1	By_ingredient	v1		荷叶	HDC
2106	387	2671	0.0205375	0.0399144	1	By_ingredient	v1		娑罗子	POR
2108	151	490	0.0499122	0.0723806	1	By_ingredient	v1		广藿香	CAV1
2111	393	4022	0.0430374	0.0650875	1	By_ingredient	v1		天葵子	RASGRF2
2113	153	194	0.00712061	0.0226325	1	By_ingredient	v1		鬼箭羽	AMY2A
2114	355	2520	0.033603	0.0547565	1	By_ingredient	v1		砂仁	PDYN
2116	395	2358	0.0131083	0.0308148	1	By_ingredient	v1		天山雪莲	NPEPPS
2118	228	1485	0.0288112	0.0495666	1	By_ingredient	v1		苦楝皮	GSR
2119	76	861	0.0217214	0.0412925	1	By_ingredient	v1		川乌	CYP11B1
2121	334	477	0.0112861	0.0283768	1	By_ingredient	v1		瞿麦	CASP1
2125	105	3972	0.00672455	0.0219564	1	By_ingredient	v1		地榆	CXCL2
2126	459	4213	0.010775	0.0277117	1	By_ingredient	v1		茵陈	FTMT
2128	473	3408	0.0299813	0.0508999	1	By_ingredient	v1		芫荽	TBXA2R
2132	208	282	0.022747	0.0425432	1	By_ingredient	v1		金樱子	ATF2
2136	259	2671	0.0282325	0.048931	1	By_ingredient	v1		罗布麻叶	POR
2137	148	1690	0.0214627	0.0409745	1	By_ingredient	v1		关黄柏	IL13
2141	178	2661	0.0314261	0.0523344	1	By_ingredient	v1		花椒	POMC
2142	338	3920	0.0271862	0.0477507	1	By_ingredient	v1		肉苁蓉	RUNX1T1
2144	114	2027	0.0324619	0.053448	1	By_ingredient	v1		杜仲	MAP2
2145	50	3863	0.0348493	0.0562133	1	By_ingredient	v1		蚕沙	CDC25C
2146	137	2720	0.0211293	0.0406086	1	By_ingredient	v1		高良姜	PRKCE
2147	345	369	0.0403691	0.0621518	1	By_ingredient	v1		三棱	BDNF
2148	25	3935	0.00535796	0.0194871	1	By_ingredient	v1		白鲜皮	HK2
2149	474	151	0.00944022	0.0260589	1	By_ingredient	v1		月季花	ALDH18A1
2150	149	4001	0.00967211	0.0263305	1	By_ingredient	v1		贯叶金丝桃	NKX3-1
2151	91	789	0.047122	0.0694789	1	By_ingredient	v1		大皂角	CRH
2155	169	1367	0.0465335	0.0688042	1	By_ingredient	v1		红芪	GFAP
2157	355	3408	0.0225288	0.0422513	1	By_ingredient	v1		砂仁	TBXA2R
2159	314	1711	0.0208884	0.0404018	1	By_ingredient	v1		千斤拔	IL5
2160	388	106	0.00281394	0.0143151	1	By_ingredient	v1		太子参	ADRB2
2162	250	2133	0.0300071	0.0509016	1	By_ingredient	v1		零陵香	MMP10
2164	129	3346	0.00494974	0.0188592	1	By_ingredient	v1		茯苓	SULT1A1
2167	92	883	0.0304725	0.0514129	1	By_ingredient	v1		玳玳花	CYP3A4
2169	150	4035	0.0140106	0.0321924	1	By_ingredient	v1		绵马贯众	MAPK7
2171	207	546	0.00257294	0.0136247	1	By_ingredient	v1		金银花	CD40
2173	446	2550	0.0157364	0.0341439	1	By_ingredient	v1		旋覆花	PGR
2176	442	721	0.0441949	0.0663881	1	By_ingredient	v1		徐长卿	COL1A1
2177	254	3475	0.0209432	0.0404344	1	By_ingredient	v1		漏芦	TLR4
2178	84	142	0.0379511	0.0596722	1	By_ingredient	v1		大腹皮	AKR1C3
2182	176	1436	0.00475183	0.0186279	1	By_ingredient	v1		虎耳草	GOT1
2183	284	4047	0.00500077	0.0189653	1	By_ingredient	v1		牡丹皮	PYY
2184	116	2546	0.0113979	0.0285272	1	By_ingredient	v1		断血流	PGD
2190	274	580	0.0477101	0.0700854	1	By_ingredient	v1		蔓荆子	CDKN2A
2191	368	2203	0.0479778	0.0703279	1	By_ingredient	v1		十大功劳根	MYC
2194	82	1705	0.0248724	0.0449847	1	By_ingredient	v1		葱白	IL2RA
2195	149	793	0.0192516	0.038405	1	By_ingredient	v1		贯叶金丝桃	CRP
2197	217	4126	0.0380061	0.0597363	1	By_ingredient	v1		菊花	EEF1E1
2198	103	2490	0.0254352	0.0456458	1	By_ingredient	v1		地骨皮	PCNA
2199	407	721	0.0236269	0.0436071	1	By_ingredient	v1		菟丝子	COL1A1
2200	483	1367	0.000359051	0.00353649	1	By_ingredient	v1		栀子	GFAP
2203	499	461	5.71159e-06	0.00018465	0.50465	By_ingredient	v1		葛根	CALM3
2205	144	1618	0.0166182	0.0351257	1	By_ingredient	v1		谷精草	HSPA5
2207	425	1103	0.00974639	0.0264223	1	By_ingredient	v1		细辛	ENOX2
2209	261	721	0.00072716	0.00578039	1	By_ingredient	v1		络石藤	COL1A1
2210	330	3665	0.015966	0.0343843	1	By_ingredient	v1		青皮	UGT1A1
2211	496	809	0.0165331	0.0349821	1	By_ingredient	v1		紫苏叶	CRYZ
2213	341	1215	0.0415197	0.0634655	1	By_ingredient	v1		乳香	FCER2
2215	159	2603	0.0289047	0.0496809	1	By_ingredient	v1		海藻	PLAT
2221	278	563	0.0214311	0.0409537	1	By_ingredient	v1		玫瑰花	CDH1
2222	267	2682	0.00356888	0.0160938	1	By_ingredient	v1		马勃	PPARGC1A
2226	473	3549	0.0151044	0.0335374	1	By_ingredient	v1		芫荽	TREH
2227	301	1367	0.00120145	0.00828625	1	By_ingredient	v1		牛蒡子	GFAP
2228	343	3408	0.00723307	0.022749	1	By_ingredient	v1		三白草	TBXA2R
2232	107	3701	0.0157713	0.0341492	1	By_ingredient	v1		丁香	VCAM1
2233	64	3005	0.0159405	0.0343843	1	By_ingredient	v1		陈皮	SCN5A
2237	171	1924	0.00719498	0.0227234	1	By_ingredient	v1		厚朴	LCAT
2240	31	4231	0.00641938	0.0213625	1	By_ingredient	v1		败酱草	PPARGC1B
2243	438	1202	0.0171161	0.0358771	1	By_ingredient	v1		小蓟	FASN
2245	207	883	0.0138278	0.0319596	1	By_ingredient	v1		金银花	CYP3A4
2249	158	449	0.00550359	0.0197561	1	By_ingredient	v1		海桐皮	CACNA1H
2250	440	1618	0.0349748	0.0563191	1	By_ingredient	v1		薤白	HSPA5
2252	278	1690	0.028473	0.0492579	1	By_ingredient	v1		玫瑰花	IL13
2253	473	3993	0.0151044	0.0335374	1	By_ingredient	v1		芫荽	SCD
2254	34	4010	0.00479665	0.0186651	1	By_ingredient	v1		半边莲	CXCL11
2256	107	1620	0.0327345	0.0537277	1	By_ingredient	v1		丁香	HSPB1
2258	355	3549	0.0113283	0.0283993	1	By_ingredient	v1		砂仁	TREH
2259	31	2603	0.0440927	0.0662831	1	By_ingredient	v1		败酱草	PLAT
2261	414	4001	0.0040782	0.0171018	1	By_ingredient	v1		乌梅	NKX3-1
2263	445	3048	0.0232319	0.0431333	1	By_ingredient	v1		玄参	SERPINE1
2265	397	409	0.0212441	0.0406995	1	By_ingredient	v1		天仙子	BTK
2266	111	2037	0.00993875	0.0266736	1	By_ingredient	v1		冬葵果	MAPK3
2267	164	612	0.0176794	0.0365422	1	By_ingredient	v1		黑豆	CETP
2268	21	3549	0.0106139	0.0275226	1	By_ingredient	v1		白芍	TREH
2271	496	92	0.0327938	0.0537681	1	By_ingredient	v1		紫苏叶	ADCYAP1
2273	11	4047	0.00540899	0.0195448	1	By_ingredient	v1		白果	PYY
2275	474	4091	0.0187918	0.0378836	1	By_ingredient	v1		月季花	SP1
2276	32	2681	0.0478793	0.0702774	1	By_ingredient	v1		斑蝥	PPARG
2277	214	3409	8.67292e-05	0.00131999	1	By_ingredient	v1		景天三七	TBXAS1
2278	121	3590	0.010973	0.0278829	1	By_ingredient	v1		翻白草	TRPV1
2279	179	142	0.00854261	0.0247395	1	By_ingredient	v1		花生衣	AKR1C3
2280	308	554	0.0254403	0.0456458	1	By_ingredient	v1		胖大海	CD86
2281	75	865	0.02692	0.0473933	1	By_ingredient	v1		川射干	CYP1A1
2282	232	1104	0.00875782	0.02511	1	By_ingredient	v1		昆布	ENPEP
2285	472	1567	0.0399726	0.0617488	1	By_ingredient	v1		芫花	HMGCR
2287	107	144	0.0262732	0.0465766	1	By_ingredient	v1		丁香	AKT1
2288	231	1614	0.0242953	0.0442818	1	By_ingredient	v1		款冬花	HSF1
2291	356	1201	0.0278278	0.0485447	1	By_ingredient	v1		山慈菇	FASLG
2292	284	3650	0.0149282	0.0333439	1	By_ingredient	v1		牡丹皮	TYRP1
2293	173	2769	0.0491311	0.071598	1	By_ingredient	v1		胡椒	PTEN
2294	355	1711	0.00258418	0.0136654	1	By_ingredient	v1		砂仁	IL5
2299	161	1671	0.0280427	0.0488165	1	By_ingredient	v1		荷叶	IGHG1
2301	295	2312	0.00814017	0.0240483	1	By_ingredient	v1		南瓜子	NFKB1
2302	474	1170	0.00858459	0.0248162	1	By_ingredient	v1		月季花	F3
2305	361	456	0.0449313	0.0671712	1	By_ingredient	v1		山茱萸	CAD
2307	43	2368	0.0236341	0.0436071	1	By_ingredient	v1		荜澄茄	NQO1
2309	343	4001	0.00723307	0.022749	1	By_ingredient	v1		三白草	NKX3-1
2310	47	1124	0.0257471	0.0460363	1	By_ingredient	v1		槟榔	ERBB2
2313	116	2617	0.0113979	0.0285272	1	By_ingredient	v1		断血流	PLK1
2315	7	102	0.025131	0.0452368	1	By_ingredient	v1		巴戟天	ADRA1A
2318	122	3938	0.0261015	0.0464126	1	By_ingredient	v1		防风	GCG
2319	208	2095	0.000777302	0.00606819	1	By_ingredient	v1		金樱子	MGAM
2321	255	4094	0.0335114	0.0546385	1	By_ingredient	v1		芦根	SPP1
2322	249	1033	0.00408056	0.0171018	1	By_ingredient	v1		凌霄花	DUOX2
2323	397	2603	0.0488789	0.0712763	1	By_ingredient	v1		天仙子	PLAT
2324	217	2839	0.0191866	0.0383671	1	By_ingredient	v1		菊花	RASSF1
2325	486	1618	0.0246365	0.0446714	1	By_ingredient	v1		枳实	HSPA5
2331	407	1070	0.0414313	0.0633807	1	By_ingredient	v1		菟丝子	EGFR
2332	485	2038	0.0172156	0.0360157	1	By_ingredient	v1		枳壳	MAPK8
2333	387	4090	0.0147123	0.0330162	1	By_ingredient	v1		娑罗子	SOD3
2336	13	2668	0.000192028	0.00230182	1	By_ingredient	v1		白花蛇舌草	PON1
2338	462	522	0.0258736	0.0461858	1	By_ingredient	v1		淫羊藿	CCND2
2340	19	1979	0.0397301	0.061471	1	By_ingredient	v1		白前	LPL
2343	438	2375	0.00265103	0.0138169	1	By_ingredient	v1		小蓟	NR1I3
2345	116	3920	0.0393326	0.0610945	1	By_ingredient	v1		断血流	RUNX1T1
2347	475	570	0.0464172	0.0686931	1	By_ingredient	v1		云芝	CDK4
2348	422	487	0.0139392	0.0321255	1	By_ingredient	v1		西红花	CAT
2350	67	1696	0.0486136	0.0709868	1	By_ingredient	v1		茺蔚子	IL1A
2351	175	3765	0.0428012	0.0648101	1	By_ingredient	v1		槲寄生	XIAP
2353	274	38	0.0399185	0.0616815	1	By_ingredient	v1		蔓荆子	ACACA
2355	216	297	0.0244717	0.0444999	1	By_ingredient	v1		桔梗	ATP5B
2356	350	2464	0.00520488	0.0192843	1	By_ingredient	v1		桑椹	PAM
2357	241	4010	0.00979742	0.0264388	1	By_ingredient	v1		连翘	CXCL11
2359	111	2368	0.0458896	0.0681886	1	By_ingredient	v1		冬葵果	NQO1
2361	472	2350	0.00152701	0.00976023	1	By_ingredient	v1		芫花	NOS3
2362	414	1201	0.0162157	0.0346572	1	By_ingredient	v1		乌梅	FASLG
2365	349	3972	0.00591066	0.0205211	1	By_ingredient	v1		桑寄生	CXCL2
2368	200	2836	0.01092	0.0278829	1	By_ingredient	v1		绞股蓝	RASA1
2369	385	1170	0.0435017	0.0655776	1	By_ingredient	v1		苏合香	F3
2378	181	2772	0.0408955	0.0627148	1	By_ingredient	v1		化橘红	PTGER3
2382	225	2025	0.016018	0.0344562	1	By_ingredient	v1		苦参	MAOB
2383	393	3993	0.00438843	0.017824	1	By_ingredient	v1		天葵子	SCD
2385	143	2617	0.0260572	0.0463845	1	By_ingredient	v1		枸杞子	PLK1
2386	58	2839	0.018166	0.0371123	1	By_ingredient	v1		柴胡	RASSF1
2389	296	3527	0.0137151	0.0317481	1	By_ingredient	v1		南鹤虱	TOP2A
2390	494	3502	0.00136378	0.00904481	1	By_ingredient	v1		紫花地丁	TNF
2391	169	3935	0.00790937	0.0238489	1	By_ingredient	v1		红芪	HK2
2393	423	4239	0.0149464	0.0333661	1	By_ingredient	v1		西洋参	ENPP7
2394	364	1690	0.0228678	0.0426932	1	By_ingredient	v1		射干	IL13
2398	246	1682	0.0459355	0.0682293	1	By_ingredient	v1		两头尖	IL10
2399	230	55	0.0160603	0.0344746	1	By_ingredient	v1		苦杏仁	ACP5
2401	94	1170	0.0159595	0.0343843	1	By_ingredient	v1		淡豆豉	F3
2403	177	2598	0.0179861	0.0368972	1	By_ingredient	v1		虎杖	PLA2G4A
2404	63	1353	0.0188929	0.0379869	1	By_ingredient	v1		沉香	GCH1
2405	176	2723	0.00244935	0.0132061	1	By_ingredient	v1		虎耳草	PRKCZ
2411	137	612	0.0141359	0.0323728	1	By_ingredient	v1		高良姜	CETP
2412	328	793	0.0144145	0.0327109	1	By_ingredient	v1		青果	CRP
2413	8	2723	0.00214319	0.0122101	1	By_ingredient	v1		菝葜	PRKCZ
2414	346	1614	0.0333036	0.0544112	1	By_ingredient	v1		三七	HSF1
2418	82	3952	0.0125139	0.0300406	1	By_ingredient	v1		葱白	FABP1
2420	92	1985	0.00882788	0.0251881	1	By_ingredient	v1		玳玳花	LRP1
2421	422	726	0.0243915	0.0444131	1	By_ingredient	v1		西红花	COL3A1
2423	462	3935	0.00653161	0.0215933	1	By_ingredient	v1		淫羊藿	HK2
2424	350	628	0.0155343	0.0339576	1	By_ingredient	v1		桑椹	CHEK2
2425	193	1711	0.0499821	0.0724534	1	By_ingredient	v1		鸡屎藤	IL5
2427	262	830	0.0410077	0.062858	1	By_ingredient	v1		绿豆	CTNNB1
2430	276	2706	0.00510282	0.0190975	1	By_ingredient	v1		猫爪草	PRDX5
2431	458	541	0.0115796	0.0287235	1	By_ingredient	v1		薏苡仁	CD36
2432	300	2368	0.0392608	0.0610236	1	By_ingredient	v1		闹羊花	NQO1
2435	67	2135	0.0486136	0.0709868	1	By_ingredient	v1		茺蔚子	MMP14
2437	345	3662	0.012596	0.0301282	1	By_ingredient	v1		三棱	UCP2
2438	284	32	0.0296357	0.0505892	1	By_ingredient	v1		牡丹皮	ABCG2
2439	360	838	0.039293	0.0610512	1	By_ingredient	v1		山楂叶	CTSD
2441	79	2769	0.0381365	0.0598636	1	By_ingredient	v1		穿心莲	PTEN
2443	363	3934	0.0401654	0.0619288	1	By_ingredient	v1		蛇床子	GAP43
2444	141	2062	0.0469549	0.0692776	1	By_ingredient	v1		钩藤	MCL1
2445	27	1682	0.0272675	0.047824	1	By_ingredient	v1		白芷	IL10
2447	465	4001	0.00499464	0.0189653	1	By_ingredient	v1		鱼腥草	NKX3-1
2448	152	1069	0.0456091	0.0678826	1	By_ingredient	v1		广枣	EGF
2454	337	2680	0.0139332	0.0321153	1	By_ingredient	v1		人参叶	PPARD
2455	300	3972	0.00885943	0.0251881	1	By_ingredient	v1		闹羊花	CXCL2
2456	231	1712	0.00112981	0.00793489	1	By_ingredient	v1		款冬花	IL6
2459	464	849	0.00464357	0.0183345	1	By_ingredient	v1		余甘子	CXCL10
2463	425	1430	0.0193983	0.0385549	1	By_ingredient	v1		细辛	GNRH1
2465	268	3908	0.0194941	0.0385943	1	By_ingredient	v1		马齿苋	E2F1
2467	16	409	0.024548	0.0445593	1	By_ingredient	v1		白毛藤	BTK
2471	261	2717	0.0276738	0.0483779	1	By_ingredient	v1		络石藤	PRKCA
2472	477	102	0.0417158	0.0636815	1	By_ingredient	v1		皂角刺	ADRA1A
2473	69	3952	0.0145412	0.0328507	1	By_ingredient	v1		楮实子	FABP1
2474	103	4076	0.047168	0.0695224	1	By_ingredient	v1		地骨皮	TEP1
2476	190	2697	0.0200046	0.0392602	1	By_ingredient	v1		火麻仁	PPP5C
2477	4	4077	0.00316375	0.015165	1	By_ingredient	v1		八角茴香	TERF1
2479	188	878	0.032661	0.0536389	1	By_ingredient	v1		黄芩	CYP2C9
2482	355	4239	0.0225288	0.0422513	1	By_ingredient	v1		砂仁	ENPP7
2484	53	2816	0.00198888	0.0116519	1	By_ingredient	v1		草苁蓉	RAC1
2485	231	793	0.0322627	0.0532411	1	By_ingredient	v1		款冬花	CRP
2486	466	2375	0.01037	0.0272241	1	By_ingredient	v1		禹州漏芦	NR1I3
2487	499	1869	0.00366925	0.0162566	1	By_ingredient	v1		葛根	KLK3
2489	459	1170	0.0398223	0.0615759	1	By_ingredient	v1		茵陈	F3
2491	125	2203	0.00375981	0.0165516	1	By_ingredient	v1		凤尾草	MYC
2493	169	2721	0.0235421	0.0434688	1	By_ingredient	v1		红芪	PRKCG
2495	182	150	0.0265526	0.0469174	1	By_ingredient	v1		槐花	ALB
2496	113	1319	0.0472104	0.0695711	1	By_ingredient	v1		独活	GABBR1
2497	456	2368	0.0231843	0.0430622	1	By_ingredient	v1		益母草	NQO1
2498	255	3920	0.0389874	0.0607237	1	By_ingredient	v1		芦根	RUNX1T1
2499	44	3530	0.00994925	0.0266977	1	By_ingredient	v1		蓖麻子	TP53
2500	115	2314	0.0271405	0.0476951	1	By_ingredient	v1		杜仲叶	NFKBIA
2501	366	866	0.0152001	0.0336249	1	By_ingredient	v1		升麻	CYP1A2
2502	329	1651	0.02309	0.0429132	1	By_ingredient	v1		青蒿	IFNB1
2503	474	2668	6.66839e-05	0.00110641	1	By_ingredient	v1		月季花	PON1
2506	199	2034	0.0311279	0.0520851	1	By_ingredient	v1		降香	MAPK10
2507	74	4085	0.0284112	0.0492021	1	By_ingredient	v1		川牛膝	TIMP1
2509	107	1071	0.0197703	0.03895	1	By_ingredient	v1		丁香	EGLN1
2511	355	4068	0.0225288	0.0422513	1	By_ingredient	v1		砂仁	UCP3
2513	370	3927	0.032916	0.0539574	1	By_ingredient	v1		石菖蒲	HAS2
2514	8	2350	0.0420221	0.0639691	1	By_ingredient	v1		菝葜	NOS3
2518	339	3844	0.0152313	0.0336249	1	By_ingredient	v1		肉豆蔻	CCK
2526	381	4010	0.003623	0.0161857	1	By_ingredient	v1		四季青	CXCL11
2532	264	89	0.0192887	0.038405	1	By_ingredient	v1		麻黄	ADCY2
2533	250	3886	0.039809	0.0615672	1	By_ingredient	v1		零陵香	BID
2534	210	3641	0.00652111	0.0215933	1	By_ingredient	v1		锦灯笼	TXN
2537	381	852	0.0215448	0.0410514	1	By_ingredient	v1		四季青	CXCR4
2539	73	4112	0.00739909	0.0230104	1	By_ingredient	v1		川木通	CD83
2541	234	3662	0.0144145	0.0327109	1	By_ingredient	v1		莱菔子	UCP2
2542	490	2772	0.0258343	0.0461362	1	By_ingredient	v1		竹节参	PTGER3
2546	41	1614	0.0214311	0.0409537	1	By_ingredient	v1		五味子	HSF1
2547	378	61	0.0347013	0.0560861	1	By_ingredient	v1		鼠曲草	ACTA2
2548	214	1711	0.001766	0.0108006	1	By_ingredient	v1		景天三七	IL5
2549	422	3764	0.000498915	0.00443826	1	By_ingredient	v1		西红花	XDH
2555	250	226	0.039809	0.0615672	1	By_ingredient	v1		零陵香	APAF1
2556	451	789	0.0233476	0.0432519	1	By_ingredient	v1		延胡索	CRH
2562	487	32	0.0106695	0.0275272	1	By_ingredient	v1		肿节风	ABCG2
2565	364	2137	0.0202393	0.0395436	1	By_ingredient	v1		射干	MMP2
2568	72	2248	0.0397449	0.0614831	1	By_ingredient	v1		川楝子	NCF1
2569	434	1491	0.0365155	0.0580469	1	By_ingredient	v1		香茅	GSTP1
2571	478	3300	0.00975627	0.0264223	1	By_ingredient	v1		泽兰	SRC
2572	25	490	0.0420758	0.0639847	1	By_ingredient	v1		白鲜皮	CAV1
2573	124	880	0.0255258	0.04576	1	By_ingredient	v1		粉萆薢	CYP2E1
2574	343	726	0.0250908	0.045174	1	By_ingredient	v1		三白草	COL3A1
2576	244	2429	0.0204818	0.0398595	1	By_ingredient	v1		莲子心	OPRK1
2577	183	2773	0.00239833	0.0130874	1	By_ingredient	v1		槐角	PTGFR
2580	319	3893	0.0477101	0.0700854	1	By_ingredient	v1		前胡	DIO1
2581	28	2598	0.0423858	0.0643651	1	By_ingredient	v1		百部	PLA2G4A
2582	149	2350	0.00417398	0.0173668	1	By_ingredient	v1		贯叶金丝桃	NOS3
2584	143	2839	0.0131143	0.0308148	1	By_ingredient	v1		枸杞子	RASSF1
2587	285	2494	0.0043374	0.0177694	1	By_ingredient	v1		牡荆叶	PCSK9
2588	446	1620	0.0131985	0.030921	1	By_ingredient	v1		旋覆花	HSPB1
2589	466	2490	0.0206345	0.040038	1	By_ingredient	v1		禹州漏芦	PCNA
2590	206	2720	0.0118937	0.0291392	1	By_ingredient	v1		金荞麦	PRKCE
2591	153	1620	0.0299983	0.0509016	1	By_ingredient	v1		鬼箭羽	HSPB1
2596	445	1232	0.032376	0.0533887	1	By_ingredient	v1		玄参	FGF2
2597	20	2772	0.0262333	0.0465612	1	By_ingredient	v1		白屈菜	PTGER3
2598	91	3948	0.0238435	0.0438506	1	By_ingredient	v1		大皂角	JUND
2599	341	580	0.0415197	0.0634655	1	By_ingredient	v1		乳香	CDKN2A
2600	306	777	0.0355019	0.0568901	1	By_ingredient	v1		女贞子	CPT1A
2601	184	1665	0.0316651	0.0526158	1	By_ingredient	v1		黄柏	IGF2
2602	268	4118	0.0194941	0.0385943	1	By_ingredient	v1		马齿苋	CFLAR
2605	31	1705	0.0127982	0.0304107	1	By_ingredient	v1		败酱草	IL2RA
2607	479	2095	0.0434713	0.0655563	1	By_ingredient	v1		泽漆	MGAM
2608	275	2671	0.022291	0.041988	1	By_ingredient	v1		猫眼草	POR
2609	118	1117	0.0131223	0.0308148	1	By_ingredient	v1		鹅不食草	EPHB2
2610	451	3590	0.0233476	0.0432519	1	By_ingredient	v1		延胡索	TRPV1
2611	395	1618	0.034579	0.0559518	1	By_ingredient	v1		天山雪莲	HSPA5
2612	312	148	0.0121916	0.0295348	1	By_ingredient	v1		蒲黄	ALAS1
2613	222	3707	0.00550359	0.0197561	1	By_ingredient	v1		橘叶	VDR
2616	231	4091	0.0162628	0.0346838	1	By_ingredient	v1		款冬花	SP1
2617	154	2723	0.00357198	0.0160938	1	By_ingredient	v1		鬼针草	PRKCZ
2622	132	4090	0.0302473	0.0511217	1	By_ingredient	v1		覆盆子	SOD3
2623	166	3938	0.0209783	0.0404694	1	By_ingredient	v1		黑芝麻	GCG
2624	20	2056	0.00331683	0.0155513	1	By_ingredient	v1		白屈菜	MC4R
2625	88	3030	0.0307946	0.0517469	1	By_ingredient	v1		大蒜	SELP
2627	133	140	0.0427025	0.064705	1	By_ingredient	v1		甘草	AKR1C1
2630	15	232	0.0250076	0.0451009	1	By_ingredient	v1		白蔹	APOB
2635	63	1756	0.0282058	0.0489285	1	By_ingredient	v1		沉香	ITGB2
2636	207	4057	0.0323922	0.0533887	1	By_ingredient	v1		金银花	SREBF2
2637	442	2615	0.0138087	0.0319193	1	By_ingredient	v1		徐长卿	PLG
2638	479	3908	0.0199963	0.0392602	1	By_ingredient	v1		泽漆	E2F1
2640	496	428	0.0327938	0.0537681	1	By_ingredient	v1		紫苏叶	C5
2641	171	1488	0.0492981	0.0716865	1	By_ingredient	v1		厚朴	GSTA2
2643	422	1924	0.00352095	0.0160884	1	By_ingredient	v1		西红花	LCAT
2644	12	2132	0.0455407	0.0678196	1	By_ingredient	v1		白花菜子	MMP1
2645	168	1571	0.0193983	0.0385549	1	By_ingredient	v1		红花	HNF1A
2647	308	2375	0.0146164	0.0328962	1	By_ingredient	v1		胖大海	NR1I3
2650	486	858	0.0154686	0.0339576	1	By_ingredient	v1		枳实	CYCS
2651	483	4091	0.00987523	0.0265479	1	By_ingredient	v1		栀子	SP1
2654	227	522	0.0324619	0.053448	1	By_ingredient	v1		苦丁茶	CCND2
2656	107	32	0.0391526	0.0608931	1	By_ingredient	v1		丁香	ABCG2
2659	33	866	0.0191532	0.0383385	1	By_ingredient	v1		板蓝根	CYP1A2
2663	37	390	0.0316563	0.0526158	1	By_ingredient	v1		薄荷	BMP4
2665	281	1664	0.0443959	0.0666516	1	By_ingredient	v1		密蒙花	IGF1R
2667	499	3648	0.0118786	0.0291326	1	By_ingredient	v1		葛根	TYR
2668	162	3952	0.0100783	0.0268169	1	By_ingredient	v1		核桃仁	FABP1
2670	468	3993	0.00316375	0.015165	1	By_ingredient	v1		玉竹	SCD
2672	483	1104	0.00987523	0.0265479	1	By_ingredient	v1		栀子	ENPEP
2679	164	1612	0.0436175	0.0657241	1	By_ingredient	v1		黑豆	HSD3B2
2681	39	1724	0.0292119	0.0500242	1	By_ingredient	v1		北刘寄奴	INS
2687	445	522	0.0093569	0.0258879	1	By_ingredient	v1		玄参	CCND2
2688	392	490	0.00813686	0.0240483	1	By_ingredient	v1		天花粉	CAV1
2690	474	2374	0.0230615	0.0428838	1	By_ingredient	v1		月季花	NR1I2
2691	381	3952	0.00723307	0.022749	1	By_ingredient	v1		四季青	FABP1
2692	63	3048	0.00383513	0.0166789	1	By_ingredient	v1		沉香	SERPINE1
2694	380	3951	0.00713137	0.0226325	1	By_ingredient	v1		水红花子	FABP4
2695	312	31	0.00306169	0.0149185	1	By_ingredient	v1		蒲黄	ABCG1
2696	330	3304	0.0204818	0.0398595	1	By_ingredient	v1		青皮	SREBF1
2697	249	3992	0.0194993	0.0385943	1	By_ingredient	v1		凌霄花	PTPN6
2698	212	2836	0.0106649	0.0275272	1	By_ingredient	v1		荆芥	RASA1
2699	290	2358	0.029857	0.0508168	1	By_ingredient	v1		木棉花	NPEPPS
2701	104	1724	0.0242308	0.0442679	1	By_ingredient	v1		地锦草	INS
2703	465	3908	0.0124408	0.029949	1	By_ingredient	v1		鱼腥草	E2F1
2705	207	628	0.048194	0.0705186	1	By_ingredient	v1		金银花	CHEK2
2706	69	2375	0.0288724	0.0496438	1	By_ingredient	v1		楮实子	NR1I3
2709	220	3085	0.0194528	0.0385943	1	By_ingredient	v1		橘红	SI
2710	479	1620	0.0199963	0.0392602	1	By_ingredient	v1		泽漆	HSPB1
2712	201	3155	0.00882788	0.0251881	1	By_ingredient	v1		芥子	SLC2A2
2715	174	726	0.0396777	0.0614491	1	By_ingredient	v1		胡芦巴	COL3A1
2718	300	4001	0.00885943	0.0251881	1	By_ingredient	v1		闹羊花	NKX3-1
2721	405	2358	0.0112861	0.0283768	1	By_ingredient	v1		土茯苓	NPEPPS
2722	275	3665	0.022291	0.041988	1	By_ingredient	v1		猫眼草	UGT1A1
2723	182	3461	0.0177806	0.0366296	1	By_ingredient	v1		槐花	THBD
2725	441	4054	0.00918508	0.0256575	1	By_ingredient	v1		辛夷	PGA5
2728	159	1700	0.0490501	0.0715013	1	By_ingredient	v1		海藻	IL2
2731	190	4215	0.0200046	0.0392602	1	By_ingredient	v1		火麻仁	NUF2
2732	128	3952	0.00845296	0.0245505	1	By_ingredient	v1		佛手	FABP1
2734	122	1924	0.00877685	0.0251287	1	By_ingredient	v1		防风	LCAT
2737	186	4085	0.0379129	0.0596484	1	By_ingredient	v1		黄连	TIMP1
2739	161	4077	0.00591927	0.0205211	1	By_ingredient	v1		荷叶	TERF1
2742	272	3662	0.0192516	0.038405	1	By_ingredient	v1		麦芽	UCP2
2743	15	2671	0.0348364	0.0562133	1	By_ingredient	v1		白蔹	POR
2745	327	3661	0.00285758	0.0144382	1	By_ingredient	v1		青风藤	UCHL1
2746	469	3592	0.0111752	0.0282204	1	By_ingredient	v1		郁金	TRPV4
2749	35	1778	0.01251	0.0300406	1	By_ingredient	v1		半夏	JUN
2752	129	61	0.029337	0.0501549	1	By_ingredient	v1		茯苓	ACTA2
2754	205	362	0.0109198	0.0278829	1	By_ingredient	v1		金钱草	BCL2L1
2756	378	4014	0.0175025	0.0363576	1	By_ingredient	v1		鼠曲草	NRF1
2758	223	858	0.0157206	0.0341405	1	By_ingredient	v1		卷柏	CYCS
2759	278	521	0.000278795	0.00299028	1	By_ingredient	v1		玫瑰花	CCND1
2761	82	390	0.0187124	0.0377978	1	By_ingredient	v1		葱白	BMP4
2762	229	3745	0.00352095	0.0160884	1	By_ingredient	v1		苦楝子	WEE1
2763	464	3475	0.0275434	0.0481923	1	By_ingredient	v1		余甘子	TLR4
2765	426	2143	0.000308614	0.0032017	1	By_ingredient	v1		夏枯草	MMP9
2766	123	4047	0.00428637	0.0176298	1	By_ingredient	v1		防己	PYY
2767	210	2062	0.0321896	0.053168	1	By_ingredient	v1		锦灯笼	MCL1
2768	390	2314	0.0115582	0.0287235	1	By_ingredient	v1		桃仁	NFKBIA
2771	125	149	0.0209432	0.0404344	1	By_ingredient	v1		凤尾草	ALAS2
2773	61	2721	0.0395763	0.0614135	1	By_ingredient	v1		车前草	PRKCG
2776	76	2731	0.01092	0.0278829	1	By_ingredient	v1		川乌	PRODH
2777	15	3972	0.0100783	0.0268169	1	By_ingredient	v1		白蔹	CXCL2
2779	33	3904	0.0237392	0.0437354	1	By_ingredient	v1		板蓝根	ALPI
2782	318	2680	0.00967211	0.0263305	1	By_ingredient	v1		牵牛子	PPARD
2784	484	2368	0.0173204	0.0361741	1	By_ingredient	v1		枳椇子	NQO1
2785	410	2671	0.0103144	0.0272241	1	By_ingredient	v1		王不留行	POR
2786	169	2816	0.0235421	0.0434688	1	By_ingredient	v1		红芪	RAC1
2788	184	3708	0.00976033	0.0264223	1	By_ingredient	v1		黄柏	VEGFA
2789	329	3701	0.0211578	0.0406604	1	By_ingredient	v1		青蒿	VCAM1
2791	30	2679	0.0488789	0.0712763	1	By_ingredient	v1		柏子仁	PPARA
2796	372	2604	0.0081495	0.0240503	1	By_ingredient	v1		石榴皮	PLAU
2799	278	1744	0.0354645	0.0568652	1	By_ingredient	v1		玫瑰花	ISYNA1
2800	479	4094	0.0239479	0.0440043	1	By_ingredient	v1		泽漆	SPP1
2801	351	11	0.040207	0.0619475	1	By_ingredient	v1		桑叶	ABCA1
2802	363	2181	0.0401654	0.0619288	1	By_ingredient	v1		蛇床子	MT2A
2803	196	1380	0.0392843	0.0610398	1	By_ingredient	v1		急性子	GJA1
2806	143	287	0.038831	0.0605965	1	By_ingredient	v1		枸杞子	ATM
2807	81	1272	0.0177329	0.0365791	1	By_ingredient	v1		椿皮	FOS
2808	168	1501	0.047796	0.070172	1	By_ingredient	v1		红花	GUSB
2811	157	1315	0.0130004	0.0307179	1	By_ingredient	v1		海金沙	G6PC
2813	161	628	0.0176538	0.0365123	1	By_ingredient	v1		荷叶	CHEK2
2814	44	2671	0.0208884	0.0404018	1	By_ingredient	v1		蓖麻子	POR
2817	264	2143	0.00929585	0.0258192	1	By_ingredient	v1		麻黄	MMP9
2818	483	2133	0.0147766	0.0330747	1	By_ingredient	v1		栀子	MMP10
2822	474	1380	0.00748617	0.0232077	1	By_ingredient	v1		月季花	GJA1
2824	207	2130	0.048194	0.0705186	1	By_ingredient	v1		金银花	MME
2825	235	3641	0.00509644	0.0190975	1	By_ingredient	v1		老鹳草	TXN
2826	121	2025	0.00712435	0.0226325	1	By_ingredient	v1		翻白草	MAOB
2827	137	1612	0.0349686	0.0563191	1	By_ingredient	v1		高良姜	HSD3B2
2828	345	1501	0.0157206	0.0341405	1	By_ingredient	v1		三棱	GUSB
2829	273	380	0.0102011	0.0269836	1	By_ingredient	v1		满山红	BIRC5
2830	220	2027	0.0194528	0.0385943	1	By_ingredient	v1		橘红	MAP2
2833	411	490	0.0322009	0.0531768	1	By_ingredient	v1		威灵仙	CAV1
2837	37	380	0.0138557	0.0319753	1	By_ingredient	v1		薄荷	BIRC5
2838	169	3992	0.0157566	0.0341439	1	By_ingredient	v1		红芪	PTPN6
2840	298	1084	0.0101263	0.0268944	1	By_ingredient	v1		南蛇藤果	EIF6
2841	274	2314	0.030972	0.0519522	1	By_ingredient	v1		蔓荆子	NFKBIA
2842	265	865	0.00416702	0.0173668	1	By_ingredient	v1		麻黄根	CYP1A1
2843	434	2604	0.0403509	0.0621497	1	By_ingredient	v1		香茅	PLAU
2847	362	2842	0.0367299	0.0582694	1	By_ingredient	v1		商陆	RB1
2848	264	2459	0.0382062	0.0599082	1	By_ingredient	v1		麻黄	PAEP
2852	371	3048	0.022732	0.0425341	1	By_ingredient	v1		石见穿	SERPINE1
2853	426	811	0.0182324	0.037149	1	By_ingredient	v1		夏枯草	CSF2
2854	474	575	0.0280556	0.0488178	1	By_ingredient	v1		月季花	CDK7
2857	206	238	0.0467434	0.0690314	1	By_ingredient	v1		金荞麦	APP
2858	148	2696	0.0161402	0.0345662	1	By_ingredient	v1		关黄柏	PPP3CA
2859	63	547	0.0465686	0.0688042	1	By_ingredient	v1		沉香	CD40LG
2860	237	4244	0.00918508	0.0256575	1	By_ingredient	v1		雷公藤	NPS
2861	155	1724	0.00660841	0.0217182	1	By_ingredient	v1		桂枝	INS
2862	139	19	0.0218223	0.041379	1	By_ingredient	v1		葛花	ABCB5
2865	33	628	0.0353976	0.0567908	1	By_ingredient	v1		板蓝根	CHEK2
2869	184	2864	0.00801143	0.0239716	1	By_ingredient	v1		黄柏	REG1A
2871	249	570	0.0347091	0.0560916	1	By_ingredient	v1		凌霄花	CDK4
2876	394	62	0.0131223	0.0308148	1	By_ingredient	v1		天南星	ACTB
2877	389	1924	0.0043374	0.0177694	1	By_ingredient	v1		檀香	LCAT
2878	248	2130	0.0401723	0.0619329	1	By_ingredient	v1		灵芝	MME
2879	306	866	0.00380686	0.0166486	1	By_ingredient	v1		女贞子	CYP1A2
2881	419	577	0.0272174	0.0477668	1	By_ingredient	v1		梧桐子	CDKN1A
2883	276	62	0.0101799	0.0269322	1	By_ingredient	v1		猫爪草	ACTB
2884	380	2350	0.00229233	0.0127743	1	By_ingredient	v1		水红花子	NOS3
2886	461	3903	0.0307853	0.0517467	1	By_ingredient	v1		银杏叶	ALOX12
2888	490	1485	0.0353518	0.0567608	1	By_ingredient	v1		竹节参	GSR
2890	247	3990	0.0299116	0.0508719	1	By_ingredient	v1		蓼大青叶	NFE2L2
2891	9	4086	0.0230055	0.0428653	1	By_ingredient	v1		白扁豆	TIMP2
2892	268	1337	0.0194941	0.0385943	1	By_ingredient	v1		马齿苋	GAPDH
2893	291	2024	0.00970824	0.0263788	1	By_ingredient	v1		木通	MAOA
2894	203	2772	0.0234374	0.0433447	1	By_ingredient	v1		金果榄	PTGER3
2897	379	3935	0.00306169	0.0149185	1	By_ingredient	v1		水飞蓟	HK2
2898	429	3850	0.0233476	0.0432519	1	By_ingredient	v1		仙茅	EGR1
2900	85	2776	0.000272285	0.00293897	1	By_ingredient	v1		大黄	PTGS1
2905	121	2816	0.00550121	0.0197561	1	By_ingredient	v1		翻白草	RAC1
2906	242	3708	0.02772	0.0484427	1	By_ingredient	v1		莲房	VEGFA
2907	440	140	0.01326	0.0309917	1	By_ingredient	v1		薤白	AKR1C1
2908	407	1700	0.0431942	0.0652476	1	By_ingredient	v1		菟丝子	IL2
2909	152	3527	0.0173512	0.0362033	1	By_ingredient	v1		广枣	TOP2A
2913	275	2062	0.0316938	0.0526158	1	By_ingredient	v1		猫眼草	MCL1
2914	412	2773	0.00387814	0.0167014	1	By_ingredient	v1		委陵菜	PTGFR
2915	104	2140	0.0361297	0.0575949	1	By_ingredient	v1		地锦草	MMP3
2917	478	102	0.00825383	0.0241604	1	By_ingredient	v1		泽兰	ADRA1A
2918	21	1171	0.0106139	0.0275226	1	By_ingredient	v1		白芍	F5
2919	9	2095	0.0499221	0.0723867	1	By_ingredient	v1		白扁豆	MGAM
2921	45	4010	0.00816451	0.0240503	1	By_ingredient	v1		萹蓄	CXCL11
2923	435	2034	0.0477101	0.0700854	1	By_ingredient	v1		香薷	MAPK10
2926	377	2375	0.0170369	0.0357382	1	By_ingredient	v1		熟地黄	NR1I3
2930	86	3155	0.00494974	0.0188592	1	By_ingredient	v1		大蓟	SLC2A2
2931	395	858	0.0217526	0.0412925	1	By_ingredient	v1		天山雪莲	CYCS
2933	346	1104	0.022327	0.0420173	1	By_ingredient	v1		三七	ENPEP
2935	168	1924	0.00974639	0.0264223	1	By_ingredient	v1		红花	LCAT
2936	357	3440	0.0152503	0.0336415	1	By_ingredient	v1		山豆根	TFF1
2937	150	2671	0.0243915	0.0444131	1	By_ingredient	v1		绵马贯众	POR
2938	23	2775	0.00489871	0.0188222	1	By_ingredient	v1		白头翁	PTGIS
2941	128	2721	0.0126529	0.0302128	1	By_ingredient	v1		佛手	PRKCG
2943	418	3347	0.0438637	0.0660073	1	By_ingredient	v1		吴茱萸	SULT1E1
2944	375	721	0.0397301	0.061471	1	By_ingredient	v1		使君子	COL1A1
2945	84	546	0.0272559	0.0478066	1	By_ingredient	v1		大腹皮	CD40
2946	176	2717	0.000209182	0.00244442	1	By_ingredient	v1		虎耳草	PRKCA
2948	402	3155	0.00403123	0.0169981	1	By_ingredient	v1		葶苈子	SLC2A2
2950	427	2604	0.0281061	0.0488682	1	By_ingredient	v1		夏天无	PLAU
2951	284	3155	0.00500077	0.0189653	1	By_ingredient	v1		牡丹皮	SLC2A2
2953	256	3764	0.0220188	0.0416173	1	By_ingredient	v1		芦荟	XDH
2954	182	2358	0.0265526	0.0469174	1	By_ingredient	v1		槐花	NPEPPS
2959	193	2867	0.0217329	0.0412925	1	By_ingredient	v1		鸡屎藤	REN
2960	132	2358	0.0182588	0.037149	1	By_ingredient	v1		覆盆子	NPEPPS
2961	256	31	0.00520488	0.0192843	1	By_ingredient	v1		芦荟	ABCG1
2964	295	150	0.00611121	0.0208847	1	By_ingredient	v1		南瓜子	ALB
2965	70	4239	0.0160603	0.0344746	1	By_ingredient	v1		川贝母	ENPP7
2967	288	1696	0.0313654	0.0522975	1	By_ingredient	v1		木瓜	IL1A
2968	415	1501	0.0302473	0.0511217	1	By_ingredient	v1		乌药	GUSB
2973	357	1614	0.0227885	0.0425867	1	By_ingredient	v1		山豆根	HSF1
2975	262	884	0.00321478	0.0152622	1	By_ingredient	v1		绿豆	CYP3A43
2977	80	2349	0.0268724	0.047316	1	By_ingredient	v1		垂盆草	NOS2
2979	190	154	0.0492673	0.0716808	1	By_ingredient	v1		火麻仁	ALDH3A1
2980	380	3908	0.0177345	0.0365791	1	By_ingredient	v1		水红花子	E2F1
2982	310	1487	0.00647601	0.0215313	1	By_ingredient	v1		枇杷叶	GSTA1
2984	37	3449	0.0316563	0.0526158	1	By_ingredient	v1		薄荷	TGFB3
2988	231	3915	0.00816451	0.0240503	1	By_ingredient	v1		款冬花	CLDN4
2989	496	3952	0.000272515	0.00293897	1	By_ingredient	v1		紫苏叶	FABP1
2991	382	3989	0.000969536	0.00708396	1	By_ingredient	v1		松花粉	NFE2
2992	251	230	0.0102222	0.0270247	1	By_ingredient	v1		龙胆	APOA1
2993	465	3935	0.00250038	0.0133881	1	By_ingredient	v1		鱼腥草	HK2
2997	325	2824	0.0351829	0.0565593	1	By_ingredient	v1		秦皮	RAF1
2999	91	654	0.0394244	0.061207	1	By_ingredient	v1		大皂角	CHUK
3000	315	1778	0.0161947	0.0346332	1	By_ingredient	v1		千金子	JUN
3003	31	726	0.022291	0.041988	1	By_ingredient	v1		败酱草	COL3A1
3005	33	1545	0.0353976	0.0567908	1	By_ingredient	v1		板蓝根	HGF
3012	129	3215	0.0147766	0.0330747	1	By_ingredient	v1		茯苓	SMAD2
3014	482	867	0.0239479	0.0440043	1	By_ingredient	v1		知母	CYP1B1
3015	90	1104	0.0160603	0.0344746	1	By_ingredient	v1		大枣	ENPEP
3016	325	215	0.00510282	0.0190975	1	By_ingredient	v1		秦皮	ANXA5
3017	454	389	0.0260467	0.0463845	1	By_ingredient	v1		一枝黄花	BMP2
3019	397	3459	0.0488789	0.0712763	1	By_ingredient	v1		天仙子	TH
3021	483	3915	0.00494974	0.0188592	1	By_ingredient	v1		栀子	CLDN4
3022	335	4074	0.0337614	0.0549741	1	By_ingredient	v1		拳参	SLC2A4
3028	102	3662	0.0073284	0.0228688	1	By_ingredient	v1		地肤子	UCP2
3029	122	2539	0.0261015	0.0464126	1	By_ingredient	v1		防风	PFKFB4
3030	349	2680	0.00591066	0.0205211	1	By_ingredient	v1		桑寄生	PPARD
3031	148	389	0.0320223	0.0530169	1	By_ingredient	v1		关黄柏	BMP2
3032	425	1048	0.0384222	0.0601476	1	By_ingredient	v1		细辛	ECE1
3034	410	2132	0.0349379	0.0563191	1	By_ingredient	v1		王不留行	MMP1
3037	237	1103	0.00918508	0.0256575	1	By_ingredient	v1		雷公藤	ENOX2
3039	271	4001	0.016364	0.0347932	1	By_ingredient	v1		马尾莲	NKX3-1
3040	392	830	0.0131904	0.030921	1	By_ingredient	v1		天花粉	CTNNB1
3041	159	2680	0.00418004	0.0173668	1	By_ingredient	v1		海藻	PPARD
3045	440	554	0.03067	0.0516455	1	By_ingredient	v1		薤白	CD86
3047	149	142	0.0334493	0.0545886	1	By_ingredient	v1		贯叶金丝桃	AKR1C3
3048	75	3469	0.0282058	0.0489285	1	By_ingredient	v1		川射干	TIMP3
3049	223	865	8.35528e-05	0.00129465	1	By_ingredient	v1		卷柏	CYP1A1
3050	133	521	0.0255337	0.0457706	1	By_ingredient	v1		甘草	CCND1
3051	375	554	0.0215899	0.0411161	1	By_ingredient	v1		使君子	CD86
3060	469	4023	0.022226	0.0419238	1	By_ingredient	v1		郁金	RBP2
3061	64	2668	0.000625829	0.00518134	1	By_ingredient	v1		陈皮	PON1
3063	202	3030	0.000519707	0.00455085	1	By_ingredient	v1		金沸草	SELP
3064	461	287	0.0458218	0.068132	1	By_ingredient	v1		银杏叶	ATM
3066	364	622	0.00576619	0.0203496	1	By_ingredient	v1		射干	CFTR
3068	461	1668	0.0458218	0.068132	1	By_ingredient	v1		银杏叶	IGFBP3
3070	357	2035	0.0302695	0.0511357	1	By_ingredient	v1		山豆根	MAPK12
3071	90	3970	0.0396715	0.0614491	1	By_ingredient	v1		大枣	FOSL2
3073	262	739	0.0285695	0.0493621	1	By_ingredient	v1		绿豆	COL7A1
3075	343	1696	0.0250908	0.045174	1	By_ingredient	v1		三白草	IL1A
3078	442	3155	0.00346992	0.01602	1	By_ingredient	v1		徐长卿	SLC2A2
3079	312	2420	0.00611417	0.0208847	1	By_ingredient	v1		蒲黄	OGG1
3080	306	4054	0.0179109	0.0368166	1	By_ingredient	v1		女贞子	PGA5
3081	411	2680	0.00814806	0.0240503	1	By_ingredient	v1		威灵仙	PPARD
3082	426	3347	0.0152166	0.0336249	1	By_ingredient	v1		夏枯草	SULT1E1
3083	346	2143	0.0123819	0.0298715	1	By_ingredient	v1		三七	MMP9
3088	35	849	0.00709292	0.0226234	1	By_ingredient	v1		半夏	CXCL10
3089	180	142	0.0131437	0.030852	1	By_ingredient	v1		华山参	AKR1C3
3091	256	726	0.0358756	0.057326	1	By_ingredient	v1		芦荟	COL3A1
3092	388	1671	0.00164965	0.0103083	1	By_ingredient	v1		太子参	IGHG1
3093	44	1057	0.0355455	0.0569527	1	By_ingredient	v1		蓖麻子	EDN1
3097	125	4094	0.0209432	0.0404344	1	By_ingredient	v1		凤尾草	SPP1
3098	484	516	0.0380934	0.0598496	1	By_ingredient	v1		枳椇子	CCL2
3102	306	2039	0.0355019	0.0568901	1	By_ingredient	v1		女贞子	MAPK8IP1
3105	205	2967	0.00987523	0.0265479	1	By_ingredient	v1		金钱草	RUNX2
3106	474	1665	0.0372323	0.0588563	1	By_ingredient	v1		月季花	IGF2
3107	380	3459	0.0488789	0.0712763	1	By_ingredient	v1		水红花子	TH
3108	301	1712	0.0143614	0.032649	1	By_ingredient	v1		牛蒡子	IL6
3109	348	4245	0.0288065	0.0495649	1	By_ingredient	v1		桑白皮	GUSBP1
3111	472	1614	0.00870091	0.0250362	1	By_ingredient	v1		芫花	HSF1
3115	367	1071	0.0459702	0.0682499	1	By_ingredient	v1		生姜	EGLN1
3116	155	151	0.0125529	0.0300666	1	By_ingredient	v1		桂枝	ALDH18A1
3120	194	4019	0.0166676	0.0351876	1	By_ingredient	v1		鸡血藤	MKI67
3121	397	238	0.0420431	0.0639691	1	By_ingredient	v1		天仙子	APP
3122	23	2617	0.00977367	0.0264223	1	By_ingredient	v1		白头翁	PLK1
3124	313	1104	0.00763978	0.0234368	1	By_ingredient	v1		荠菜	ENPEP
3128	241	883	0.00340068	0.0158402	1	By_ingredient	v1		连翘	CYP3A4
3130	423	1569	0.0173502	0.0362033	1	By_ingredient	v1		西洋参	HMOX1
3131	15	2719	0.0348364	0.0562133	1	By_ingredient	v1		白蔹	PRKCD
3134	5	1665	0.0188492	0.037944	1	By_ingredient	v1		八角莲	IGF2
3135	475	3650	0.00473836	0.018604	1	By_ingredient	v1		云芝	TYRP1
3143	36	1620	0.0250076	0.0451009	1	By_ingredient	v1		半枝莲	HSPB1
3144	115	3745	0.00755218	0.0233174	1	By_ingredient	v1		杜仲叶	WEE1
3145	255	1696	0.0389874	0.0607237	1	By_ingredient	v1		芦根	IL1A
3147	468	2615	0.012596	0.0301282	1	By_ingredient	v1		玉竹	PLG
3149	121	836	0.0182232	0.037149	1	By_ingredient	v1		翻白草	CTSB
3151	170	2137	0.0473938	0.0698075	1	By_ingredient	v1		猴枣	MMP2
3153	494	1711	0.012437	0.029949	1	By_ingredient	v1		紫花地丁	IL5
3155	250	3527	0.0300071	0.0509016	1	By_ingredient	v1		零陵香	TOP2A
3156	487	866	0.0316779	0.0526158	1	By_ingredient	v1		肿节风	CYP1A2
3159	187	1710	0.0118757	0.0291326	1	By_ingredient	v1		黄芪	IL4
3163	157	10	0.0386015	0.0603339	1	By_ingredient	v1		海金沙	ABAT
3164	338	4134	0.00392917	0.0167799	1	By_ingredient	v1		肉苁蓉	NCOR1
3165	219	369	0.0339614	0.0552195	1	By_ingredient	v1		橘核	BDNF
3166	496	4058	0.0327938	0.0537681	1	By_ingredient	v1		紫苏叶	TRPM2
3168	57	2402	0.0117024	0.0288938	1	By_ingredient	v1		侧柏叶	NTRK2
3169	189	409	0.022146	0.0418121	1	By_ingredient	v1		黄药子	BTK
3173	82	858	0.030994	0.0519567	1	By_ingredient	v1		葱白	CYCS
3174	415	2604	0.0153991	0.0339157	1	By_ingredient	v1		乌药	PLAU
3175	174	3194	0.00576619	0.0203496	1	By_ingredient	v1		胡芦巴	SLC6A20
3177	266	2369	0.0490416	0.0714982	1	By_ingredient	v1		马鞭草	NQO2
3178	241	4091	0.0194993	0.0385943	1	By_ingredient	v1		连翘	SP1
3179	183	4088	0.00239833	0.0130874	1	By_ingredient	v1		槐角	TRIM26
3182	263	2668	0.0458896	0.0681886	1	By_ingredient	v1		葎草	PON1
3184	280	1124	0.0176292	0.0365123	1	By_ingredient	v1		猕猴桃根	ERBB2
3189	348	546	0.0475506	0.069922	1	By_ingredient	v1		桑白皮	CD40
3192	57	1104	0.0117024	0.0288938	1	By_ingredient	v1		侧柏叶	ENPEP
3194	223	3527	0.00946173	0.0260702	1	By_ingredient	v1		卷柏	TOP2A
3195	236	2203	0.0428997	0.064947	1	By_ingredient	v1		了哥王根	MYC
3201	53	2668	0.0059557	0.0206304	1	By_ingredient	v1		草苁蓉	PON1
3208	435	4088	0.00811349	0.0239993	1	By_ingredient	v1		香薷	TRIM26
3209	69	59	0.00729704	0.0228635	1	By_ingredient	v1		楮实子	ACSL4
3211	388	2721	0.00534867	0.0194871	1	By_ingredient	v1		太子参	PRKCG
3213	290	1668	0.029857	0.0508168	1	By_ingredient	v1		木棉花	IGFBP3
3215	128	3195	0.0459071	0.06821	1	By_ingredient	v1		佛手	SLC6A3
3216	392	920	0.00509294	0.0190975	1	By_ingredient	v1		天花粉	DDIT3
3218	389	1104	0.0086562	0.0249433	1	By_ingredient	v1		檀香	ENPEP
3219	135	2668	0.0240837	0.0441015	1	By_ingredient	v1		甘遂	PON1
3221	456	31	0.00260244	0.0136825	1	By_ingredient	v1		益母草	ABCG1
3222	96	102	0.0121069	0.0294515	1	By_ingredient	v1		党参	ADRA1A
3225	84	527	0.0272559	0.0478066	1	By_ingredient	v1		大腹皮	CCR5
3226	361	390	0.0449313	0.0671712	1	By_ingredient	v1		山茱萸	BMP4
3228	148	2680	0.010789	0.0277117	1	By_ingredient	v1		关黄柏	PPARD
3234	164	1590	0.00887891	0.0252013	1	By_ingredient	v1		黑豆	HPGD
3237	206	3408	0.00794476	0.0238489	1	By_ingredient	v1		金荞麦	TBXA2R
3238	491	1317	0.0158132	0.0341933	1	By_ingredient	v1		竹沥	G6PD
3244	325	2783	0.0152313	0.0336249	1	By_ingredient	v1		秦皮	PTPN1
3245	174	3909	0.00576619	0.0203496	1	By_ingredient	v1		胡芦巴	E2F2
3247	316	4266	0.00548791	0.0197561	1	By_ingredient	v1		千年健	CDC2
3248	207	2783	0.048194	0.0705186	1	By_ingredient	v1		金银花	PTPN1
3250	114	2721	0.000200149	0.00236944	1	By_ingredient	v1		杜仲	PRKCG
3251	383	3526	0.0385311	0.0602593	1	By_ingredient	v1		油松节	TOP1
3256	217	940	0.0191866	0.0383671	1	By_ingredient	v1		菊花	DHCR7
3258	428	4127	0.00834304	0.024342	1	By_ingredient	v1		仙鹤草	PTGES
3260	401	230	0.0041278	0.0172498	1	By_ingredient	v1		铁线透骨草	APOA1
3263	329	516	0.0103616	0.0272241	1	By_ingredient	v1		青蒿	CCL2
3265	93	4047	0.0111752	0.0282204	1	By_ingredient	v1		丹参	PYY
3266	201	3993	0.00882788	0.0251881	1	By_ingredient	v1		芥子	SCD
3267	108	3592	0.0063275	0.0212518	1	By_ingredient	v1		冬虫夏草	TRPV4
3269	5	654	0.0235064	0.0434249	1	By_ingredient	v1		八角莲	CHUK
3270	388	282	0.0106695	0.0275272	1	By_ingredient	v1		太子参	ATF2
3273	370	2718	0.0105444	0.0274714	1	By_ingredient	v1		石菖蒲	PRKCB
3276	314	3474	0.00900529	0.025422	1	By_ingredient	v1		千斤拔	TLR2
3277	480	2038	0.0420221	0.0639691	1	By_ingredient	v1		泽泻	MAPK8
3279	333	4239	0.0015303	0.00976023	1	By_ingredient	v1		苘麻子	ENPP7
3281	483	4277	0.00494974	0.0188592	1	By_ingredient	v1		栀子	BCMO1
3283	154	490	0.0282261	0.0489285	1	By_ingredient	v1		鬼针草	CAV1
3284	418	4239	0.0177806	0.0366296	1	By_ingredient	v1		吴茱萸	ENPP7
3286	493	1057	0.0307946	0.0517469	1	By_ingredient	v1		紫草	EDN1
3287	461	2839	0.0155126	0.0339576	1	By_ingredient	v1		银杏叶	RASSF1
3288	415	3662	0.0242713	0.0442718	1	By_ingredient	v1		乌药	UCP2
3289	137	1353	0.0141359	0.0323728	1	By_ingredient	v1		高良姜	GCH1
3292	215	1573	0.0079397	0.0238489	1	By_ingredient	v1		韭菜子	HNF4A
3295	330	461	0.0435797	0.0656817	1	By_ingredient	v1		青皮	CALM3
3296	290	3188	0.0200046	0.0392602	1	By_ingredient	v1		木棉花	SLC5A5
3300	357	869	0.0227885	0.0425867	1	By_ingredient	v1		山豆根	CYP24A1
3301	108	1069	0.0495217	0.071943	1	By_ingredient	v1		冬虫夏草	EGF
3309	264	1073	0.0382062	0.0599082	1	By_ingredient	v1		麻黄	EHHADH
3310	54	62	0.00702968	0.0225682	1	By_ingredient	v1		草果	ACTB
3311	212	4215	0.0212166	0.0406995	1	By_ingredient	v1		荆芥	NUF2
3312	74	3972	0.00479102	0.0186651	1	By_ingredient	v1		川牛膝	CXCL2
3313	79	409	0.0287395	0.0495167	1	By_ingredient	v1		穿心莲	BTK
3314	195	2368	0.032591	0.0535708	1	By_ingredient	v1		积雪草	NQO1
3319	289	2420	0.0112965	0.0283768	1	By_ingredient	v1		木蝴蝶	OGG1
3320	233	858	0.00153071	0.00976023	1	By_ingredient	v1		辣椒	CYCS
3324	380	142	0.0247412	0.0448117	1	By_ingredient	v1		水红花子	AKR1C3
3326	334	1367	0.0224466	0.0421839	1	By_ingredient	v1		瞿麦	GFAP
3333	275	232	0.0159725	0.0343843	1	By_ingredient	v1		猫眼草	APOB
3334	206	1084	0.00592255	0.0205269	1	By_ingredient	v1		金荞麦	EIF6
3336	496	1573	0.0487864	0.0711884	1	By_ingredient	v1		紫苏叶	HNF4A
3337	107	3877	0.00923607	0.0257576	1	By_ingredient	v1		丁香	BAX
3340	90	297	0.0318643	0.0527946	1	By_ingredient	v1		大枣	ATP5B
3345	395	2680	0.00875782	0.02511	1	By_ingredient	v1		天山雪莲	PPARD
3347	329	2836	0.00775629	0.0235956	1	By_ingredient	v1		青蒿	RASA1
3349	292	3944	0.0268739	0.047316	1	By_ingredient	v1		木香	GGT5
3351	304	866	0.0153394	0.0337961	1	By_ingredient	v1		牛膝	CYP1A2
3352	13	838	0.0444074	0.0666654	1	By_ingredient	v1		白花蛇舌草	CTSD
3353	187	4231	0.0118038	0.0289767	1	By_ingredient	v1		黄芪	PPARGC1B
3355	202	129	0.0447711	0.0670224	1	By_ingredient	v1		金沸草	AHR
3359	338	577	0.0135256	0.0314254	1	By_ingredient	v1		肉苁蓉	CDKN1A
3363	495	2969	0.0194056	0.0385678	1	By_ingredient	v1		紫花前胡	RXRA
3364	9	4239	0.00926581	0.0257576	1	By_ingredient	v1		白扁豆	ENPP7
3365	265	4117	0.0142126	0.0324091	1	By_ingredient	v1		麻黄根	ADIPOQ
3368	349	3935	0.00295964	0.0146812	1	By_ingredient	v1		桑寄生	HK2
3369	77	4068	0.0206107	0.040024	1	By_ingredient	v1		川芎	UCP3
3370	130	341	0.0285695	0.0493621	1	By_ingredient	v1		浮萍	BAD
3371	499	622	0.000918508	0.00682682	1	By_ingredient	v1		葛根	CFTR
3372	79	874	0.00484768	0.0187599	1	By_ingredient	v1		穿心莲	CYP2A6
3373	47	1724	0.0425467	0.064522	1	By_ingredient	v1		槟榔	INS
3374	287	2157	0.0410413	0.0628767	1	By_ingredient	v1		木鳖子	MPO
3376	383	32	0.0290383	0.0497964	1	By_ingredient	v1		油松节	ABCG2
3377	364	2088	0.0396777	0.0614491	1	By_ingredient	v1		射干	MET
3378	184	2366	0.00801143	0.0239716	1	By_ingredient	v1		黄柏	NPSR1
3379	411	1665	0.0162305	0.0346596	1	By_ingredient	v1		威灵仙	IGF2
3380	231	2816	0.0242953	0.0442818	1	By_ingredient	v1		款冬花	RAC1
3383	150	2350	0.00222819	0.0125576	1	By_ingredient	v1		绵马贯众	NOS3
3384	115	559	0.0150477	0.033527	1	By_ingredient	v1		杜仲叶	CDC42
3387	235	1618	0.0202335	0.0395339	1	By_ingredient	v1		老鹳草	HSPA5
3388	407	2157	0.0361234	0.0575949	1	By_ingredient	v1		菟丝子	MPO
3390	205	2358	0.0147766	0.0330747	1	By_ingredient	v1		金钱草	NPEPPS
3393	310	3992	0.0311872	0.0521414	1	By_ingredient	v1		枇杷叶	PTPN6
3394	426	849	0.00306169	0.0149185	1	By_ingredient	v1		夏枯草	CXCL10
3396	417	2350	0.0341495	0.0554487	1	By_ingredient	v1		无患子皮	NOS3
3399	349	3048	0.0292119	0.0500242	1	By_ingredient	v1		桑寄生	SERPINE1
3400	283	4117	0.011787	0.0289749	1	By_ingredient	v1		墨旱莲	ADIPOQ
3402	26	1469	0.00885943	0.0251881	1	By_ingredient	v1		白药子	GRIN2A
3404	435	2731	0.00811349	0.0239993	1	By_ingredient	v1		香薷	PRODH
3406	378	4091	0.0117024	0.0288938	1	By_ingredient	v1		鼠曲草	SP1
3408	353	4091	0.0312876	0.0521952	1	By_ingredient	v1		沙棘	SP1
3409	255	1679	0.0444326	0.0666829	1	By_ingredient	v1		芦根	IKBKB
3410	202	793	0.0113823	0.0285025	1	By_ingredient	v1		金沸草	CRP
3412	80	1665	0.02086	0.0403566	1	By_ingredient	v1		垂盆草	IGF2
3413	260	1933	0.039611	0.0614135	1	By_ingredient	v1		罗汉果	LEP
3414	207	1308	0.016329	0.0347682	1	By_ingredient	v1		金银花	FXYD2
3417	412	3648	0.049274	0.0716808	1	By_ingredient	v1		委陵菜	TYR
3419	391	849	0.00183702	0.0110243	1	By_ingredient	v1		天冬	CXCL10
3420	65	3883	0.00704189	0.0225682	1	By_ingredient	v1		赤芍	CHI3L1
3421	292	1086	0.0268739	0.047316	1	By_ingredient	v1		木香	ELANE
3425	107	1513	0.0327345	0.0537277	1	By_ingredient	v1		丁香	HADHB
3428	33	3883	0.0119406	0.029195	1	By_ingredient	v1		板蓝根	CHI3L1
3431	206	4010	0.0039802	0.0168788	1	By_ingredient	v1		金荞麦	CXCL11
3433	496	4031	0.0165331	0.0349821	1	By_ingredient	v1		紫苏叶	PAK1
3434	208	2783	0.011438	0.0285676	1	By_ingredient	v1		金樱子	PTPN1
3435	355	884	0.0113283	0.0283993	1	By_ingredient	v1		砂仁	CYP3A43
3438	378	2130	0.0175025	0.0363576	1	By_ingredient	v1		鼠曲草	MME
3439	288	2358	0.0135634	0.0314894	1	By_ingredient	v1		木瓜	NPEPPS
3444	292	2034	0.0400409	0.0618068	1	By_ingredient	v1		木香	MAPK10
3445	294	32	0.0275434	0.0481923	1	By_ingredient	v1		墓头回	ABCG2
3447	402	2842	0.0473295	0.0697221	1	By_ingredient	v1		葶苈子	RB1
3451	432	3908	0.0262572	0.0465612	1	By_ingredient	v1		香附	E2F1
3453	12	3648	0.0249243	0.0450475	1	By_ingredient	v1		白花菜子	TYR
3460	41	1668	0.0214311	0.0409537	1	By_ingredient	v1		五味子	IGFBP3
3461	376	1569	7.95829e-05	0.00125223	1	By_ingredient	v1		柿蒂	HMOX1
3463	415	554	0.0420906	0.0639873	1	By_ingredient	v1		乌药	CD86
3464	113	1682	0.00507307	0.0190921	1	By_ingredient	v1		独活	IL10
3466	456	552	0.0206345	0.040038	1	By_ingredient	v1		益母草	CD80
3471	135	552	0.0214361	0.0409537	1	By_ingredient	v1		甘遂	CD80
3472	105	3527	0.0100701	0.0268169	1	By_ingredient	v1		地榆	TOP2A
3475	224	1671	0.00175414	0.0107444	1	By_ingredient	v1		决明子	IGHG1
3476	145	4020	0.00372506	0.0164184	1	By_ingredient	v1		骨碎补	MLN
3477	383	341	0.0432429	0.0652899	1	By_ingredient	v1		油松节	BAD
3478	327	3881	0.0113823	0.0285025	1	By_ingredient	v1		青风藤	BCL2A1
3482	376	477	0.0093096	0.0258196	1	By_ingredient	v1		柿蒂	CASP1
3483	252	4004	0.011177	0.0282204	1	By_ingredient	v1		龙葵	SELL
3484	429	1682	0.00276552	0.014142	1	By_ingredient	v1		仙茅	IL10
3486	161	1696	0.0407125	0.062542	1	By_ingredient	v1		荷叶	IL1A
3488	352	53	0.00617441	0.0210068	1	By_ingredient	v1		桑枝	ACOX1
3492	264	2027	0.00216997	0.0123174	1	By_ingredient	v1		麻黄	MAP2
3493	33	1202	0.0382318	0.0599281	1	By_ingredient	v1		板蓝根	FASN
3496	451	3972	0.00784311	0.0237315	1	By_ingredient	v1		延胡索	CXCL2
3497	324	2718	0.0034197	0.0158954	1	By_ingredient	v1		秦艽	PRKCB
3498	487	558	0.0488532	0.0712763	1	By_ingredient	v1		肿节风	CDC25B
3502	35	1490	0.0349686	0.0563191	1	By_ingredient	v1		半夏	GSTM2
3504	351	2420	0.040207	0.0619475	1	By_ingredient	v1		桑叶	OGG1
3506	419	2203	0.0158095	0.0341933	1	By_ingredient	v1		梧桐子	MYC
3511	264	3980	0.0382062	0.0599082	1	By_ingredient	v1		麻黄	GUCY2F
3512	290	456	0.029857	0.0508168	1	By_ingredient	v1		木棉花	CAD
3513	353	3952	0.000247829	0.00274613	1	By_ingredient	v1		沙棘	FABP1
3517	195	477	0.0109822	0.0278829	1	By_ingredient	v1		积雪草	CASP1
3519	114	23	0.0404123	0.0621793	1	By_ingredient	v1		杜仲	ABCC2
3520	130	3408	0.00641938	0.0213625	1	By_ingredient	v1		浮萍	TBXA2R
3521	201	2464	0.00882788	0.0251881	1	By_ingredient	v1		芥子	PAM
3525	32	1569	0.0431932	0.0652476	1	By_ingredient	v1		斑蝥	HMOX1
3526	494	2769	0.0142014	0.0324091	1	By_ingredient	v1		紫花地丁	PTEN
3527	351	2248	0.0058466	0.020501	1	By_ingredient	v1		桑叶	NCF1
3529	288	38	0.0225045	0.0422462	1	By_ingredient	v1		木瓜	ACACA
3533	250	1620	0.0495123	0.0719401	1	By_ingredient	v1		零陵香	HSPB1
3534	241	3915	0.00979742	0.0264388	1	By_ingredient	v1		连翘	CLDN4
3536	225	1614	0.0173512	0.0362033	1	By_ingredient	v1		苦参	HSF1
3539	284	3952	0.00997678	0.0267366	1	By_ingredient	v1		牡丹皮	FABP1
3540	62	2062	0.0302054	0.0511155	1	By_ingredient	v1		车前子	MCL1
3541	312	1317	0.024237	0.0442679	1	By_ingredient	v1		蒲黄	G6PD
3542	280	2671	0.0205375	0.0399144	1	By_ingredient	v1		猕猴桃根	POR
3548	140	230	0.0143218	0.0325941	1	By_ingredient	v1		功劳木	APOA1
3549	137	4023	0.0141359	0.0323728	1	By_ingredient	v1		高良姜	RBP2
3550	353	3461	0.0312876	0.0521952	1	By_ingredient	v1		沙棘	THBD
3551	422	2836	0.00352095	0.0160884	1	By_ingredient	v1		西红花	RASA1
3552	418	4024	0.0265526	0.0469174	1	By_ingredient	v1		吴茱萸	OLR1
3553	455	2379	2.02272e-05	0.000467227	1	By_ingredient	v1		伊贝母	NR3C1
3555	214	2730	0.0185896	0.0376305	1	By_ingredient	v1		景天三七	PROC
3556	167	2027	0.0214627	0.0409745	1	By_ingredient	v1		红参	MAP2
3557	227	580	0.0482979	0.070624	1	By_ingredient	v1		苦丁茶	CDKN2A
3558	498	4109	0.00464357	0.0183345	1	By_ingredient	v1		紫菀	PSME3
3562	393	1367	0.0260467	0.0463845	1	By_ingredient	v1		天葵子	GFAP
3564	51	1571	0.015149	0.0336112	1	By_ingredient	v1		苍耳子	HNF1A
3566	473	1397	0.0151044	0.0335374	1	By_ingredient	v1		芫荽	GLIPR2
3568	11	2597	0.042469	0.0644163	1	By_ingredient	v1		白果	PLA2G2A
3569	444	4074	0.018421	0.0374324	1	By_ingredient	v1		萱草根	SLC2A4
3571	103	1979	0.0410077	0.062858	1	By_ingredient	v1		地骨皮	LPL
3572	406	1710	0.00552829	0.019805	1	By_ingredient	v1		土荆皮	IL4
3573	498	1671	0.0447478	0.0670181	1	By_ingredient	v1		紫菀	IGHG1
3575	378	3153	0.0175025	0.0363576	1	By_ingredient	v1		鼠曲草	SLC2A1
3578	440	628	0.01326	0.0309917	1	By_ingredient	v1		薤白	CHEK2
3581	80	3990	0.04633	0.0686274	1	By_ingredient	v1		垂盆草	NFE2L2
3587	346	1569	0.000221449	0.00253683	1	By_ingredient	v1		三七	HMOX1
3589	92	2141	0.0262519	0.0465612	1	By_ingredient	v1		玳玳花	MMP7
3590	81	32	0.0281416	0.0488953	1	By_ingredient	v1		椿皮	ABCG2
3592	150	721	0.0448312	0.0670828	1	By_ingredient	v1		绵马贯众	COL1A1
3594	173	1744	0.000385954	0.0037194	1	By_ingredient	v1		胡椒	ISYNA1
3595	64	2598	0.0210002	0.0405001	1	By_ingredient	v1		陈皮	PLA2G4A
3600	264	3127	0.0192887	0.038405	1	By_ingredient	v1		麻黄	SLC22A5
3601	57	56	0.0403677	0.0621518	1	By_ingredient	v1		侧柏叶	ACPP
3602	329	1315	0.0306684	0.0516455	1	By_ingredient	v1		青蒿	G6PC
3603	227	1756	0.0244459	0.0444636	1	By_ingredient	v1		苦丁茶	ITGB2
3608	472	2140	0.0427669	0.0647759	1	By_ingredient	v1		芫花	MMP3
3611	125	522	0.0140106	0.0321924	1	By_ingredient	v1		凤尾草	CCND2
3613	428	4271	0.00209216	0.012012	1	By_ingredient	v1		仙鹤草	CHS2
3616	60	574	0.0450081	0.0672269	1	By_ingredient	v1		常山	CDK6
3617	57	2143	0.0263611	0.0466688	1	By_ingredient	v1		侧柏叶	MMP9
3618	218	3959	0.00387814	0.0167014	1	By_ingredient	v1		菊苣	SFN
3619	11	3926	0.00540899	0.0195448	1	By_ingredient	v1		白果	GABPB1
3620	444	3317	0.0118798	0.0291326	1	By_ingredient	v1		萱草根	STAT1
3623	461	1086	0.00140976	0.00925597	1	By_ingredient	v1		银杏叶	ELANE
3627	118	3959	0.00658264	0.0216409	1	By_ingredient	v1		鹅不食草	SFN
3632	301	1638	0.0380604	0.0598164	1	By_ingredient	v1		牛蒡子	ICAM1
3634	33	1756	0.0353976	0.0567908	1	By_ingredient	v1		板蓝根	ITGB2
3635	305	1367	0.0317242	0.0526305	1	By_ingredient	v1		糯稻根	GFAP
3641	296	2773	0.00459254	0.0182643	1	By_ingredient	v1		南鹤虱	PTGFR
3642	484	2671	0.0134969	0.0313694	1	By_ingredient	v1		枳椇子	POR
3644	243	3908	0.0177345	0.0365791	1	By_ingredient	v1		莲须	E2F1
3648	487	2417	0.0282069	0.0489285	1	By_ingredient	v1		肿节风	ODC1
3650	11	3346	0.00540899	0.0195448	1	By_ingredient	v1		白果	SULT1A1
3651	190	4109	0.0100526	0.0268169	1	By_ingredient	v1		火麻仁	PSME3
3652	319	4001	0.0161616	0.0345662	1	By_ingredient	v1		前胡	NKX3-1
3654	418	1490	0.0438637	0.0660073	1	By_ingredient	v1		吴茱萸	GSTM2
3658	15	2721	0.0150797	0.0335374	1	By_ingredient	v1		白蔹	PRKCG
3660	379	2368	0.0272257	0.0477668	1	By_ingredient	v1		水飞蓟	NQO1
3661	16	836	0.0405816	0.0624116	1	By_ingredient	v1		白毛藤	CTSB
3663	162	3661	0.00505179	0.0190193	1	By_ingredient	v1		核桃仁	UCHL1
3666	388	4127	0.00712538	0.0226325	1	By_ingredient	v1		太子参	PTGES
3667	258	3300	0.0115758	0.0287235	1	By_ingredient	v1		路路通	SRC
3668	20	1019	0.0238558	0.0438714	1	By_ingredient	v1		白屈菜	DRD2
3669	230	1768	0.00806246	0.0239742	1	By_ingredient	v1		苦杏仁	JAG1
3670	496	4126	0.0327938	0.0537681	1	By_ingredient	v1		紫苏叶	EEF1E1
3671	483	2839	0.00494974	0.0188592	1	By_ingredient	v1		栀子	RASSF1
3672	160	1490	0.0139556	0.0321507	1	By_ingredient	v1		诃子	GSTM2
3673	313	2316	0.0264882	0.0468524	1	By_ingredient	v1		荠菜	NGF
3677	104	2671	0.0170226	0.0357281	1	By_ingredient	v1		地锦草	POR
3678	15	4094	0.0299343	0.0508719	1	By_ingredient	v1		白蔹	SPP1
3679	284	726	0.0344898	0.0558525	1	By_ingredient	v1		牡丹皮	COL3A1
3680	322	1756	0.0450798	0.0673021	1	By_ingredient	v1		羌活	ITGB2
3682	389	142	0.0299741	0.0508999	1	By_ingredient	v1		檀香	AKR1C3
3685	464	3993	0.00464357	0.0183345	1	By_ingredient	v1		余甘子	SCD
3686	99	3591	0.00306169	0.0149185	1	By_ingredient	v1		灯心草	TRPV3
3688	161	3256	0.0279556	0.0487032	1	By_ingredient	v1		荷叶	SOD1
3690	227	226	0.0324619	0.053448	1	By_ingredient	v1		苦丁茶	APAF1
3692	472	2471	0.0230374	0.0428673	1	By_ingredient	v1		芫花	PARP1
3694	215	541	0.0158176	0.0341933	1	By_ingredient	v1		韭菜子	CD36
3697	233	1318	0.0492779	0.0716808	1	By_ingredient	v1		辣椒	GAA
3698	111	2033	0.0192791	0.038405	1	By_ingredient	v1		冬葵果	MAPK1
3700	153	3005	0.031758	0.0526856	1	By_ingredient	v1		鬼箭羽	SCN5A
3703	171	1348	0.0421162	0.064024	1	By_ingredient	v1		厚朴	GATM
3704	41	1711	0.0492981	0.0716865	1	By_ingredient	v1		五味子	IL5
3705	20	2520	0.00991804	0.0266325	1	By_ingredient	v1		白屈菜	PDYN
3709	348	628	0.0288065	0.0495649	1	By_ingredient	v1		桑白皮	CHEK2
3710	456	1170	0.0383469	0.0600797	1	By_ingredient	v1		益母草	F3
3712	27	41	0.025755	0.0460363	1	By_ingredient	v1		白芷	ACADM
3713	75	869	0.0282058	0.0489285	1	By_ingredient	v1		川射干	CYP24A1
3715	343	2772	0.0286242	0.0494112	1	By_ingredient	v1		三白草	PTGER3
3716	107	148	0.0262738	0.0465766	1	By_ingredient	v1		丁香	ALAS1
3717	426	2816	0.00915745	0.0256322	1	By_ingredient	v1		夏枯草	RAC1
3718	346	2604	0.0471412	0.0695063	1	By_ingredient	v1		三七	PLAU
3719	355	2358	0.033603	0.0547565	1	By_ingredient	v1		砂仁	NPEPPS
3720	339	2717	0.0450081	0.0672269	1	By_ingredient	v1		肉豆蔻	PRKCA
3721	154	4023	0.00713137	0.0226325	1	By_ingredient	v1		鬼针草	RBP2
3724	293	3992	0.00987523	0.0265479	1	By_ingredient	v1		木贼	PTPN6
3725	351	3935	0.0203092	0.0395856	1	By_ingredient	v1		桑叶	HK2
3728	50	782	0.0262519	0.0465612	1	By_ingredient	v1		蚕沙	CRAT
3731	310	3592	0.0157167	0.0341405	1	By_ingredient	v1		枇杷叶	TRPV4
3732	135	139	0.00147316	0.00952975	1	By_ingredient	v1		甘遂	AKR1B1
3733	47	4047	0.0043374	0.0177694	1	By_ingredient	v1		槟榔	PYY
3734	176	2604	0.00261067	0.0137177	1	By_ingredient	v1		虎耳草	PLAU
3735	15	849	0.00505179	0.0190193	1	By_ingredient	v1		白蔹	CXCL10
3737	148	2626	0.00540899	0.0195448	1	By_ingredient	v1		关黄柏	PML
3739	473	1103	0.0151044	0.0335374	1	By_ingredient	v1		芫荽	ENOX2
3740	169	3474	0.0235421	0.0434688	1	By_ingredient	v1		红芪	TLR2
3741	306	4126	0.0355019	0.0568901	1	By_ingredient	v1		女贞子	EEF1E1
3743	274	2836	0.00811349	0.0239993	1	By_ingredient	v1		蔓荆子	RASA1
3746	467	4177	0.00314188	0.0151621	1	By_ingredient	v1		玉米须	HERC5
3750	230	4088	0.00806246	0.0239742	1	By_ingredient	v1		苦杏仁	TRIM26
3751	248	3980	0.0269635	0.0474433	1	By_ingredient	v1		灵芝	GUCY2F
3756	461	2464	0.0155126	0.0339576	1	By_ingredient	v1		银杏叶	PAM
3757	23	4077	0.00489871	0.0188222	1	By_ingredient	v1		白头翁	TERF1
3761	181	61	0.0308296	0.0517563	1	By_ingredient	v1		化橘红	ACTA2
3764	225	1125	0.00581722	0.0204115	1	By_ingredient	v1		苦参	ERBB3
3768	98	3952	0.00774145	0.0235781	1	By_ingredient	v1		倒扣草	FABP1
3769	256	2095	0.00143096	0.00935248	1	By_ingredient	v1		芦荟	MGAM
3771	200	4001	0.0217214	0.0412925	1	By_ingredient	v1		绞股蓝	NKX3-1
3774	478	2143	0.0345485	0.0559395	1	By_ingredient	v1		泽兰	MMP9
3775	208	2671	0.0264882	0.0468524	1	By_ingredient	v1		金樱子	POR
3776	205	2025	0.0478655	0.0702717	1	By_ingredient	v1		金钱草	MAOB
3781	76	1710	0.00343928	0.0159628	1	By_ingredient	v1		川乌	IL4
3782	298	3908	0.0260074	0.0463591	1	By_ingredient	v1		南蛇藤果	E2F1
3783	227	2034	0.0482979	0.070624	1	By_ingredient	v1		苦丁茶	MAPK10
3784	462	2671	0.0448418	0.0670828	1	By_ingredient	v1		淫羊藿	POR
3785	225	1569	0.000506491	0.00448242	1	By_ingredient	v1		苦参	HMOX1
3786	151	793	0.0252729	0.045433	1	By_ingredient	v1		广藿香	CRP
3788	234	1457	0.0286242	0.0494112	1	By_ingredient	v1		莱菔子	GPT2
3789	33	3527	0.0353976	0.0567908	1	By_ingredient	v1		板蓝根	TOP2A
3790	30	793	0.0142126	0.0324091	1	By_ingredient	v1		柏子仁	CRP
3792	351	2731	0.0203092	0.0395856	1	By_ingredient	v1		桑叶	PRODH
3794	411	1614	0.0121975	0.0295348	1	By_ingredient	v1		威灵仙	HSF1
3797	33	4156	0.0119406	0.029195	1	By_ingredient	v1		板蓝根	HEY1
3799	379	1380	0.0420347	0.0639691	1	By_ingredient	v1		水飞蓟	GJA1
3802	426	2679	0.000819229	0.00629705	1	By_ingredient	v1		夏枯草	PPARA
3805	127	851	0.0433887	0.0654642	1	By_ingredient	v1		凤眼草	CXCL8
3806	187	6	0.0118038	0.0289767	1	By_ingredient	v1		黄芪	AANAT
3807	150	142	0.0243915	0.0444131	1	By_ingredient	v1		绵马贯众	AKR1C3
3808	318	1104	0.00967211	0.0263305	1	By_ingredient	v1		牵牛子	ENPEP
3809	217	1103	0.0191866	0.0383671	1	By_ingredient	v1		菊花	ENOX2
3810	267	1682	0.0351369	0.0565286	1	By_ingredient	v1		马勃	IL10
3813	5	3650	0.0141701	0.0324091	1	By_ingredient	v1		八角莲	TYRP1
3815	369	3844	0.019317	0.0384374	1	By_ingredient	v1		十大功劳叶	CCK
3816	30	2095	0.0386071	0.0603339	1	By_ingredient	v1		柏子仁	MGAM
3817	357	811	0.00085556	0.00650223	1	By_ingredient	v1		山豆根	CSF2
3818	486	129	0.0486758	0.0710564	1	By_ingredient	v1		枳实	AHR
3820	168	2836	0.00974639	0.0264223	1	By_ingredient	v1		红花	RASA1
3822	458	3502	0.0237091	0.04372	1	By_ingredient	v1		薏苡仁	TNF
3824	174	482	0.0129031	0.0306148	1	By_ingredient	v1		胡芦巴	CASP8
3825	414	461	0.0279345	0.0486704	1	By_ingredient	v1		乌梅	CALM3
3827	442	3662	0.0138087	0.0319193	1	By_ingredient	v1		徐长卿	UCP2
3833	339	2402	0.0101799	0.0269322	1	By_ingredient	v1		肉豆蔻	NTRK2
3835	24	3938	0.0150797	0.0335374	1	By_ingredient	v1		白薇	GCG
3838	351	1571	0.040207	0.0619475	1	By_ingredient	v1		桑叶	HNF1A
3839	139	1651	0.000356827	0.00352993	1	By_ingredient	v1		葛花	IFNB1
3840	210	481	0.0258343	0.0461362	1	By_ingredient	v1		锦灯笼	CASP7
3841	107	3347	0.0327345	0.0537277	1	By_ingredient	v1		丁香	SULT1E1
3842	81	1696	0.0327551	0.0537475	1	By_ingredient	v1		椿皮	IL1A
3844	187	2824	0.0407125	0.062542	1	By_ingredient	v1		黄芪	RAF1
3845	168	3408	0.0193983	0.0385549	1	By_ingredient	v1		红花	TBXA2R
3847	35	4239	0.0141359	0.0323728	1	By_ingredient	v1		半夏	ENPP7
3848	415	2824	0.0420906	0.0639873	1	By_ingredient	v1		乌药	RAF1
3850	301	728	0.00908302	0.0255574	1	By_ingredient	v1		牛蒡子	COL4A2
3855	414	1380	0.028209	0.0489285	1	By_ingredient	v1		乌梅	GJA1
3856	107	1778	8.8692e-05	0.00134143	1	By_ingredient	v1		丁香	JUN
3857	107	3935	0.00663367	0.0217295	1	By_ingredient	v1		丁香	HK2
3858	329	4213	0.0306684	0.0516455	1	By_ingredient	v1		青蒿	FTMT
3859	27	3085	0.0009869	0.00716581	1	By_ingredient	v1		白芷	SI
3861	298	1620	0.0260074	0.0463591	1	By_ingredient	v1		南蛇藤果	HSPB1
3862	184	4044	0.0394244	0.061207	1	By_ingredient	v1		黄柏	PECAM1
3863	200	866	0.0161867	0.034617	1	By_ingredient	v1		绞股蓝	CYP1A2
3865	34	1069	0.0377418	0.0594415	1	By_ingredient	v1		半边莲	EGF
3868	464	4239	0.00926581	0.0257576	1	By_ingredient	v1		余甘子	ENPP7
3872	393	3662	0.0174398	0.0363196	1	By_ingredient	v1		天葵子	UCP2
3874	390	3590	0.0284406	0.049227	1	By_ingredient	v1		桃仁	TRPV1
3877	25	4127	0.0212618	0.0407053	1	By_ingredient	v1		白鲜皮	PTGES
3886	76	3650	0.0324053	0.0533887	1	By_ingredient	v1		川乌	TYRP1
3887	71	2132	0.0467119	0.0689952	1	By_ingredient	v1		川槿皮	MMP1
3888	422	1618	0.0278278	0.0485447	1	By_ingredient	v1		西红花	HSPA5
3889	316	49	0.015222	0.0336249	1	By_ingredient	v1		千年健	ACE
3892	271	3623	0.0244459	0.0444636	1	By_ingredient	v1		马尾莲	TUBA1A
3893	212	1573	0.0316563	0.0526158	1	By_ingredient	v1		荆芥	HNF4A
3894	82	1726	0.0370775	0.0587312	1	By_ingredient	v1		葱白	INSR
3896	356	2717	0.0312522	0.0521952	1	By_ingredient	v1		山慈菇	PRKCA
3897	184	1086	0.0316651	0.0526158	1	By_ingredient	v1		黄柏	ELANE
3898	112	389	0.0459448	0.0682328	1	By_ingredient	v1		豆蔻	BMP2
3900	479	1033	0.0395977	0.0614135	1	By_ingredient	v1		泽漆	DUOX2
3901	310	4054	0.0157167	0.0341405	1	By_ingredient	v1		枇杷叶	PGA5
3905	294	3990	0.0410324	0.0628767	1	By_ingredient	v1		墓头回	NFE2L2
3910	354	2824	0.0268373	0.0472702	1	By_ingredient	v1		沙苑子	RAF1
3915	320	3844	0.00900529	0.025422	1	By_ingredient	v1		芡实	CCK
3919	329	4058	0.0154528	0.0339576	1	By_ingredient	v1		青蒿	TRPM2
3920	265	1614	0.0106782	0.0275272	1	By_ingredient	v1		麻黄根	HSF1
3921	264	3915	0.0192887	0.038405	1	By_ingredient	v1		麻黄	CLDN4
[truncated: 246,553+ more rows]
