# Supplementary material for: Molecular mechanism of the treatment of lung adenocarcinoma by Hedyotis Diffusa: an integrative study with real-world clinical data and experimental validation
Source: Front Pharmacol. 2024 Jun 6;15:1355531. doi: 10.3389/fphar.2024.1355531 (PMC11187350; doi:10.3389/fphar.2024.1355531)
Supplement: Supplementary file 1 [file DataSheet1.ZIP › datafile/1_Processed_data/1-0 Admission symptoms and discharge symptoms improved after treatment.xlsx]

## Sheet: 症状变化
业务数据ID	标引内容	规范后
142382	应用止痛药物后减轻	D
147824	嗳气较前好转	嗳气好转
190294	咳痰，色白质粘量较前减少	白黏痰好转
226803	咳白色稀痰稍有减轻	白色痰好转
229769	胸背部疼痛较术前明显改善	背部疼痛好转
188533	胸腹部、背部及髋关节、疼痛减轻	背部疼痛好转
172112	背部疼痛减轻	背部疼痛好转
228767	鼻塞、咽痛症状缓解	鼻塞好转
207723	阵发性憋喘、鼻塞减轻	鼻塞好转
192189	胸闷憋喘好转	憋喘好转
65069	患者憋喘好转	憋喘好转
149419	患者咳嗽、憋喘症状缓解	憋喘好转
21284	头痛、咳嗽、胸闷、憋喘等症状较前有明显缓解	憋喘好转
122090	心慌、憋喘缓解	憋喘好转
6386	胸闷憋喘缓解	憋喘好转
229644	阵发性胸闷、心慌伴憋喘缓解	憋喘好转
184373	胸闷、憋喘明显缓解	憋喘好转
191177	憋喘症状略缓解	憋喘好转
71089	心慌、憋喘减轻	憋喘好转
191428	胸闷憋喘减轻	憋喘好转
232755	胸闷憋气明显减轻，已无平卧后明显	憋喘好转
195549	患者胸闷、憋喘减轻	憋喘好转
142063	胸闷、憋喘等症状减轻	憋喘好转
223518	胸闷、憋喘较前减轻	憋喘好转
221325	胸闷、憋喘，较前减轻	憋喘好转
175292	胸闷、憋喘减轻	憋喘好转
141574	胸闷憋喘较前减轻	憋喘好转
162403	胸闷憋喘较前减轻	憋喘好转
195242	胸闷、憋喘减轻	憋喘好转
88477	胸闷、憋喘较前减轻	憋喘好转
8927	胸闷、憋喘较前明显减轻	憋喘好转
147300	胸闷、憋喘较前明显减轻	憋喘好转
190294	胸闷憋喘明显减轻	憋喘好转
175687	胸闷、憋喘明显减轻	憋喘好转
187193	患者胸闷、憋喘、乏力明显减轻	憋喘好转
26538	憋喘较前明显减轻	憋喘好转
62589	憋喘明显减轻	憋喘好转
143036	憋喘症状明显减轻	憋喘好转
17532	休息后憋喘可明显减轻	憋喘好转
144477	憋喘较前减轻	憋喘好转
173981	憋喘减轻	憋喘好转
61749	活动后憋喘减轻	憋喘好转
17532	活动后憋喘减轻	憋喘好转
226875	憋喘减轻	憋喘好转
155323	憋喘减轻	憋喘好转
8492	咳嗽、憋喘略有减轻	憋喘好转
3504	胸闷憋喘稍有减轻，仍活动后加重	憋喘好转
6117	胸部憋闷缓解	憋闷好转
4262	心慌、憋闷明显减轻	憋闷好转
121449	憋闷明显减轻	憋闷好转
10330	憋闷较前减轻	憋闷好转
144424	活动或感憋闷较前减轻	憋闷好转
4340	胸闷憋气、气短乏力症状改善	憋气好转
211443	咳嗽、咳痰、胸闷、憋气均较前减轻	憋气好转
182490	胸闷憋气减轻	憋气好转
2895	胸闷憋气减轻	憋气好转
169285	胸闷憋气减轻	憋气好转
203526	胸闷憋气、咳嗽减轻	憋气好转
69509	潮热汗出稍减	潮热好转
122090	出汗减少	出汗好转
172112	喘憋气短明显改善	喘憋好转
183901	患者胸闷喘憋较前减轻	喘憋好转
23169	喘憋明显减轻	喘憋好转
208103	肛门坠胀感、大便带血较前改善	大便带血好转
12138	低热基本消失	低热消失
172573	骶骨、坐骨疼痛仍明显	仍骶骨疼痛
3090	恶心较前改善	恶心好转
8807	恶心有所缓解	恶心好转
14358	恶心有所缓解	恶心好转
6117	恶心呕吐明显减轻	恶心好转
22425	偶恶心，但均较前减轻	恶心好转
11014	耳聋较前减轻	耳聋好转
177375	脑鸣、耳鸣减轻	耳鸣好转
18352	头晕、耳鸣亦减轻	耳鸣好转
8043	发作性头晕减轻	发作性头晕好转
24908	疲倦乏力改善	乏力好转
4340	胸闷憋气、气短乏力症状改善	乏力好转
3090	乏力较前明显改善	乏力好转
179082	乏力感明显减轻	乏力好转
198843	疲倦乏力好转	乏力好转
6734	乏力明显好转	乏力好转
193549	全身乏力明显好转	乏力好转
6003	乏力明显好转	乏力好转
8807	乏力明显好转	乏力好转
11087	乏力明显好转	乏力好转
14358	乏力明显好转	乏力好转
217522	周身乏力明显好转	乏力好转
18007	乏力明显好转	乏力好转
4979	乏力好转	乏力好转
140695	乏力较前好转	乏力好转
12609	乏力明显缓解	乏力好转
2597	乏力明显缓解	乏力好转
10735	全身乏力缓解	乏力好转
75429	乏力有所缓解	乏力好转
90730	患者乏力、倦怠、活动后胸闷较前减轻	乏力好转
23411	面黄、乏力较前减轻	乏力好转
187193	患者胸闷、憋喘、乏力明显减轻	乏力好转
13444	全身乏力症状明显减轻	乏力好转
5084	患者乏力减轻	乏力好转
1678	乏力减轻	乏力好转
86169	周身乏力较前减轻	乏力好转
190294	周身乏力减轻	乏力好转
12497	乏力较前减轻	乏力好转
3332	乏力减轻	乏力好转
175292	乏力较前减轻	乏力好转
168779	乏力减轻	乏力好转
2941	乏力减轻	乏力好转
5773	乏力减轻	乏力好转
4237	患者乏力减轻	乏力好转
13043	乏力减轻	乏力好转
12759	倦怠乏力较前略有改善	乏力好转
78730	腹胀、腹痛、反酸等症状较前缓解	反酸好转
6117	泛酸、胃痛均较前减轻	泛酸好转
4262	咳粉红色痰逐渐减少	粉红色痰好转
232755	腹部胀满较前减轻	腹部好转
142037	双下肢及腹部麻木减轻	腹部麻木好转
191428	腹部行腹腔穿刺术后腹部膨隆减轻	腹部膨隆好转
146632	腹部胀痛缓解	腹部胀痛好转
160956	腹股沟及腰部疼痛明显缓解	腹股沟疼痛好转
75429	腹痛较前已有好转	腹痛好转
78730	腹胀、腹痛、反酸等症状较前缓解	腹痛好转
146307	腹痛、腹胀症状较前减轻	腹痛好转
7794	腹痛、腹胀明显减轻	腹痛好转
5144	腹痛减轻	腹痛好转
12138	腹痛减轻	腹痛好转
165411	腹泻情况较前好转	腹泻好转
78730	腹胀、腹痛、反酸等症状较前缓解	腹胀好转
146307	腹痛、腹胀症状较前减轻	腹胀好转
7794	腹痛、腹胀明显减轻	腹胀好转
169285	腹胀有所减轻	腹胀好转
194117	腹胀较前减轻	腹胀好转
6386	干咳明显减轻	干咳好转
207147	干咳较前略减轻	干咳好转
178578	干咳减轻	干咳好转
8866	干咳减轻	干咳好转
208103	肛门坠胀感、大便带血较前改善	肛门坠胀感好转
51009	周身关节疼痛减轻	关节疼痛好转
69509	潮热汗出稍减	汗出好转
71089	汗出减少	汗出好转
214099	平素自觉头昏沉、行走不稳、左偏改善	行走不稳好转
3304	左上腹及后背疼痛减轻	后背疼痛好转
217526	后背痛较前减轻	后背疼痛好转
187193	后背胀闷不适明显缓解	后背胀闷不适好转
21647	活动后胸闷减轻	胸闷好转
179260	活动耐力提升	活动耐力提升
190294	活动能力较前增强	活动能力增强
6388	近期体重平稳	近期体重平稳
5338	近期体重平稳	近期体重平稳
10302	近期体重增加4kg	近期体重增加4kg
167685	精神状态明显好转	精神状态好转
24908	精神状态好转	精神状态好转
180508	张口、咀嚼疼痛较前减轻	咀嚼疼痛好转
90730	患者乏力、倦怠、活动后胸闷较前减轻	倦怠好转
12759	倦怠乏力较前略有改善	倦怠好转
26772	阵发性咳嗽，咳白粘痰减轻	咳白粘痰好转
23411	憋喘，咳嗽改善	咳嗽好转
5084	咳嗽、咳痰明显改善	咳嗽好转
51009	胸闷气短、咳嗽咳痰症状明显改善	咳嗽好转
4979	咳嗽、咳痰好转	咳嗽好转
145963	咳嗽、胸闷症状较前好转	咳嗽好转
6003	咳嗽、咳痰明显好转	咳嗽好转
16921	咳嗽咳痰明显好转	咳嗽好转
13444	咳嗽症状明显好转	咳嗽好转
12609	咳嗽有所好转	咳嗽好转
21003	咳嗽症状有所好转	咳嗽好转
167224	咳嗽好转	咳嗽好转
11005	咳嗽情况好转	咳嗽好转
2597	咳嗽较前好转	咳嗽好转
142037	咳嗽减轻	咳嗽好转
3867	咳嗽缓解	咳嗽好转
149419	患者咳嗽、憋喘症状缓解	咳嗽好转
187193	咳嗽、咳痰较前缓解	咳嗽好转
21284	头痛、咳嗽、胸闷、憋喘等症状较前有明显缓解	咳嗽好转
105136	咳嗽基本消失	咳嗽消失
142382	咳嗽、咳痰减轻	咳嗽好转
12138	咳嗽咳痰较前减轻	咳嗽好转
12378	咳嗽、咳痰较前减轻	咳嗽好转
25608	咳嗽咳痰减轻	咳嗽好转
6117	咳嗽、咳痰减轻	咳嗽好转
173981	咳嗽咳痰较前减轻	咳嗽好转
5773	咳嗽、咳痰减轻	咳嗽好转
206288	咳嗽咳痰减轻	咳嗽好转
21647	咳嗽、咳痰减轻	咳嗽好转
12817	咳嗽咳痰较前减轻	咳嗽好转
177899	咳嗽、咳痰均较前减轻	咳嗽好转
126869	咳嗽咳痰减轻	咳嗽好转
211443	咳嗽、咳痰、胸闷、憋气均较前减轻	咳嗽好转
68231	患者咳嗽、胸闷等症状较前有所减轻	咳嗽好转
24556	咳嗽咳痰略减轻	咳嗽好转
21535	咳嗽咳痰减轻明显减轻	咳嗽好转
221325	咳嗽、咳痰较前明显减轻	咳嗽好转
194733	咳嗽、咳痰明显减轻	咳嗽好转
86169	咳嗽、咳痰稍减轻	咳嗽好转
21613	头晕、咳嗽明显减轻	咳嗽好转
203526	胸闷憋气、咳嗽减轻	咳嗽好转
152166	患者咽痛，咳嗽、咳痰减轻	咳嗽好转
143342	咳嗽明显减轻	咳嗽好转
190294	偶有轻微咳嗽，较前明显减轻	咳嗽好转
24985	咳嗽较前明显减轻	咳嗽好转
25268	咳嗽较前明显减轻	咳嗽好转
232755	咳嗽减轻	咳嗽好转
4340	咳嗽减轻	咳嗽好转
155401	咳嗽减轻	咳嗽好转
17101	咳嗽减轻	咳嗽好转
22764	咳嗽减轻	咳嗽好转
167685	咳嗽较前减轻	咳嗽好转
21815	咳嗽较前减轻	咳嗽好转
13713	咳嗽较前减轻	咳嗽好转
30392	咳嗽咳痰减少	咳嗽好转
187485	咳嗽咳痰减少	咳嗽好转
195549	咳嗽、咳痰减少	咳嗽好转
8492	咳嗽、憋喘略有减轻	咳嗽好转
14241	咳嗽、咳痰症状较前减轻	咳嗽好转
4212	咳嗽、咳痰症状明显减轻	咳嗽好转
168176	咳嗽胸闷症状明显减轻	咳嗽好转
188408	胸闷，咳嗽症状明显减轻	咳嗽好转
5084	咳嗽、咳痰明显改善	咳痰好转
51009	胸闷气短、咳嗽咳痰症状明显改善	咳痰好转
4979	咳嗽、咳痰好转	咳痰好转
6003	咳嗽、咳痰明显好转	咳痰好转
16921	咳嗽咳痰明显好转	咳痰好转
155401	咳痰量减少	咳痰好转
169285	咳痰减轻	咳痰好转
187193	咳嗽、咳痰较前缓解	咳痰好转
143020	咳嗽，咳痰减轻	咳痰好转
144052	咳嗽，咳痰减轻	咳痰好转
195242	咳嗽，咳痰明显减轻	咳痰好转
142382	咳嗽、咳痰减轻	咳痰好转
12138	咳嗽咳痰较前减轻	咳痰好转
12378	咳嗽、咳痰较前减轻	咳痰好转
25608	咳嗽咳痰减轻	咳痰好转
6117	咳嗽、咳痰减轻	咳痰好转
173981	咳嗽咳痰较前减轻	咳痰好转
5773	咳嗽、咳痰减轻	咳痰好转
206288	咳嗽咳痰减轻	咳痰好转
21647	咳嗽、咳痰减轻	咳痰好转
12817	咳嗽咳痰较前减轻	咳痰好转
177899	咳嗽、咳痰均较前减轻	咳痰好转
126869	咳嗽咳痰减轻	咳痰好转
211443	咳嗽、咳痰、胸闷、憋气均较前减轻	咳痰好转
24556	咳嗽咳痰略减轻	咳痰好转
21535	咳嗽咳痰减轻明显减轻	咳痰好转
221325	咳嗽、咳痰较前明显减轻	咳痰好转
194733	咳嗽、咳痰明显减轻	咳痰好转
86169	咳嗽、咳痰稍减轻	咳痰好转
152166	患者咽痛，咳嗽、咳痰减轻	咳痰好转
62589	咳痰明显减轻	咳痰好转
5082	咳痰较前减轻	咳痰好转
30392	咳嗽咳痰减少	咳痰好转
187485	咳嗽咳痰减少	咳痰好转
195549	咳嗽、咳痰减少	咳痰好转
4262	咳粉红色痰逐渐减少	咳痰好转
4340	咳痰减少	咳痰好转
226803	咳白色稀痰稍有减轻	咳痰好转
14241	咳嗽、咳痰症状较前减轻	咳痰好转
4212	咳嗽、咳痰症状明显减轻	咳痰好转
214182	口干口黏较前好转	口干好转
220911	口干口黏较前缓解	口干好转
187193	口干较前缓解	口干好转
26772	口干缓解	口干好转
122090	口干、口渴减轻	口干好转
71089	口干、口渴减轻	口干好转
224482	口干口黏较前减轻	口干好转
217522	口干口黏较前减轻	口干好转
192189	口角流涎减轻	口角流涎好转
122090	口干、口渴减轻	口渴好转
71089	口干、口渴减轻	口渴好转
214182	口干口黏较前好转	口黏好转
220911	口干口黏较前缓解	口黏好转
224482	口干口黏较前减轻	口黏好转
217522	口干口黏较前减轻	口黏好转
4340	叩诊浊音范围较前减小	叩诊浊音范围好转小
188533	胸腹部、背部及髋关节、疼痛减轻	髋关节疼痛好转
188486	腰部、肋部时疼痛缓解	肋部时疼痛好转
24985	麻木较前明显减轻	麻木好转
122090	全身麻木减轻	麻木好转
30392	头晕、纳差、眠差均有改善	眠差好转
12138	纳眠改善	眠好转
23411	面黄、乏力较前减轻	面黄好转
4237	晨起末肢关节僵硬、麻木较前缓解	末肢关节僵硬好转
4237	晨起末肢关节僵硬、麻木较前缓解	末肢关节麻木好转
30392	头晕、纳差、眠差均有改善	纳差有好转
12138	纳眠改善	纳好转
21003	纳好转	纳好转
65313	纳食较前略好转	纳好转
3090	纳食较前增多	纳好转
177375	脑鸣、耳鸣减轻	脑鸣好转
122169	尿急、尿频缓解	尿急好转
176157	尿频、尿急明显减轻	尿急好转
20216	尿路感染症状好转	尿路感染好转
122169	尿急、尿频缓解	尿频好转
176157	尿频、尿急明显减轻	尿频好转
6117	恶心呕吐明显减轻	呕吐好转
155401	怕冷症状缓解	怕冷好转
24908	疲倦乏力改善	疲倦好转
198843	疲倦乏力好转	疲倦好转
210407	脐水平面以下浅感觉减退	脐水平面以下浅感觉减退
17192	活动后气促减轻	气促好转
172112	喘憋气短明显改善	气短好转
4340	胸闷憋气、气短乏力症状改善	气短好转
51009	胸闷气短、咳嗽咳痰症状明显改善	气短好转
198843	胸闷气短较前明显好转	气短好转
223215	胸闷、气短较前缓解	气短好转
206288	胸闷气短较前明显缓解	气短好转
163098	气短较前明显缓解	气短好转
10784	气短伴胸部刺痛减轻	气短好转
156321	心慌、胸闷、气短减轻	气短好转
69509	胸闷气短减轻	气短好转
24908	活动后胸闷、气短情况减轻	气短好转
207721	患者切口疼痛较前明显减轻	切口疼痛好转
5144	热势较前缓和	热势好转
182528	仍胸闷、憋喘	仍憋喘
183788	仍感乏力	仍感乏力
143020	仍感头晕	仍感头晕
21762	仍时有咳嗽	仍咳嗽
191423	仍咳嗽	仍咳嗽
16102	仍偶有尿痛、无血块	仍尿痛
19329	仍时有咳嗽	仍咳嗽
143020	仍嗜睡	仍嗜睡
16102	仍偶有尿痛、无血块	仍无血块
182528	仍胸闷、憋喘	仍胸闷
13713	仍有发热，夜甚	仍发热
182528	仍有咳嗽咳痰	仍咳嗽
182528	仍有咳嗽咳痰	仍咳痰
194117	仍有口干	仍口干
182914	患者仍有胸闷	仍胸闷
228767	瘙痒减轻	瘙痒好转
202927	瘙痒较前减轻	瘙痒好转
11326	上腹痛隐痛较前减轻	上腹痛隐痛好转
178567	身目黄染减轻	身目黄染好转
161051	出院时患者神志清	神志好转
140695	食欲改善	纳好转
217522	视物模糊好转	视物模糊好转
224482	视物模糊缓解	视物模糊好转
214099	双侧颈部酸胀疼痛缓解	双侧颈部酸胀好转
214099	双侧颈部酸胀疼痛缓解	双侧颈部疼痛好转
187193	双耳听力略下降	双耳听力下降
202927	双脚踝肿胀消退	双脚踝肿胀消退
208884	双上肢水肿较前减轻	双上肢水肿好转
11005	双膝关节疼痛减轻	双膝关节疼痛好转
175687	双下眼睑浮肿消失	双下眼睑浮肿消失
215585	双下肢粗肿较前减轻	双下肢粗肿好转
69509	双下肢发凉缓解	双下肢发凉好转
14358	胁肋及双下肢麻木、疼痛有所好转	双下肢麻木好转
142037	双下肢及腹部麻木减轻	双下肢麻木好转
2941	胁肋及双下肢麻木、疼痛不适减轻	双下肢麻木好转
8807	胁肋及双下肢麻木、疼痛有所好转	双下肢麻木所好转
101049	双足皮色紫暗较前减轻	双下肢皮肤紫暗好转
2941	胁肋及双下肢麻木、疼痛不适减轻	双下肢疼痛不适好转
14358	胁肋及双下肢麻木、疼痛有所好转	双下肢疼痛好转
8807	胁肋及双下肢麻木、疼痛有所好转	双下肢疼痛好转
208884	双下肢已无粗肿	双下肢已无粗肿
196383	睡眠质量有所改善	眠好转
14378	四肢无力减轻	四肢无力好转
183901	咳嗽咳痰，较前痰少	痰好转
8492	咳嗽，咳白色泡沫痰，痰量减少，无痰中带血	痰量好转
105136	咳痰，痰量减少	痰量好转
155323	痰量较前减少	痰量好转
25268	痰量减少	痰量好转
10696	痰量少色白偶有血丝情况较前好转	痰量好转
10696	痰量少色白偶有血丝情况较前好转	痰有血丝好转
10696	痰量少色白偶有血丝情况较前好转	痰色白好转
198843	疼痛次数较前明显减少	疼痛次数好转
15326	疼痛较前明显好转	疼痛好转
69509	体倦乏力减轻	体倦乏力好转
145967	体力较前改善	体力好转
2895	体力较前好转	体力好转
178567	体力较前好转	体力好转
232755	体力较前恢复	体力恢复
146107	活动能力较前明显增强	体力活动能力好转
17101	体重减轻	体重好转
163098	自汗、头部麻木感较前明显缓解	头部麻木感好转
214099	平素自觉头昏沉、行走不稳、左偏改善	头昏沉好转
21284	头痛、咳嗽、胸闷、憋喘等症状较前有明显缓解	头痛好转
10961	头痛较前明显减轻	头痛好转
152166	头痛减轻	头痛好转
71089	头有嗡鸣感缓解	头有嗡鸣感好转
122090	头有嗡鸣感减轻	头有嗡鸣感好转
187193	头晕较前缓解	头晕好转
13043	头晕缓解	头晕好转
18352	头晕、耳鸣亦减轻	头晕好转
3090	头晕、头胀痛较前减轻	头晕好转
21613	头晕、咳嗽明显减轻	头晕好转
217522	头晕头胀明显减轻	头晕好转
228620	头晕头胀较前明显减轻	头晕好转
206341	头晕较入院时稍减轻	头晕好转
69509	头晕减轻	头晕好转
181750	头晕减轻	头晕好转
30392	头晕、纳差、眠差均有改善	头晕好转
217522	头晕头胀明显减轻	头胀好转
228620	头晕头胀较前明显减轻	头胀好转
3090	头晕、头胀痛较前减轻	头胀痛好转
199244	腰腿疼痛症状较入院时明显减轻	腿痛好转
198487	外阴瘙痒明显减轻	外阴瘙痒好转
168779	外展时疼痛减轻	外展时疼痛好转
11014	弯腰受限较前减轻	弯腰受限好转
147824	未再呕吐	未再呕吐
65313	未再呕吐	未再呕吐
75429	未再诉腹泻	未再诉腹泻
6117	泛酸、胃痛均较前减轻	胃痛好转
194203	胃脘部不适减轻	胃脘部不适好转
140695	胃脘胀痛较前明显减轻	胃脘好转
23451	患者胃脘隐痛较前缓解	胃脘隐痛好转
4212	饮食时胃部有阻挡感症状显著改善	胃胀好转
24582	卧位或伸腿时疼痛明显	卧位时疼痛
17532	无端坐呼吸	无端坐呼吸
66929	无力症状减轻	无力好转
226803	咳白色稀痰稍有减轻	稀痰好转
168779	下腹部自肚脐向左隐痛减轻	下腹部自肚脐向左隐痛好转
194203	消瘦明显	消瘦
14358	胁肋及双下肢麻木、疼痛有所好转	胁肋麻木好转
2941	胁肋及双下肢麻木、疼痛不适减轻	胁肋麻木好转
8807	胁肋及双下肢麻木、疼痛有所好转	胁肋麻木好转
2941	胁肋及双下肢麻木、疼痛不适减轻	胁肋疼痛不适好转
14358	胁肋及双下肢麻木、疼痛有所好转	胁肋疼痛好转
8807	胁肋及双下肢麻木、疼痛有所好转	胁肋疼痛好转
122090	心慌、憋喘缓解	心慌好转
9602	心慌胸闷缓解	心慌好转
203240	活动后心慌、胸闷缓解	心慌好转
229644	阵发性胸闷、心慌伴憋喘缓解	心慌好转
71089	心慌、憋喘减轻	心慌好转
156321	心慌、胸闷、气短减轻	心慌好转
4262	心慌、憋闷明显减轻	心慌好转
148370	心慌明显减轻	心慌好转
10784	气短伴胸部刺痛减轻	胸部刺痛好转
6117	胸部憋闷缓解	胸部憋闷好转
21762	胸部胀痛减轻	胸部胀痛好转
229769	胸背部疼痛较术前明显改善	胸部疼痛好转
203526	右侧背部、右胁肋部及胸部疼痛缓解	胸部疼痛好转
230404	胸部疼痛减轻	胸部疼痛好转
66929	胸部隐痛减轻	胸部隐痛好转
4340	胸部胀满感减轻	胸部胀满感好转
188533	胸腹部、背部及髋关节、疼痛减轻	胸腹部疼痛好转
4340	胸闷憋气、气短乏力症状改善	胸闷好转
51009	胸闷气短、咳嗽咳痰症状明显改善	胸闷好转
11005	胸闷有所改善	胸闷好转
145963	咳嗽、胸闷症状较前好转	胸闷好转
192189	胸闷憋喘好转	胸闷好转
198843	胸闷气短较前明显好转	胸闷好转
21284	头痛、咳嗽、胸闷、憋喘等症状较前有明显缓解	胸闷好转
9602	心慌胸闷缓解	胸闷好转
203240	活动后心慌、胸闷缓解	胸闷好转
6386	胸闷憋喘缓解	胸闷好转
223215	胸闷、气短较前缓解	胸闷好转
229644	阵发性胸闷、心慌伴憋喘缓解	胸闷好转
184373	胸闷、憋喘明显缓解	胸闷好转
206288	胸闷气短较前明显缓解	胸闷好转
163098	胸闷较前明显缓解	胸闷好转
90730	患者乏力、倦怠、活动后胸闷较前减轻	胸闷好转
211443	咳嗽、咳痰、胸闷、憋气均较前减轻	胸闷好转
68231	患者咳嗽、胸闷等症状较前有所减轻	胸闷好转
156321	心慌、胸闷、气短减轻	胸闷好转
191428	胸闷憋喘减轻	胸闷好转
232755	胸闷憋气明显减轻，已无平卧后明显	胸闷好转
195549	患者胸闷、憋喘减轻	胸闷好转
142063	胸闷、憋喘等症状减轻	胸闷好转
223518	胸闷、憋喘较前减轻	胸闷好转
221325	胸闷、憋喘，较前减轻	胸闷好转
175292	胸闷、憋喘减轻	胸闷好转
141574	胸闷憋喘较前减轻	胸闷好转
162403	胸闷憋喘较前减轻	胸闷好转
195242	胸闷、憋喘减轻	胸闷好转
88477	胸闷、憋喘较前减轻	胸闷好转
8927	胸闷、憋喘较前明显减轻	胸闷好转
182490	胸闷憋气减轻	胸闷好转
2895	胸闷憋气减轻	胸闷好转
169285	胸闷憋气减轻	胸闷好转
203526	胸闷憋气、咳嗽减轻	胸闷好转
183901	患者胸闷喘憋较前减轻	胸闷好转
69509	胸闷气短减轻	胸闷好转
147300	胸闷、憋喘较前明显减轻	胸闷好转
190294	胸闷憋喘明显减轻	胸闷好转
175687	胸闷、憋喘明显减轻	胸闷好转
187193	患者胸闷、憋喘、乏力明显减轻	胸闷好转
52953	胸痛、胸闷症状较前减轻	胸闷好转
220562	胸闷明显减轻	胸闷好转
143342	胸闷明显减轻	胸闷好转
5084	胸闷减轻	胸闷好转
6116	胸闷减轻	胸闷好转
24908	活动后胸闷、气短情况减轻	胸闷好转
3504	胸闷憋喘稍有减轻，仍活动后加重	胸闷好转
168176	咳嗽胸闷症状明显减轻	胸闷好转
52953	胸痛、胸闷症状较前减轻	胸痛好转
17101	胸痛减轻	胸痛好转
7577	眩晕较前减轻	眩晕好转
57320	压迫感较前减轻	压迫感好转
168779	压痛减轻	压痛好转
228767	鼻塞、咽痛症状缓解	咽痛好转
152166	患者咽痛，咳嗽、咳痰减轻	咽痛好转
228620	眼干眼涩缓解	眼干好转
224482	眼干眼涩较前明显缓解	眼干好转
220911	眼干眼涩较前减轻	眼干好转
214182	眼干眼涩较前明显减轻	眼干好转
217522	眼干眼涩较前明显减轻	眼干好转
228620	眼干眼涩缓解	眼涩好转
224482	眼干眼涩较前明显缓解	眼涩好转
220911	眼干眼涩较前减轻	眼涩好转
214182	眼干眼涩较前明显减轻	眼涩好转
217522	眼干眼涩较前明显减轻	眼涩好转
226137	腰背部疼痛较入院明显减轻，活动无明显受限	腰背部疼痛好转
12378	腰部剧痛稍有缓解	腰部剧痛有好转
188486	腰部、肋部时疼痛缓解	腰部疼痛好转
160956	腹股沟及腰部疼痛明显缓解	腰部疼痛好转
8866	左肩部、腰部疼痛减轻	腰部疼痛好转
152166	右胁肋部及腰骶臀部疼痛较前减轻	腰骶臀部疼痛好转
5144	腰肋部痛疼较前缓解	腰肋部痛疼好转
199244	腰腿疼痛症状较入院时明显减轻	腰痛好转
17101	腰痛减轻	腰痛好转
7677	腰痛较前减轻	腰痛好转
22764	腰痛减轻	腰痛好转
193930	腰痛症状较入院时明显缓解	腰痛好转
12430	夜间咳嗽明显	夜间咳嗽
5848	夜尿频症状较前好转	夜尿频症状好转
228767	阴茎处糜烂面基本愈合	阴茎处糜烂面愈合
4262	纳食增加	纳好转
188737	饮食较年前减少	纳好转
146632	饮水呛咳消失	饮水呛咳消失
214141	患者病情右侧2-3肋区疼痛减轻	右侧2-3肋区疼痛好转
203526	右侧背部、右胁肋部及胸部疼痛缓解	右侧背部疼痛好转
130569	右侧腹股沟有轻微疼痛	右侧腹股沟疼痛
3810	，右侧股骨处至右膝部疼痛、左侧髂骨疼痛减轻	右侧股骨处至右膝部疼痛好转
5327	右侧髋部疼痛减轻	右侧髋部疼痛好转
193549	右侧肋骨处疼痛明显减轻	右侧肋骨处疼痛好转
2683	右侧前胸后背疼痛较前减轻	右侧前胸后背疼痛好转
5672	右侧胸背带状疱疹消失	右侧胸背带状疱疹消失
11303	右侧胸前区隐痛较前减轻	右侧胸前区隐痛好转
11087	右侧胸痛有所缓解	右侧胸痛好转
142037	右侧胸痛减轻	右侧胸痛好转
4340	右侧胸痛减轻	右侧胸痛好转
192189	右侧肢体活动不利较前减轻	右侧肢体活动不利好转
143342	听诊右肺湿性罗音减少。	右肺湿性罗音好转
230404	右股部疼痛缓解	右股部疼痛好转
225860	右肩部感疼痛麻木减轻	右肩部感麻木好转
225860	右肩部感疼痛麻木减轻	右肩部感疼痛好转
24985	右上肢及右肩部疼痛较前明显减轻	右肩部疼痛好转
193522	右胫前凹肿明显减轻	右胫前凹肿好转
12759	右上肺呼吸音较前略有恢复	右上肺呼吸音恢复
198843	右上腹疼痛较前减轻	右上腹疼痛好转
15045	右上腹疼痛较前减轻，疼痛与体位相关	右上腹疼痛好转
24985	右上肢及右肩部疼痛较前明显减轻	右上肢疼痛好转
11993	右膝关节肿痛较前减轻	右膝关节肿痛好转
4340	右下肺呼吸音消失	右下肺呼吸音消失
10696	右下腹疼痛较前减轻	右下腹疼痛好转
193522	右下肢粗肿胀痛较前明显减轻	右下肢粗肿好转
188111	右下肢广泛性粗肿胀痛，有所减轻	右下肢广泛性粗肿好转
188111	右下肢广泛性粗肿胀痛，有所减轻	右下肢广泛性胀痛好转
193522	右下肢粗肿胀痛较前明显减轻	右下肢胀痛好转
161302	右下肢肿胀明显减轻	右下肢肿胀好转
204236	右小腿已无红肿疼痛	右小腿已无红肿疼痛
205148	右小腿肿胀疼痛较前明显减轻	右小腿肿胀疼痛好转
152166	右胁肋部及腰骶臀部疼痛较前减轻	右胁肋部好转
203526	右侧背部、右胁肋部及胸部疼痛缓解	右胁肋部疼痛好转
10282	右眼睑红肿消退	右眼睑红肿消退
191423	现患者愈合良好	愈合良好
180508	张口、咀嚼疼痛较前减轻	张口疼痛好转
232755	腹部胀满较前减轻	胀满好转
140695	胃脘胀痛较前明显减轻	胀痛好转
21762	胸部胀痛减轻	胀痛好转
233079	阵发性胸闷、憋喘缓解	阵发性憋喘好转
207723	阵发性憋喘、鼻塞减轻	阵发性憋喘好转
26772	阵发性烘热汗出改善	阵发性汗出好转
26772	阵发性烘热汗出改善	阵发性烘热好转
194203	阵发性咳嗽缓解	阵发性咳嗽好转
14030	阵发性头胀较前减轻	阵发性头胀好转
4340	阵发性心慌程度减轻	阵发性心慌好转
233079	阵发性胸闷、憋喘缓解	阵发性胸闷好转
7577	阵发性左胸痛较前缓解	阵发性左胸痛好转
140814	患者症状改善	症状好转
14378	肢体疼痛减轻	肢体疼痛好转
180508	肿胀较前减轻	肿胀好转
214182	周身乏力明显缓解	周身乏力好转
146107	周身乏力较前缓解	周身乏力好转
194733	周身乏力减轻	周身乏力好转
228767	周身皮损脱屑减少	周身皮损脱屑好转
163098	自汗、头部麻木感较前明显缓解	自汗好转
172573	自觉肛门坠胀明显减轻	自觉肛门坠胀好转
24582	左侧大腿前侧胀痛较前略减轻	左侧大腿前侧胀痛好转
71089	左侧肩部酸沉减轻	左侧肩部酸沉好转
3810	，右侧股骨处至右膝部疼痛、左侧髂骨疼痛减轻	左侧髂骨疼痛好转
8522	左侧上肢活动不利较前稍改善	左侧上肢活动不利好转
9602	左侧肢体麻木疼痛减轻	左侧肢体麻木好转
214099	左侧肢体麻木减轻	左侧肢体麻木好转
9602	左侧肢体麻木疼痛减轻	左侧肢体麻木疼痛好转
196146	患者左胸部、左肋下、左后背部牵掣痛症状减轻	左后背部牵掣痛症状好转
8866	左肩部、腰部疼痛减轻	左肩部疼痛好转
196146	患者左胸部、左肋下、左后背部牵掣痛症状减轻	左肋下好转
206341	左肋缘下至左腹股沟疼痛较入院时稍减轻	左肋缘下至左腹股沟疼痛好转
214099	平素自觉头昏沉、行走不稳、左偏改善	左偏好转
3304	左上腹及后背疼痛减轻	左上腹疼痛好转
6116	左手僵直麻木有所改善	左手僵直好转
6116	左手僵直麻木有所改善	左手麻木好转
11722	左手食指轻度疼痛减轻	左手食指疼痛好转
21613	左膝关节以下水肿明显减轻	左膝关节以下水肿好转
22764	左下肢乏力较前明显减轻	左下肢乏力好转
146632	左下肢麻木、怕凉减轻	左下肢麻木好转
146632	左下肢麻木、怕凉减轻	左下肢怕凉好转
13043	左下肢、左胸疼痛减轻	左下肢疼痛好转
20791	左下肢外侧疼痛减轻	左下肢外侧疼痛好转
12430	左下肢稍有瘙痒、红肿较前减轻，于胫骨后缘明显	左下肢有红肿好转
12430	左下肢稍有瘙痒、红肿较前减轻，于胫骨后缘明显	左下肢有瘙痒好转
196146	患者左胸部、左肋下、左后背部牵掣痛症状减轻	左胸部疼痛好转
13043	左下肢、左胸疼痛减轻	左胸疼痛好转
175687	左胸针刺样疼痛消失	左胸针刺样疼痛消失
172573	骶骨、坐骨疼痛仍明显	仍坐骨疼痛

## Sheet: 阳性症状
业务数据ID	标引内容	规范后
175687	双下肢皮肤脱屑	双下肢皮肤脱屑
14030	眠一般	D
11622	眠一般	D
8522	眠一般	D
11993	体力一般	D
10961	纳一般	D
12378	纳一般	D
11124	体力一般	D
15713	患者一般情况可	D
160956	体力一般，体重平稳	D
5848	纳一般	D
199318	眠一般	D
206449	睡眠一般	D
23451	眠一般	D
15713	痰量中等	D
184373	夜间睡眠一般	D
13188	饮食一般	D
4067	2014-07-07 辅助检查：BNP 3013pg/ml； 生化：钾2.62mmol/L 丙氨酸氨基转移酶5U/L 总蛋白52g/L 前白蛋白 67mg/L 直接胆红素8.5umol/L 尿素10.95mmol/L 高密度脂蛋白0.37mmol/L 锌3.8umol/L 肌酸激酶同工酶61U/L 乳酸脱氢571U/L；凝血四项+D二聚体：血浆凝血酶原时间测定15.1sec D二聚体2.27ug/ml；血常规：淋巴细胞绝对值0.91×10^9/L 嗜酸细胞绝对值0.0×10^9/L 红细胞2.69×10^12/L 血红蛋白79g/L 血小板计数118×10^9/L。	D
3810	眠一般	D
63290	体力一般	D
162403	眠一般	D
14907	纳眠一般	D
6387	体力一般	D
9184	一般情况可	D
179171	纳眠一般	D
223215	眠一般	D
8086	纳一般	D
221060	纳眠一般	D
156321	纳一般	D
155795	纳一般	D
196615	纳眠一般	D
15326	纳眠一般	D
202854	体力一般	D
68231	纳眠一般	D
14241	眠一般	D
5329	眠一般	D
68231	体力一般	D
196328	眠一般	D
27175	体力一般	D
209117	纳一般	D
140695	眠一般	D
144142	嗳气频	嗳气
220217	嗳气	嗳气
147824	嗳气	嗳气
140814	嗳气则舒	嗳气
23451	嗳气	嗳气
224898	嗳气	嗳气
155323	咳吐少量暗色痰液	咳痰暗色
9235	伴喉中痰鸣	咽中有痰
148663	胸腹部、背部皮疹瘙痒	背部皮疹
148663	胸腹部、背部皮疹瘙痒	背部瘙痒
197090	背部疼痛	背部疼痛
172112	背部疼痛	背部疼痛
200142	背部疼痛	背部疼痛
199244	腰背部及双下肢疼痛、活动受限，疼痛以双大腿前侧为主	背部疼痛
229769	胸背部疼痛、活动受限	背部疼痛
210407	腰背部疼痛	背部疼痛
188533	胸部、背部及髋关节疼痛	背部疼痛
196383	背部胀痛	背部胀痛
217526	后背胀痛尤甚，可放射至头颈部	背部胀痛
140814	胸背胀痛	背部胀痛
207721	鼻唇沟变浅	鼻唇沟变浅
234962	鼻塞	鼻塞
8717	鼻饲流质饮食	鼻饲流质饮食
4067	鼻饲饮食	鼻饲饮食
220393	便淋漓不尽	便淋漓不尽
10044	大便难，4-5日1次	便秘
4067	大便不爽	便秘
8927	大便今日未行	便秘
169161	便秘	便秘
8717	大便须辅助通便药物	便秘
154341	便秘	便秘
63290	便秘	便秘
14378	便秘	便秘
16102	因便秘长期服用通便药物，大便2天1次，质软	便秘
232755	大便秘，3-4日/次	便秘
191346	便秘	便秘
12430	便秘，2日一行	便秘
191423	近6日无大便	便秘
167224	便秘	便秘
9552	便秘	便秘
25857	大便未解	便秘
119049	大便未行	便秘
229769	大便数日一行	便秘
179082	大便三日未行	便秘
149693	大便三日未行	便秘
186856	便秘	便秘
193549	大便7日1行	便秘
24582	大便3日行1次	便秘
199244	大便3-4天未行	便秘
200142	大便3-4天1次	便秘
143036	大便2日一行	便秘
193825	大便1日未行	便秘
179260	便秘	便秘
214099	大便稀，二日一行	便秘
165092	便干2-3天一次	便秘
236654	大便干燥，2-3日一行	便秘
190294	大便干，已10余日未行	便秘
214141	大便干，2日一行	便秘
176157	大便干,2日一次	便秘
140351	大便2-3日1行，质干，时如羊屎状，费劲难解，大便发黑	便秘
21535	大便2-3次/日，略稀	便秘
172573	大便2周1次，质干	便秘
7794	便血	便血
10044	便中带血	便血
167685	时有憋喘，不可平卧，夜间及活动后加重	憋喘
143036	憋喘明显， 活动后加重	憋喘
226875	憋喘明显	憋喘
147917	憋喘	憋喘
23169	憋喘	憋喘
40955	轻微憋喘	憋喘
8927	憋喘	憋喘
191428	憋喘	憋喘
91769	憋喘	憋喘
7625	憋喘	憋喘
177899	憋喘	憋喘
177375	憋喘	憋喘
140695	憋喘	憋喘
221325	憋喘	憋喘
182914	憋喘	憋喘
29685	憋喘	憋喘
196615	憋喘	憋喘
7677	憋喘	憋喘
184373	憋喘	憋喘
10735	憋喘	憋喘
142382	憋喘	憋喘
233079	憋喘	憋喘
177314	憋喘	憋喘
191423	憋喘	憋喘
228767	憋喘	憋喘
30392	憋喘	憋喘
88477	憋喘	憋喘
13824	憋喘	憋喘
179260	憋喘	憋喘
10031	憋喘	憋喘
7577	憋喘	憋喘
188486	活动后憋喘	憋喘
182734	憋喘	憋喘
21284	憋喘	憋喘
62589	憋喘	憋喘
14907	憋喘	憋喘
4456	憋喘	憋喘
105136	憋喘	憋喘
194733	憋喘	憋喘
166610	憋喘	憋喘
191346	憋喘	憋喘
155504	憋喘	憋喘
26538	憋喘	憋喘
17532	憋喘	憋喘
4340	憋喘	憋喘
195242	憋喘	憋喘
25857	憋喘	憋喘
155430	憋喘	憋喘
142063	憋喘	憋喘
23411	憋喘	憋喘
8970	憋喘	憋喘
147300	憋喘	憋喘
162403	憋喘	憋喘
12430	轻度憋喘	憋喘
4979	憋喘	憋喘
11124	憋喘	憋喘
236633	憋喘	憋喘
154341	憋喘	憋喘
25268	憋喘	憋喘
141574	憋喘	憋喘
182528	憋喘	憋喘
206288	憋喘	憋喘
195549	憋喘	憋喘
18352	憋喘	憋喘
3867	憋喘	憋喘
16102	憋喘	憋喘
65069	患者活动后憋喘	憋喘
175292	憋喘	憋喘
160473	时有憋喘	憋喘
166610	憋喘	憋喘
61749	憋喘	憋喘
8492	憋喘	憋喘
68231	活动后憋喘加重	憋喘
151850	憋喘	憋喘
6387	憋喘	憋喘
29873	时有憋喘	憋喘
9552	憋喘	憋喘
191177	憋喘	憋喘
155323	憋喘	憋喘
207723	阵发性胸闷、憋喘	憋喘
23420	胸闷、憋喘，活动后加重	憋喘
182490	胸闷憋气，活动后加重	憋喘
175687	胸闷、憋喘，活动后加重	憋喘
146014	胸闷憋喘，活动后加重，快走及爬坡时明显	憋喘
3504	胸闷憋喘	憋喘
187193	胸闷、憋喘	憋喘
6386	胸闷憋喘	憋喘
144054	胸闷、憋喘	憋喘
10718	爬3层楼偶伴胸闷憋喘	憋喘
145963	胸闷、憋喘	憋喘
12425	胸闷憋喘	憋喘
226803	活动后胸闷憋喘	憋喘
173981	时有心慌、胸闷、憋喘	憋喘
11083	胸闷憋喘	憋喘
150392	胸闷憋喘不能平卧	憋喘
223518	胸闷、憋喘	憋喘
190294	胸闷憋喘	憋喘
186856	胸闷憋喘	憋喘
18315	胸闷憋喘	憋喘
169161	胸闷、憋喘	憋喘
46729	胸闷憋喘、气短乏力	憋喘
230404	偶有胸闷、憋喘	憋喘
12759	胸闷憋喘	憋喘
173507	伴胸闷憋喘	憋喘
192189	胸闷、憋喘	憋喘
122090	心慌、憋喘	憋喘
71089	心慌、憋喘	憋喘
234962	痰色白、质粘，无痰中带血，量可，容易咳出，咳甚则憋喘	憋喘
149419	咳嗽、憋喘	憋喘
10330	患者憋闷，活动后加重	憋闷
121449	伴憋闷	憋闷
219682	时憋闷	憋闷
12378	憋闷	憋闷
144424	憋闷	憋闷
144477	憋闷	憋闷
165411	憋闷	憋闷
168176	憋闷	憋闷
8655	腹水，感憋闷	憋闷
163098	憋气	憋气
194203	憋气	憋气
209117	憋气	憋气
207147	憋气	憋气
196328	活动后憋气	憋气
224898	憋气	憋气
176157	憋气	憋气
18030	憋气	憋气
199318	活动后憋气	憋气
163399	活动后憋气	憋气
12138	咳甚时伴胸闷憋气	憋气
185370	胸闷憋气	憋气
23073	胸闷憋气	憋气
146107	胸闷憋气	憋气
211443	胸闷憋气	憋气
169986	胸闷憋气	憋气
169285	胸闷憋气	憋气
232755	胸闷憋气	憋气
14907	憋醒	憋醒
208611	不敢多食	不敢多食
5672	头面部、双手遍布白斑，不高起皮肤	不高起皮肤
162403	不能活动	不能活动
4985	不能交流	不能交流
191346	不能进食	不能进食
147300	不能平卧	不能平卧
166610	不能平卧	不能平卧
206449	不能平卧	不能平卧
207721	不能直线行走	不能直线行走
206288	不易咳出	不易咳出
24985	部分已结痂	部分已结痂
151850	侧肩背部、右侧前胸部疼痛	侧肩背部疼痛
224898	猖獗齿	猖獗齿
224898	肠鸣音亢进	肠鸣音亢进
20023	朝轻暮重	朝轻暮重
20023	活动后酸胀沉重	酸胀沉重
234145	持续导尿	持续导尿
200142	持续导尿	持续导尿
4985	留置导尿管持续导尿	持续导尿
210407	持续导尿	持续导尿
119049	持续导尿	持续导尿
4067	持续导尿	持续导尿
2327	持续导尿，大便不爽	持续导尿
122090	出汗	出汗
71089	口舌、四肢发麻、颤抖，出汗	出汗
20724	有触痛	触痛
13713	喘憋	喘憋
183901	喘憋	喘憋
14343	右腿从髋关节至膝关节酸痛	从髋关节至膝关节酸痛
208611	大便不成形，日2-3行	大便不成形
192189	大便不成形，日1次	大便不成形
187193	大便不成形，1天1行	大便不成形
224898	大便，不成形	大便不成形
187485	大便不规律	大便不规律
180508	大便不规律，时干时稀，有黑便	大便不规律
208103	大便不尽感	大便不尽感
2327	持续导尿，大便不爽	大便难解
208103	大便次数增多，日5-6次，呈褐色，质稀不成形，每次排出量少	大便呈褐色
140351	大便2-3日1行，质干，时如羊屎状，费劲难解，大便发黑	大便发黑
21535	大便2-3次/日，略稀	大便发黑
140351	大便2-3日1行，质干，时如羊屎状，费劲难解，大便发黑	大便难解
12609	大便时有干结	大便干结
179171	大便干结	大便干结
183788	大便干结难解	大便干结
71089	大便可，需药物辅助，一天1次	大便可
23420	大便可	大便可
210407	大便困难	大便困难
140814	大便量少	大便量少
14255	，大便量少	大便量少
168779	大便不干但量少	大便量少
9235	大便4-5日1行	大便量少
208103	大便次数增多，日5-6次，呈褐色，质稀不成形，每次排出量少	大便量少
189794	大便量少，小便调	大便量少
51009	大便秘结	大便秘结
207147	大便秘结	大便秘结
29873	大便难	大便难解
183788	大便干结难解	大便难解
21535	大便2-3次/日，略稀	大便难解
4985	大便鲜血，质稀，内有粘液包块	大便内有粘液包块
188486	大便黏	大便黏
69509	大便黏腻不爽	大便黏腻不爽
150311	大便频	大便频数
147300	大便次数多	大便频数
173507	大便日10次(口服石蜡油后)，质稀不成形	大便频数
208103	大便次数增多，日5-6次，呈褐色，质稀不成形，每次排出量少	大便频数
21762	大便前流少量鲜血	大便前流少量鲜血
21535	大便2-3次/日，略稀	大便如羊屎状
22425	大便少。	大便少
75429	大便少	大便少
220393	大便调	大便调
152806	大便调	大便调
4985	大便鲜血，质稀，内有粘液包块	大便鲜血
140351	大便2-3日1行，质干，时如羊屎状，费劲难解，大便发黑	大便如羊屎状
202927	大便粘腻	大便粘腻
18352	排出不畅，大便干	大便质干
194117	大便日行2次，质不成形	大便质不成形
18030	大便偏干	大便质干
140695	质干	大便质干
194733	大便干	大便质干
105136	大便干	大便质干
21613	大便偏干	大便质干
161165	大便偏干	大便质干
150355	大便略干	大便质干
175687	大便干	大便质干
196146	大便干	大便质干
142037	大便干	大便质干
147917	大便干	大便质干
21081	大便干	大便质干
196615	大便干	大便质干
236065	大便干	大便质干
208884	大便干	大便质干
160473	大便干	大便质干
11722	大便干	大便质干
151850	大便干	大便质干
158077	大便干	大便质干
147824	大便干	大便质干
182734	大便干	大便质干
15326	大便干	大便质干
220217	大便干	大便质干
173981	大便干	大便质干
52953	大便干	大便质干
8522	大便干	大便质干
155430	大便干	大便质干
142382	大便干	大便质干
151933	大便干	大便质干
12540	大便干	大便质干
62589	大便干	大便质干
206449	大便干	大便质干
65313	眠差，小便黄，大便偏干	大便质干
165092	便干2-3天一次	大便质干
236654	大便干燥，2-3日一行	大便质干
190294	大便干，已10余日未行	大便质干
214141	大便干，2日一行	大便质干
176157	大便干,2日一次	大便质干
180508	大便不规律，时干时稀，有黑便	大便质干
140351	大便2-3日1行，质干，时如羊屎状，费劲难解，大便发黑	大便质干
21535	大便2-3次/日，略稀	大便质干
172573	大便2周1次，质干	大便质干
193522	大便质软	大便质软
200975	肛门肿痛溃破流脓，大便日一次，质软成形，无粘液脓血，无肛门下坠及排便排便不尽感	大便质软成形
165411	大便日行1次，大便质稀	大便质稀
7677	大便质略稀，日1次	大便质稀
198487	大便稀，日行一次	大便质稀
12378	大便稀	大便质稀
166272	大便稀	大便质稀
21003	大便稀	大便质稀
26772	大便稀	大便质稀
161348	大便稀	大便质稀
146632	大便稀	大便质稀
156321	大便稀	大便质稀
17101	大便稀	大便质稀
183901	大便稀	大便质稀
8043	大便偏稀，量少，日2-3次	大便质稀
9235	大便4-5日1行	大便质稀
214099	大便稀，二日一行	大便质稀
4985	大便鲜血，质稀，内有粘液包块	大便质稀
173507	大便日10次(口服石蜡油后)，质稀不成形	大便质稀
208103	大便次数增多，日5-6次，呈褐色，质稀不成形，每次排出量少	大便质稀
180508	大便不规律，时干时稀，有黑便	大便质稀
24582	左侧大腿前侧胀痛	大腿前侧胀痛
99089	大小便未行	大便未行
99089	大小便未行	小便未行
8717	呆傻愚笨	呆傻
99089	呼之能应，但无言语交流	无言语交流
188408	盗汗	盗汗
166272	盗汗	盗汗
236633	盗汗	盗汗
38429	盗汗	盗汗
175292	乏力，盗汗、自汗	盗汗
65069	乏力夜间盗汗	盗汗
6117	低热	低热
2327	低热	低热
140814	低热	低热
12759	午后低热，37.5℃左右	低热
137271	低热，体温37.2℃	低热
196615	低热	低热
122169	低热	低热
121449	低热	低热
38429	低热	低热
4067	时有低热	低热
12378	低热	低热
177375	低烧	低烧
200142	骶骨筋膜裸露坏死	骶骨筋膜裸露坏死
197090	骶尾部创面，色黑	骶尾部创面
200142	骶尾部创面有渗出	骶尾部创面有渗出
234145	对光反射消失	对光反射消失
194203	对冷空气及刺激气味敏感	对冷空气敏感
194203	对冷空气及刺激气味敏感	对刺激气味敏感
162403	对冷空气及刺激性气味较敏感	对冷空气敏感
162403	对冷空气及刺激性气味较敏感	对刺激气味敏感
18315	对油烟等刺激性气味敏感	对油烟等刺激性气味敏感
15713	双肺肺气肿，多发纤维灶；心包局部增厚	多发纤维灶
214099	多鼾，可办呼吸暂停	多鼾
137271	多汗	多汗
26772	多梦	多梦
14241	多梦	多梦
3504	多梦	多梦
161348	多梦	多梦
196146	多梦	多梦
23451	多梦	多梦
17532	多饮	多饮
10282	右侧头皮、额部红斑、水疱	额部红斑
10282	右侧头皮、额部红斑、水疱	额部水疱
121449	呃逆频	呃逆
191423	呃逆	呃逆
232755	呃逆	呃逆
158077	时有呃逆	呃逆
182490	恶寒	恶寒
13188	偶有恶心	恶心
224898	恶心	恶心
141574	恶心	恶心
9552	进食时偶有恶心、	恶心
140814	恶心	恶心
188425	恶心	恶心
4340	恶心	恶心
165092	恶心	恶心
146107	恶心	恶心
14358	恶心	恶心
8807	时有恶心	恶心
183788	恶心	恶心
15045	感恶心	恶心
38429	偶有恶心	恶心
2941	午时有恶心	恶心
194117	恶心	恶心
175292	饭后自觉恶心	恶心
191346	恶心	恶心
169986	恶心	恶心
7794	恶心	恶心
8043	恶心	恶心
3090	恶心	恶心
220217	恶心	恶心
75429	恶心	恶心
21613	恶心	恶心
3504	有恶心感	恶心
22425	恶心	恶心
172573	时有头晕头痛、心慌、恶心呕吐、饮水呛咳	恶心
191423	恶心呕吐	恶心
4067	时有恶心呕吐	恶心
62589	恶心呕吐	恶心
220217	食后恶心呕吐	恶心
46729	恶心呕吐	恶心
2327	时有恶心呕吐	恶心
147824	恶心伴呕吐	恶心
11622	咳痰，恶心	恶心
6117	恶心呕吐，泛酸	恶心
12759	恶心、胃脘不适	恶心
144052	耳聋	耳聋
11014	耳聋	耳聋
234159	耳鸣	耳鸣
8043	耳鸣	耳鸣
10735	耳鸣	耳鸣
182734	耳鸣	耳鸣
177375	耳鸣	耳鸣
21284	耳鸣	耳鸣
216990	耳鸣	耳鸣
196146	偶有耳鸣	耳鸣
187193	耳鸣	耳鸣
220217	耳鸣	耳鸣
163098	耳鸣	耳鸣
181212	耳鸣	耳鸣
18352	耳鸣	耳鸣
193825	耳鸣耳聋	耳鸣
142037	耳鸣	耳鸣
182914	脑鸣、耳鸣	耳鸣
207723	二便可	二便调
151661	二便可	二便调
144054	二便困难，7日未解大便	二便困难
68231	二便尚可	二便可
11622	二便尚调	二便调
234145	二便失禁	二便失禁
11039	二便调	二便调
9184	二便调	二便调
24985	二便调	二便调
4262	二便调	二便调
4237	二便调	二便调
13188	二便调	二便调
160956	二便调	二便调
230404	二便调	二便调
15713	二便调	二便调
175292	二便调。	二便调
21815	自觉发凉	发凉
22764	自觉发凉	发凉
188408	下午夜间有时发热	发热
8717	发热	发热
144054	自觉发热，体温37.6℃	发热
13713	发热为弛张热	发热
191346	发热	发热
9235	反复发热	发热
8717	反复发热	发热
143036	发热，体温最高可达39.2℃	发热
8970	发热	发热
183901	发热	发热
7625	发热	发热
51009	发热	发热
230404	无发热	发热
30392	发热	发热
99089	发热	发热
25857	发热	发热
204236	右小腿红肿疼痛明显，色如涂丹，伴发热，T39.0℃	发热
151661	发烧39.4℃	发烧
12497	乏力明显	乏力
6116	乏力	乏力
224898	乏力	乏力
9602	乏力	乏力
162403	乏力	乏力
155401	乏力	乏力
11622	乏力明显	乏力
4340	乏力	乏力
149693	周身乏力	乏力
9235	全身极度乏力	乏力
12609	乏力明显	乏力
140351	周身乏力	乏力
3332	乏力明显	乏力
185370	乏力	乏力
18007	乏力明显	乏力
140695	乏力	乏力
192189	周身疲乏无力	乏力
203240	周身疲乏不适	乏力
151661	周身乏力	乏力
226875	乏力	乏力
232755	乏力	乏力
169986	周身极度乏力	乏力
21647	乏力	乏力
75429	乏力	乏力
13843	乏力，	乏力
88477	乏力	乏力
179082	乏力	乏力
135749	乏力	乏力
11005	乏力明显	乏力
190294	周身乏力	乏力
5329	轻度乏力	乏力
188408	乏力	乏力
60289	乏力	乏力
4979	乏力	乏力
172112	无力	乏力
196383	周身乏力	乏力
194117	乏力	乏力
194733	周身乏力	乏力
24908	乏力	乏力
181750	乏力	乏力
217522	周身乏力	乏力
183788	乏力	乏力
187193	乏力	乏力
8807	乏力明显	乏力
182734	乏力	乏力
214182	周身乏力	乏力
6003	乏力	乏力
7677	乏力	乏力
14378	四肢无力	乏力
188425	四肢无力	乏力
144142	四肢无力	乏力
223215	乏力明显，	乏力
203526	乏力	乏力
173981	周身乏力	乏力
3090	乏力	乏力
90730	乏力	乏力
3811	乏力明显	乏力
145606	乏力	乏力
29873	周身乏力	乏力
194203	乏力	乏力
168779	乏力	乏力
23411	乏力	乏力
62589	乏力	乏力
155504	乏力	乏力
141574	乏力	乏力
169161	乏力	乏力
201712	全身无力	乏力
51009	乏力	乏力
17101	乏力明显	乏力
14241	浑身乏力	乏力
146107	周身乏力	乏力
8970	周身乏力	乏力
5848	乏力	乏力
143020	乏力	乏力
217526	患者现周身乏力	乏力
5773	乏力	乏力
58250	乏力	乏力
86169	周身乏力	乏力
4237	乏力	乏力
191346	周身乏力	乏力
69509	乏力	乏力
8086	乏力	乏力
7577	周身乏力	乏力
21081	乏力	乏力
220217	乏力	乏力
234159	乏力	乏力
140814	周身乏力	乏力
13713	乏力	乏力
14358	乏力明显	乏力
225860	乏力	乏力
10031	乏力	乏力
9625	乏力	乏力
191423	乏力	乏力
177595	乏力	乏力
11087	乏力	乏力
12378	乏力	乏力
154341	乏力	乏力
24556	乏力	乏力
21003	乏力明显	乏力
137271	乏力	乏力
8323	乏力	乏力
11083	乏力	乏力
105136	乏力	乏力
186856	乏力	乏力
165092	乏力	乏力
158466	乏力	乏力
155323	乏力	乏力
144890	乏力	乏力
3810	乏力	乏力
196146	乏力	乏力
144052	乏力	乏力
178567	极度乏力	乏力
148663	乏力	乏力
165411	乏力	乏力
2941	乏力	乏力
236633	乏力	乏力
12425	乏力	乏力
163098	乏力	乏力
191177	乏力	乏力
221325	乏力明显	乏力
6734	乏力	乏力
9552	周身乏力，	乏力
27175	乏力	乏力
46729	胸闷憋喘、气短乏力	乏力
6117	消瘦，乏力	乏力
152806	麻木、乏力	乏力
65313	精神差，乏力，纳差、恶心欲吐，偶有咳嗽，偶有胸闷	乏力
189794	乏力，近期体重略有下降	乏力
66929	乏力，上腹部略有隐痛	乏力
175292	乏力，盗汗、自汗	乏力
65069	乏力夜间盗汗	乏力
8717	烦躁易怒	烦躁
144142	餐后反流粘液，不苦不酸	反流粘液
194117	反酸	反酸
233497	反酸	反酸
162403	反酸	反酸
78730	时有反酸，食后加重	反酸
147824	反酸	反酸
14241	反酸	反酸
141574	反酸	反酸
62589	偶有反酸	反酸
183788	反酸	反酸
168176	反酸	反酸
8717	反应迟钝	反应迟钝
13777	反应迟钝	反应迟钝
25857	反应迟钝	反应迟钝
152806	时有泛酸	泛酸
23451	泛酸	泛酸
6117	恶心呕吐，泛酸	泛酸
8086	放射至右后肩部	放射至右后肩部
15713	肺气肿	肺气肿
193825	分泌物多	分泌物多
7794	左下腹隐痛	左下腹隐痛
179082	上腹闷胀感	上腹闷胀感
194117	中上腹部胀痛不适	腹部胀痛
191428	腹部胀痛	腹部胀痛
8086	腹部疼痛明显	腹部疼痛
15326	上腹部隐痛	腹部隐痛
183901	腹部隐痛	腹部隐痛
15045	腹部胀满不适	腹部胀满
144054	左腹部胀满	腹部胀满
232755	腹部胀满疼痛	腹部胀满
232755	腹部胀满疼痛	腹部疼痛
160956	腹股沟疼痛甚	腹股沟疼痛
8655	腹水，感憋闷	腹水
7625	腹痛	腹痛
207721	腹痛	腹痛
8970	腹痛	腹痛
12138	伴持续性腹痛	腹痛
161348	腹痛	腹痛
19329	腹痛	腹痛
22425	腹痛	腹痛
78730	偶觉腹胀、腹痛	腹痛
7625	腹泻日行5-8次	腹泻
16102	、腹胀、腹泻	腹泻
177899	腹胀	腹胀
208103	腹胀	腹胀
69509	腹胀	腹胀
19329	稍感腹胀	腹胀
207721	腹胀	腹胀
206449	腹胀	腹胀
147300	腹胀	腹胀
141574	腹胀	腹胀
149419	腹胀	腹胀
210407	腹胀	腹胀
169285	腹胀明显	腹胀
144142	嗳气后腹胀减轻	腹胀
144054	腹胀	腹胀
172573	伴腹胀	腹胀
10784	偶腹胀	腹胀
78730	偶觉腹胀、腹痛	腹胀
16102	、腹胀、腹泻	腹胀
183788	腹胀痛	腹胀
183788	腹胀痛	腹痛
8866	干咳	干咳
5338	干咳	干咳
224482	干咳	干咳
7577	干咳	干咳
8089	干咳	干咳
221060	干咳	干咳
161348	干咳	干咳
6386	干咳	干咳
228620	偶有干咳	干咳
158077	干咳	干咳
175292	干咳无痰	干咳
27175	干咳	干咳
214182	偶有干咳	干咳
160956	夜间偶干咳	干咳
212812	偶干咳	干咳
6387	干咳	干咳
217522	偶有干咳	干咳
13824	干咳	干咳
10961	刺激性干咳	干咳
145606	干咳	干咳
61749	干咳	干咳
196146	干咳	干咳
207147	干咳	干咳
4456	干咳	干咳
12609	偶干咳	干咳
11124	干咳	干咳
178578	干咳	干咳
4006	干咳	干咳
188737	干咳无痰	干咳
181316	干咳	干咳
193825	干呕	干呕
228620	时有干呕	干呕
161348	干燥	干燥
54790	肛门分泌物多，伴粘液，少量脓血	肛门伴粘液
54790	肛门分泌物多	肛门分泌物多
54790	肛门分泌物多，伴粘液，少量脓血	肛门分泌物多
54790	肛门分泌物多，伴粘液，少量脓血	肛门少量脓血
212812	肛门疼痛	肛门疼痛
200975	肛门肿痛溃破流脓，大便日一次，质软成形，无粘液脓血，无肛门下坠及排便排便不尽感	肛门肿痛溃破流脓
208103	便时肛门坠胀不适	肛门坠胀
172573	便时伴肛内肿物脱出	肛内肿物脱出
212812	肛旁肿物溃破流脓	肛旁流脓
212812	肛旁肿物溃破流脓	肛旁肿物溃破
146014	痰不易咳出	咯痰不爽
147300	难咯出	咯痰不爽
172112	咯痰不爽	咯痰不爽
194733	痰粘色白难咳出	咯痰不爽
29873	痰色白难咳	咯痰不爽
7677	痰少难咳	咯痰不爽
149693	痰少难咳	咯痰不爽
182734	痰少难咳	咯痰不爽
8043	质粘难咳	咯痰不爽
4262	痰难咳出	咯痰不爽
183901	质黏难咳	咯痰不爽
191346	痰白质粘，量多难咯	咯痰不爽
191346	痰白质粘	咯痰不爽
236633	痰色白质粘，难咳出	咯痰不爽
208611	痰色白，质黏难咳	咯痰不爽
196328	痰白难咯出	咯痰不爽
143036	量少不易咳出	咯痰不爽
191423	痰多难咯出	咯痰不爽
14907	咳白粘痰，难咯出	咯痰不爽
105136	咳痰，色白，泡沫状，量多，不易咳	咯痰不爽
9235	咯痰无力	咯痰无力
9967	咯血	咯血
12430	偶咳鲜血，量少	咯血
14255	时有咯血	咯血
215585	咯血	咯血
193825	嗝气	嗝气
179171	骨痛	骨痛
169986	周身微汗出	汗出
51009	汗出	汗出
209117	大汗出	汗出
121449	平素汗出多	汗出
186856	汗出	汗出
12425	燥热汗出	汗出
69509	潮热汗出	汗出
26772	阵发性烘热汗出	汗出
183901	汗多	汗多
193825	疼痛时汗多	汗多
195574	行走不稳	行走不稳
5848	行走不稳	行走不稳
194733	行走不稳	行走不稳
173981	行走不稳	行走不稳
214099	平素自觉头昏沉、行走不稳、左偏	行走不稳
135749	行走困难	行走困难
90730	行动欠灵活	行走困难
172112	行动迟缓	行走困难
8807	行走无力	行走无力
11622	行走无力	行走无力
14358	行走无力	行走无力
196634	呵欠频作	呵欠
15713	左右颌下各肿大淋巴结	颌下淋巴结肿大
21762	黑便	黑便
10310	咳少量黑棕色痰，	黑棕色痰
13174	黑棕色痰	黑棕色痰
5082	咳少量黑棕色痰	黑棕色痰
26772	阵发性烘热汗出	烘热
228767	周身散在红斑、丘疹，大小不一，部分伴脱皮，偶渗液，痒感明显，影响睡眠	红斑
185370	后背部疼痛	后背疼痛
220450	胸部及后背部疼痛	后背疼痛
105136	左胸及后背触压有痛感	后背触压疼痛
13462	偶后背酸疼	后背酸疼
219682	后背时酸痛	后背酸痛
5329	后背稍疼痛	后背疼痛
91769	胸前及后背疼痛明显	后背疼痛
187485	后背痛	后背疼痛
8492	前胸及后背隐痛	后背酸痛
187193	后背胀闷不适	后背胀闷
99089	呼吸急促	呼吸急促
183901	呼吸急促	呼吸急促
25857	呼吸困难	呼吸困难
151661	呼吸不畅	呼吸困难
119049	呼之不应	呼之不应
99089	呼之能应，但无言语交流	呼之能应
4067	时有幻视、幻听	幻视
2327	时有幻视、幻听	幻视
4067	时有幻视、幻听	幻听
2327	时有幻视、幻听	幻听
234145	昏迷状态	昏迷
161302	活动不利	活动不利
190294	活动后加重	活动后加重
152806	活动后加重	活动后加重
15713	活动可	活动可
146307	活动耐力降低	活动耐力降低
220393	患者左髋关节活动受限	活动受限
225860	活动受限	活动受限
194117	情绪急躁易怒	急躁
182734	平素急躁易怒	急躁
5848	计算力、记忆力降低	计算力下降
29873	记忆力、计算力减退	计算力下降
236654	计算力欠佳	计算力下降
14079	记忆力下降	记忆力下降
13777	记忆力下降	记忆力下降
196383	记忆力下降	记忆力下降
10541	记忆力下降	记忆力下降
146632	记忆力下降	记忆力下降
220217	记忆力减退	记忆力下降
5848	计算力、记忆力降低	记忆力下降
29873	记忆力、计算力减退	记忆力下降
236654	计算力欠佳	记忆力下降
187193	肩部放射痛	肩部放射痛
214099	伴左侧肩部酸痛	肩部酸
2327	左胸及肩部疼痛	肩部疼痛
4067	左胸及肩部疼痛	肩部疼痛
214099	伴左侧肩部酸痛	肩部疼痛
8717	交流困难	交流困难
8970	焦虑紧张	焦虑
8970	焦虑紧张	紧张
18315	进食困难	进食困难
166610	进食困难	进食困难
193825	进食困难	进食困难
200142	进食量少	进食量少
91769	进食难下	进食难下
172112	近日尿少	近日尿少
196615	精神差	精神萎靡
150392	精神差	精神萎靡
65313	精神差，乏力，纳差、恶心欲吐，偶有咳嗽，偶有胸闷	精神萎靡
14255	精神可	精神可
29790	精神可	精神可
8970	精神萎靡	精神萎靡
169986	精神萎靡	精神萎靡
188425	精神不振	精神萎靡
195461	精神不佳	精神萎靡
216990	时左颈部刀口处有灼痛感	颈部刀口处有灼痛感
21762	颈部连后头部胀痛不适	颈部连后头部胀痛
224898	颜面手腕，颈项散见皮疹	颈项散见皮疹
180508	张口、咀嚼困难伴疼痛	咀嚼困难
180508	张口、咀嚼困难伴疼痛	咀嚼疼痛
90730	倦怠	倦怠
26772	咳白	咳痰色白
165411	平素易咳白沫	咳白沫
4262	咳嗽、咳粉红色痰	咳粉红色痰
229769	咳嗽、床上翻身、起身等变换体位时疼痛加重	咳嗽
192189	阵发性咳嗽	咳嗽
166610	阵发性咳嗽	咳嗽
149693	阵发性咳嗽	咳嗽
190294	阵发性咳嗽	咳嗽
177899	咳嗽	咳嗽
155323	咳嗽	咳嗽
13174	咳嗽	咳嗽
150604	咳嗽	咳嗽
9967	咳嗽	咳嗽
175687	时有咳嗽	咳嗽
16242	咳嗽	咳嗽
142063	咳嗽	咳嗽
12817	咳嗽	咳嗽
154341	咳嗽	咳嗽
162403	咳嗽	咳嗽
3867	咳嗽	咳嗽
160473	咳嗽	咳嗽
11039	现患者偶有咳嗽	咳嗽
19329	咳嗽	咳嗽
144052	咳嗽	咳嗽
221325	咳嗽	咳嗽
18315	咳嗽	咳嗽
177375	咳嗽	咳嗽
10330	咳嗽	咳嗽
152806	时有咳嗽	咳嗽
14907	咳嗽	咳嗽
220450	伴有咳嗽	咳嗽
17192	咳嗽	咳嗽
12425	咳嗽	咳嗽
231687	咳嗽	咳嗽
52953	咳嗽	咳嗽
179260	咳嗽	咳嗽
11005	咳嗽	咳嗽
169285	咳嗽	咳嗽
18352	咳嗽	咳嗽
166272	时咳嗽	咳嗽
10031	咳嗽	咳嗽
21003	咳嗽时加剧	咳嗽
232755	咳嗽	咳嗽
5329	患者偶有咳嗽	咳嗽
13043	咳嗽	咳嗽
12430	咳嗽较重	咳嗽
7677	咳嗽	咳嗽
18030	咳嗽	咳嗽
137271	咳嗽	咳嗽
145963	咳嗽	咳嗽
15713	偶有咳嗽	咳嗽
211443	咳嗽	咳嗽
207721	时有咳嗽	咳嗽
14241	咳嗽	咳嗽
146307	咳嗽	咳嗽
209117	咳嗽	咳嗽
21003	咳嗽反复发作，	咳嗽
224898	咳嗽	咳嗽
147300	咳嗽	咳嗽
46729	夜间咳甚	咳嗽
236633	夜间咳甚	咳嗽
23073	夜间咳剧	咳嗽
201712	咳嗽	咳嗽
185370	偶有咳嗽	咳嗽
183901	咳嗽	咳嗽
12138	咳嗽	咳嗽
126869	咳嗽	咳嗽
12138	遇刺激性气体咳嗽加剧	咳嗽
2327	咳嗽	咳嗽
188425	咳嗽	咳嗽
169986	咳嗽	咳嗽
200975	伴轻微咳嗽	咳嗽
191346	咳嗽	咳嗽
10044	咳嗽	咳嗽
223215	咳嗽	咳嗽
10310	咳嗽，	咳嗽
29873	咳嗽	咳嗽
179171	咳嗽	咳嗽
4067	咳嗽	咳嗽
151661	咳嗽，夜间尤甚	咳嗽
12759	偶有咳嗽	咳嗽
234159	咳嗽	咳嗽
188486	咳嗽	咳嗽
12430	夜间剧烈咳嗽，影响睡眠	咳嗽
144424	偶咳嗽	咳嗽
143342	咳嗽	咳嗽
12430	频繁刺激性咳嗽	咳嗽
146014	咳嗽	咳嗽
12497	咳嗽	咳嗽
172721	咳嗽	咳嗽
195242	咳嗽	咳嗽
163399	咳嗽	咳嗽
233311	平素咳嗽明显	咳嗽
188737	咳嗽	咳嗽
220562	咳嗽	咳嗽
3971	咳嗽，	咳嗽
143020	时有咳嗽	咳嗽
236633	咳嗽	咳嗽
196328	咳嗽	咳嗽
144448	咳嗽	咳嗽
4237	偶咳嗽	咳嗽
168176	咳嗽	咳嗽
167685	咳嗽	咳嗽
167224	咳嗽	咳嗽
11087	咳嗽	咳嗽
38429	偶有咳嗽	咳嗽
199318	患者咳嗽	咳嗽
105136	咳嗽	咳嗽
203526	偶有咳嗽	咳嗽
208611	咳嗽	咳嗽
188111	咳嗽	咳嗽
228767	咳嗽	咳嗽
21762	咳嗽	咳嗽
145967	咳嗽	咳嗽
18007	偶有咳嗽	咳嗽
156321	咳嗽	咳嗽
188408	咳嗽	咳嗽
196634	咳嗽阵作	咳嗽
13713	咳嗽	咳嗽
5082	偶有咳嗽	咳嗽
23169	咳嗽	咳嗽
121449	咳嗽	咳嗽
68231	咳嗽频发	咳嗽
5084	咳嗽	咳嗽
13843	咳嗽	咳嗽
194203	咳嗽	咳嗽
175292	每日咳5-6次	咳嗽
172112	咳嗽	咳嗽
146107	咳嗽	咳嗽
58250	咳嗽	咳嗽
8970	咳嗽	咳嗽
215585	咳嗽	咳嗽
229644	咳嗽	咳嗽
21647	咳嗽	咳嗽
182528	咳嗽	咳嗽
25268	咳嗽，	咳嗽
24556	咳嗽	咳嗽
25857	咳嗽	咳嗽
62589	咳嗽	咳嗽
9552	咳嗽,	咳嗽
226803	患者咳嗽	咳嗽
147917	咳嗽	咳嗽
177314	咳嗽	咳嗽
21815	咳嗽	咳嗽
188408	体位变动时咳嗽加重	咳嗽
155430	咳嗽	咳嗽
51009	咳嗽	咳嗽
16938	咳嗽	咳嗽
86169	咳嗽	咳嗽
141574	咳嗽	咳嗽
63290	轻微咳嗽	咳嗽
150311	咳嗽	咳嗽
12378	咳嗽	咳嗽
23411	咳嗽	咳嗽
151850	咳嗽	咳嗽
26772	咳嗽	咳嗽
176157	咳嗽	咳嗽
165411	偶见咳嗽	咳嗽
142382	咳嗽	咳嗽
184373	咳嗽	咳嗽
195549	咳嗽	咳嗽
197090	偶咳嗽	咳嗽
8236	咳嗽	咳嗽
158466	咳嗽	咳嗽
10735	咳嗽	咳嗽
13444	咳嗽	咳嗽
194733	咳嗽	咳嗽
144477	咳嗽	咳嗽
23073	咳嗽	咳嗽
69509	咳嗽	咳嗽
4340	咳嗽	咳嗽
24908	咳嗽	咳嗽
3504	咳嗽	咳嗽
233497	咳嗽	咳嗽
4212	咳嗽	咳嗽
155504	咳嗽	咳嗽
8043	咳嗽	咳嗽
191423	咳嗽	咳嗽
91769	偶有咳嗽	咳嗽
180945	咳嗽	咳嗽
17101	咳嗽	咳嗽
88477	咳嗽	咳嗽
21284	咳嗽	咳嗽
135749	咳嗽	咳嗽
11722	咳嗽	咳嗽
200142	气促，时呛咳，偶咳嗽，咳白色痰	咳嗽
220911	偶有咳嗽咳痰，痰白质稀量少	咳嗽
13188	咳嗽，咳痰，痰白	咳嗽
187193	偶有咳嗽、咳痰，晨起痰多，痰多质黏	咳嗽
18974	偶咳嗽，咳痰	咳嗽
6003	咳嗽，咳痰，入夜加重	咳嗽
25608	咳嗽、咳痰	咳嗽
188533	咳嗽、咳痰	咳嗽
234962	咳嗽、咳痰	咳嗽
150355	咳嗽、咳痰	咳嗽
6117	时有咳嗽、咳痰	咳嗽
8927	咳嗽、咳痰、痰呈白色	咳嗽
3332	咳嗽、咳痰	咳嗽
174676	咳嗽、咳痰	咳嗽
155401	咳嗽、咳痰	咳嗽
4979	咳嗽伴咳痰	咳嗽
25720	咳嗽咳痰	咳嗽
12540	咳嗽咳痰	咳嗽
223518	咳嗽、咳痰	咳嗽
169161	咳嗽、咳痰	咳嗽
206288	咳嗽咳痰	咳嗽
13777	咳嗽咳痰	咳嗽
196615	咳嗽咳痰	咳嗽
14343	外感，咳嗽，无明显咳痰	咳嗽
150392	咳嗽、咳吐白色泡沫样痰，痰中有血丝	咳嗽
148370	偶咳嗽，咳黄色痰	咳嗽
8492	咳嗽，咳白色泡沫痰，量多易咳出，无痰中带血	咳嗽
8717	咳嗽、咳白色粘痰，量多	咳嗽
21081	偶有咳嗽，少量白痰，痰中带血	咳嗽
22764	咳嗽，痰多色白易咯	咳嗽
189794	咳嗽，咳黑色黏痰	咳嗽
21613	咳嗽，伴白黄痰并拉丝	咳嗽
173981	咳嗽、咳痰，痰稀色白	咳嗽
23420	咳嗽，有痰，偶色黑，质黏，量多	咳嗽
144054	时有咳嗽、咳痰，痰时白时黄，量少易咳	咳嗽
5773	偶有咳嗽、咳痰，色白量少	咳嗽
16102	咳嗽、咳痰，白色黏痰，量多，易咳出	咳嗽
10696	咳嗽咳痰，痰量少色白偶有血丝	咳嗽
8655	偶咳嗽、咳痰，痰量多色白质粘	咳嗽
29685	阵发性咳嗽咳痰，痰多质粘、呈淡红色	咳嗽
26538	阵发性咳嗽咳痰	咳嗽
173507	阵发性咳嗽咳痰	咳嗽
151933	咳嗽少痰	咳嗽
21535	咳嗽、咳少量白色黏痰	咳嗽
149419	咳嗽、憋喘	咳嗽
4262	咳嗽、咳粉红色痰	咳嗽
143036	咳嗽、咳白痰	咳嗽
148663	咳嗽痰多	咳嗽
65313	精神差，乏力，纳差、恶心欲吐，偶有咳嗽，偶有胸闷	咳嗽
46729	咳嗽咳痰	咳痰
13043	咳痰	咳痰
142037	咳嗽咳痰	咳痰
211443	咳痰	咳痰
182528	咳痰	咳痰
25857	咳痰	咳痰
71089	咳痰,	咳痰
154341	咳痰	咳痰
181212	咳嗽咳痰	咳痰
10031	咳痰	咳痰
29873	咳痰	咳痰
143342	咳痰	咳痰
21284	有痰	咳痰
10735	有痰	咳痰
68231	有痰	咳痰
155430	咳痰	咳痰
144477	咳痰	咳痰
4212	咳痰	咳痰
12378	咳痰	咳痰
233497	咳痰	咳痰
199318	咳痰	咳痰
147300	咳痰	咳痰
121449	咳痰	咳痰
214141	偶有咳嗽咳痰	咳痰
144424	咳痰	咳痰
5084	咳痰	咳痰
62589	咳痰	咳痰
4340	咳痰	咳痰
24556	咳痰	咳痰
86169	咳痰	咳痰
147917	咳痰	咳痰
16921	时有咳嗽咳痰	咳痰
190294	咳痰	咳痰
52953	咳痰	咳痰
208884	咳痰	咳痰
166610	咳痰带血丝	咳痰
178930	咳痰	咳痰
142063	咳痰	咳痰
236633	咳痰	咳痰
221325	咳痰	咳痰
11014	偶有咳嗽咳痰	咳痰
17101	痰	咳痰
25938	咳痰	咳痰
234159	咳痰	咳痰
187485	咳嗽咳痰	咳痰
135749	咳痰	咳痰
229644	咳痰	咳痰
6116	咳嗽咳痰	咳痰
12425	咳痰	咳痰
151661	偶咳痰	咳痰
224898	咳痰	咳痰
14241	咳痰	咳痰
194733	咳痰	咳痰
191346	咳痰	咳痰
142382	咳痰	咳痰
30392	咳嗽咳痰	咳痰
195242	咳痰	咳痰
194203	咳痰	咳痰
8970	咳痰	咳痰
182734	咳嗽咳痰	咳痰
12817	咳痰	咳痰
10718	偶有咳嗽咳痰	咳痰
122090	咳痰	咳痰
195549	咳痰	咳痰
168176	咳痰	咳痰
177375	咳痰	咳痰
177314	咳痰	咳痰
196634	咯痰	咳痰
66929	咯痰	咳痰
163399	咳痰	咳痰
160473	咳痰	咳痰
196328	咳痰	咳痰
177899	咳痰	咳痰
10044	咳痰	咳痰
7677	咳痰	咳痰
11087	咳痰	咳痰
24908	咳痰	咳痰
155504	咳痰	咳痰
146307	咳痰	咳痰
15951	咳痰	咳痰
183901	咳痰	咳痰
105136	咳痰，色白，泡沫状，量多，不易咳	咳痰
184373	咳黄粘痰	咳痰
201712	咳吐黄痰	咳痰
18352	有痰，色白易咯	咳痰
182914	咳嗽咳痰，痰白质稀，带有少量血丝	咳痰
145963	有痰，色白，质黏	咳痰
19329	咳痰、色白、质粘，易咯出	咳痰
192189	咳痰，色白质粘量少	咳痰
18007	咳痰，量少，色白	咳痰
9967	咳痰，量少	咳痰
12378	咳痰，为灰白色粘痰	咳痰
220911	偶有咳嗽咳痰，痰白质稀量少	咳痰
13188	咳嗽，咳痰，痰白	咳痰
187193	偶有咳嗽、咳痰，晨起痰多，痰多质黏	咳痰
18974	偶咳嗽，咳痰	咳痰
6003	咳嗽，咳痰，入夜加重	咳痰
11622	咳痰，恶心	咳痰
25608	咳嗽、咳痰	咳痰
188533	咳嗽、咳痰	咳痰
234962	咳嗽、咳痰	咳痰
150355	咳嗽、咳痰	咳痰
6117	时有咳嗽、咳痰	咳痰
8927	咳嗽、咳痰、痰呈白色	咳痰
10961	咳痰、痰少带血丝	咳痰
3332	咳嗽、咳痰	咳痰
174676	咳嗽、咳痰	咳痰
155401	咳嗽、咳痰	咳痰
4979	咳嗽伴咳痰	咳痰
25720	咳嗽咳痰	咳痰
12540	咳嗽咳痰	咳痰
223518	咳嗽、咳痰	咳痰
169161	咳嗽、咳痰	咳痰
206288	咳嗽咳痰	咳痰
13777	咳嗽咳痰	咳痰
196615	咳嗽咳痰	咳痰
173981	咳嗽、咳痰，痰稀色白	咳痰
23420	咳嗽，有痰，偶色黑，质黏，量多	咳痰
144054	时有咳嗽、咳痰，痰时白时黄，量少易咳	咳痰
5773	偶有咳嗽、咳痰，色白量少	咳痰
16102	咳嗽、咳痰，白色黏痰，量多，易咳出	咳痰
10696	咳嗽咳痰，痰量少色白偶有血丝	咳痰
8655	偶咳嗽、咳痰，痰量多色白质粘	咳痰
29685	阵发性咳嗽咳痰，痰多质粘、呈淡红色	咳痰
26538	阵发性咳嗽咳痰	咳痰
173507	阵发性咳嗽咳痰	咳痰
68231	质黏	咳痰稠粘
26772	粘痰	咳痰稠粘
11722	吐黏痰	咳痰稠粘
24908	痰液粘稠，	咳痰稠粘
194733	痰粘色白难咳出	咳痰稠粘
194203	色白质粘泡沫状	咳痰稠粘
190294	色白质粘量大	咳痰稠粘
206288	痰色白质黏	咳痰稠粘
148663	色白质黏易咯	咳痰稠粘
183901	质黏难咳	咳痰稠粘
196615	痰色黄质粘量多	咳痰稠粘
140814	黑色粘痰	咳痰稠粘
234962	痰色白、质粘，无痰中带血，量可，容易咳出，咳甚则憋喘	咳痰稠粘
71089	咳白色黏痰，易咳出	咳痰稠粘
88477	咳吐黄白粘痰	咳痰稠粘
191346	痰白质粘，量多难咯	咳痰稠粘
191346	痰白质粘	咳痰稠粘
236633	痰色白质粘，难咳出	咳痰稠粘
208611	痰色白，质黏难咳	咳痰稠粘
180945	夜间咯白黏痰	咳痰稠粘
69509	咳吐白粘痰	咳痰稠粘
144052	咳吐白粘痰	咳痰稠粘
13777	白粘痰	咳痰稠粘
220217	白色黏痰	咳痰稠粘
175687	咯少量白黏痰	咳痰稠粘
5329	咳少量黄色黏痰	咳痰稠粘
188486	咳少量黄色黏痰	咳痰稠粘
21762	咳少量黑白夹杂的粘痰	咳痰稠粘
146014	咳少量白粘痰	咳痰稠粘
232755	咳少量白色粘痰	咳痰稠粘
10330	咳少量白色黏痰	咳痰稠粘
179171	咳少量白色黏痰	咳痰稠粘
13824	咳少量白色黏痰	咳痰稠粘
4456	咳少量白色黏痰	咳痰稠粘
226875	偶咳，咳白色粘痰，量多，易咳出	咳痰稠粘
8970	咳吐大量白粘痰	咳痰稠粘
12138	咳大量白粘痰	咳痰稠粘
18030	咳大量白色黏痰	咳痰稠粘
179260	咳大量白黏痰	咳痰稠粘
167685	咳大量白黏痰	咳痰稠粘
23073	痰量多，质稠	咳痰稠粘
165411	晨起多黏痰，易咳出	咳痰稠粘
26538	痰质粘色黄	咳痰稠粘
14907	咳白粘痰，难咯出	咳痰稠粘
25268	咳白粘痰，	咳痰稠粘
21647	咳白粘痰	咳痰稠粘
155504	咳白粘痰	咳痰稠粘
220450	咳白粘痰	咳痰稠粘
18315	咳白粘痰	咳痰稠粘
172721	咳白粘痰	咳痰稠粘
23169	咳白粘痰	咳痰稠粘
163399	咳白稀痰	咳痰稠粘
122090	咳白色黏痰	咳痰稠粘
4237	咳白色黏痰	咳痰稠粘
126869	咳白色黏痰	咳痰稠粘
184373	咳黄粘痰	咳痰稠粘
145963	有痰，色白，质黏	咳痰稠粘
19329	咳痰、色白、质粘，易咯出	咳痰稠粘
192189	咳痰，色白质粘量少	咳痰稠粘
12378	咳痰，为灰白色粘痰	咳痰稠粘
187193	偶有咳嗽、咳痰，晨起痰多，痰多质黏	咳痰稠粘
8717	咳嗽、咳白色粘痰，量多	咳痰稠粘
189794	咳嗽，咳黑色黏痰	咳痰稠粘
21613	咳嗽，伴白黄痰并拉丝	咳痰稠粘
23420	咳嗽，有痰，偶色黑，质黏，量多	咳痰稠粘
16102	咳嗽、咳痰，白色黏痰，量多，易咳出	咳痰稠粘
8655	偶咳嗽、咳痰，痰量多色白质粘	咳痰稠粘
29685	阵发性咳嗽咳痰，痰多质粘、呈淡红色	咳痰稠粘
21535	咳嗽、咳少量白色黏痰	咳痰稠粘
29685	阵发性咳嗽咳痰，痰多质粘、呈淡红色	咳痰淡红色
6116	痰多量多色黄	咳痰量大
169986	痰多	咳痰量大
195242	痰多	咳痰量大
190294	色白质粘量大	咳痰量大
12425	色白量多呈泡沫状	咳痰量大
199318	痰白难咯出	咳痰量大
183901	痰白量多	咳痰量大
46729	痰白色，量多	咳痰量大
191346	痰白质粘，量多难咯	咳痰量大
191346	痰白质粘	咳痰量大
8970	咳吐大量白粘痰	咳痰量大
12138	咳大量白粘痰	咳痰量大
18030	咳大量白色黏痰	咳痰量大
179260	咳大量白黏痰	咳痰量大
167685	咳大量白黏痰	咳痰量大
23073	痰量多，质稠	咳痰量大
191423	痰多难咯出	咳痰量大
187193	偶有咳嗽、咳痰，晨起痰多，痰多质黏	咳痰量大
8717	咳嗽、咳白色粘痰，量多	咳痰量大
22764	咳嗽，痰多色白易咯	咳痰量大
21613	咳嗽，伴白黄痰并拉丝	咳痰量大
23420	咳嗽，有痰，偶色黑，质黏，量多	咳痰量大
29685	阵发性咳嗽咳痰，痰多质粘、呈淡红色	咳痰量大
148663	咳嗽痰多	咳痰量大
150355	痰色黄量多易咳出	咳痰量多
196615	痰色黄质粘量多	咳痰量多
226875	偶咳，咳白色粘痰，量多，易咳出	咳痰量多
86169	痰量多，色白	咳痰量多
105136	咳痰，色白，泡沫状，量多，不易咳	咳痰量多
8492	咳嗽，咳白色泡沫痰，量多易咳出，无痰中带血	咳痰量多
16102	咳嗽、咳痰，白色黏痰，量多，易咳出	咳痰量多
8655	偶咳嗽、咳痰，痰量多色白质粘	咳痰量多
220562	痰少	咳痰量少
23411	痰少	咳痰量少
158466	痰少	咳痰量少
162403	咳少量痰	咳痰量少
11087	量少色白	咳痰量少
4212	量多色白	咳痰量少
21003	痰少色白	咳痰量少
195549	痰少色白	咳痰量少
7677	痰少难咳	咳痰量少
149693	痰少难咳	咳痰量少
182734	痰少难咳	咳痰量少
8043	质粘难咳	咳痰量少
4262	痰难咳出	咳痰量少
25608	痰白量少，偶有血丝	咳痰量少
188408	咳少量白痰	咳痰量少
12430	咳白痰、痰少	咳痰量少
223518	痰少色白，易咳出	咳痰量少
155401	痰少，较易咳出，色白	咳痰量少
145967	少痰，色白易咳出	咳痰量少
168176	痰量少色白易咳出	咳痰量少
203526	咳吐少量白痰，易咯出	咳痰量少
175687	咯少量白黏痰	咳痰量少
196146	少量白痰	咳痰量少
13462	偶咳少量白痰	咳痰量少
5329	咳少量黄色黏痰	咳痰量少
188486	咳少量黄色黏痰	咳痰量少
21762	咳少量黑白夹杂的粘痰	咳痰量少
146014	咳少量白粘痰	咳痰量少
232755	咳少量白色粘痰	咳痰量少
10330	咳少量白色黏痰	咳痰量少
179171	咳少量白色黏痰	咳痰量少
13824	咳少量白色黏痰	咳痰量少
4456	咳少量白色黏痰	咳痰量少
143036	量少不易咳出	咳痰量少
155323	咳吐少量暗色痰液	咳痰量少
192189	咳痰，色白质粘量少	咳痰量少
18007	咳痰，量少，色白	咳痰量少
9967	咳痰，量少	咳痰量少
220911	偶有咳嗽咳痰，痰白质稀量少	咳痰量少
21081	偶有咳嗽，少量白痰，痰中带血	咳痰量少
144054	时有咳嗽、咳痰，痰时白时黄，量少易咳	咳痰量少
5773	偶有咳嗽、咳痰，色白量少	咳痰量少
10696	咳嗽咳痰，痰量少色白偶有血丝	咳痰量少
151933	咳嗽少痰	咳痰量少
21535	咳嗽、咳少量白色黏痰	咳痰量少
20216	色白	咳痰色白
63290	咳痰色白	咳痰色白
68231	色白	咳痰色白
14241	色白量一般	咳痰色白
62589	色白	咳痰色白
185370	咳白痰	咳痰色白
223215	咳白痰	咳痰色白
16242	咳白痰	咳痰色白
23073	咳白痰	咳痰色白
11039	咳白色痰	咳痰色白
13713	咳白色痰	咳痰色白
197090	咳白色痰	咳痰色白
12497	咯白痰	咳痰色白
8236	咯白痰	咳痰色白
9552	白痰、	咳痰色白
194733	痰粘色白难咳出	咳痰色白
29873	痰色白难咳	咳痰色白
194203	色白质粘泡沫状	咳痰色白
190294	色白质粘量大	咳痰色白
11087	量少色白	咳痰色白
4212	量多色白	咳痰色白
21003	痰少色白	咳痰色白
206288	痰色白质黏	咳痰色白
12425	色白量多呈泡沫状	咳痰色白
195549	痰少色白	咳痰色白
21815	痰多色白易咯	咳痰色白
148663	色白质黏易咯	咳痰色白
200142	气促，时呛咳，偶咳嗽，咳白色痰	咳痰色白
177375	痰白质稀，带有少量血丝	咳痰色白
181212	痰白质稀，带有少量血丝	咳痰色白
174676	痰白质黏	咳痰色白
168779	咽中有白痰易咯	咳痰色白
15713	白色脓痰	咳痰色白
146307	咳白色泡沫样痰	咳痰色白
24985	咳白色泡沫样痰	咳痰色白
209117	咳白色泡沫样痰	咳痰色白
150311	咳白色泡沫样痰	咳痰色白
51009	咳白色泡沫样痰	咳痰色白
226803	咳白色稀痰	咳痰色白
121449	痰色黄白相间	咳痰色白
25608	痰白量少，偶有血丝	咳痰色白
188408	咳少量白痰	咳痰色白
12430	咳白痰、痰少	咳痰色白
199318	痰白难咯出	咳痰色白
183901	痰白量多	咳痰色白
46729	痰白色，量多	咳痰色白
234962	痰色白、质粘，无痰中带血，量可，容易咳出，咳甚则憋喘	咳痰色白
71089	咳白色黏痰，易咳出	咳痰色白
88477	咳吐黄白粘痰	咳痰色白
191346	痰白质粘，量多难咯	咳痰色白
191346	痰白质粘	咳痰色白
236633	痰色白质粘，难咳出	咳痰色白
208611	痰色白，质黏难咳	咳痰色白
180945	夜间咯白黏痰	咳痰色白
69509	咳吐白粘痰	咳痰色白
144052	咳吐白粘痰	咳痰色白
13777	白粘痰	咳痰色白
220217	白色黏痰	咳痰色白
196328	痰白难咯出	咳痰色白
223518	痰少色白，易咳出	咳痰色白
155401	痰少，较易咳出，色白	咳痰色白
145967	少痰，色白易咳出	咳痰色白
168176	痰量少色白易咳出	咳痰色白
203526	咳吐少量白痰，易咯出	咳痰色白
175687	咯少量白黏痰	咳痰色白
196146	少量白痰	咳痰色白
13462	偶咳少量白痰	咳痰色白
21762	咳少量黑白夹杂的粘痰	咳痰色白
146014	咳少量白粘痰	咳痰色白
232755	咳少量白色粘痰	咳痰色白
10330	咳少量白色黏痰	咳痰色白
179171	咳少量白色黏痰	咳痰色白
13824	咳少量白色黏痰	咳痰色白
4456	咳少量白色黏痰	咳痰色白
226875	偶咳，咳白色粘痰，量多，易咳出	咳痰色白
86169	痰量多，色白	咳痰色白
8970	咳吐大量白粘痰	咳痰色白
12138	咳大量白粘痰	咳痰色白
18030	咳大量白色黏痰	咳痰色白
179260	咳大量白黏痰	咳痰色白
167685	咳大量白黏痰	咳痰色白
14907	咳白粘痰，难咯出	咳痰色白
25268	咳白粘痰，	咳痰色白
21647	咳白粘痰	咳痰色白
155504	咳白粘痰	咳痰色白
220450	咳白粘痰	咳痰色白
18315	咳白粘痰	咳痰色白
172721	咳白粘痰	咳痰色白
23169	咳白粘痰	咳痰色白
163399	咳白稀痰	咳痰色白
122090	咳白色黏痰	咳痰色白
4237	咳白色黏痰	咳痰色白
126869	咳白色黏痰	咳痰色白
18352	有痰，色白易咯	咳痰色白
182914	咳嗽咳痰，痰白质稀，带有少量血丝	咳痰色白
145963	有痰，色白，质黏	咳痰色白
19329	咳痰、色白、质粘，易咯出	咳痰色白
192189	咳痰，色白质粘量少	咳痰色白
18007	咳痰，量少，色白	咳痰色白
220911	偶有咳嗽咳痰，痰白质稀量少	咳痰色白
13188	咳嗽，咳痰，痰白	咳痰色白
8927	咳嗽、咳痰、痰呈白色	咳痰色白
150392	咳嗽、咳吐白色泡沫样痰，痰中有血丝	咳痰色白
8492	咳嗽，咳白色泡沫痰，量多易咳出，无痰中带血	咳痰色白
8717	咳嗽、咳白色粘痰，量多	咳痰色白
21081	偶有咳嗽，少量白痰，痰中带血	咳痰色白
22764	咳嗽，痰多色白易咯	咳痰色白
173981	咳嗽、咳痰，痰稀色白	咳痰色白
144054	时有咳嗽、咳痰，痰时白时黄，量少易咳	咳痰色白
5773	偶有咳嗽、咳痰，色白量少	咳痰色白
16102	咳嗽、咳痰，白色黏痰，量多，易咳出	咳痰色白
10696	咳嗽咳痰，痰量少色白偶有血丝	咳痰色白
8655	偶咳嗽、咳痰，痰量多色白质粘	咳痰色白
21535	咳嗽、咳少量白色黏痰	咳痰色白
143036	咳嗽、咳白痰	咳痰色白
231687	咳痰色黑	咳痰色黑
3304	咳黑色血丝	咳痰色黑
140814	黑色粘痰	咳痰色黑
21762	咳少量黑白夹杂的粘痰	咳痰色黑
189794	咳嗽，咳黑色黏痰	咳痰色黑
21613	咳嗽，伴白黄痰并拉丝	咳痰色黑
23420	咳嗽，有痰，偶色黑，质黏，量多	咳痰色黑
8043	咳黄痰	咳痰色黄
195242	痰黄粘易咯	咳痰色黄
169285	有黄痰易咳出	咳痰色黄
143020	痰黄易咯	咳痰色黄
196615	痰色黄质粘量多	咳痰色黄
121449	痰色黄白相间	咳痰色黄
88477	咳吐黄白粘痰	咳痰色黄
5329	咳少量黄色黏痰	咳痰色黄
188486	咳少量黄色黏痰	咳痰色黄
26538	痰质粘色黄	咳痰色黄
184373	咳黄粘痰	咳痰色黄
201712	咳吐黄痰	咳痰色黄
148370	偶咳嗽，咳黄色痰	咳痰色黄
144054	时有咳嗽、咳痰，痰时白时黄，量少易咳	咳痰色黄
12378	咳痰，为灰白色粘痰	咳痰色灰白
4067	咳痰无力	咳痰无力
2327	咳痰无力	咳痰无力
186856	咳大量白黏痰，质粘难咯，咳痰无力	咳痰无力
226803	咳白色稀痰	咳痰质稀
182914	咳嗽咳痰，痰白质稀，带有少量血丝	咳痰质稀
220911	偶有咳嗽咳痰，痰白质稀量少	咳痰质稀
173981	咳嗽、咳痰，痰稀色白	咳痰质稀
166610	咳血块	咳血块
214099	多鼾，可办呼吸暂停	可办呼吸暂停
17532	口干	口干
62589	口干	口干
105136	口干	口干
21081	口干	口干
206449	口干	口干
21003	口干	口干
187193	口干	口干
4262	口干	口干
163098	口干	口干
224898	口干	口干
178567	口干	口干
152806	口干	口干
177595	口干	口干
24908	口干	口干
224482	口干	口干
162403	口干	口干
160956	口干	口干
155401	口干	口干
169986	口干	口干
5848	口干	口干
20216	平素口干	口干
236633	口干	口干
21613	口干	口干
17101	口干，	口干
9602	口干	口干
194117	口干	口干
198843	口干	口干
220217	口干	口干
21284	口干	口干
15713	口干	口干
68231	口干、咽干	口干
23420	有口干、口苦	口干
3504	夜间口苦、口干、口渴	口干
122090	口干、口渴	口干
71089	口干、口渴	口干
195574	口角流涎	口角流涎
220217	口渴	口渴
3504	夜间口苦、口干、口渴	口渴
122090	口干、口渴	口渴
71089	口干、口渴	口渴
206449	口苦	口苦
178567	口苦	口苦
9602	口苦	口苦
178578	口苦	口苦
161348	口苦	口苦
27175	口苦	口苦
165092	口干口苦	口苦
177595	口苦	口苦
216990	口苦	口苦
4262	口苦	口苦
12425	口苦	口苦
196615	口干口苦	口苦
193825	口干口苦	口苦
220217	口苦	口苦
228983	偶有口干口苦	口苦
23420	有口干、口苦	口苦
3504	夜间口苦、口干、口渴	口苦
214182	口干口黏	口黏
228620	口干口黏	口黏
152166	口干口黏	口黏
220911	口干口黏	口黏
224482	口黏	口黏
217522	口干口黏	口黏
177595	口腔溃疡	口腔溃疡
3811	口腔黏膜溃疡疼痛	口腔黏膜溃疡疼痛
71089	口舌、四肢发麻、颤抖，出汗	口舌发麻
161348	口咽	口咽
13777	发作性口眼歪斜伴言语不利	口眼歪斜
140695	口中异味	口中异味
188533	胸部、背部及髋关节疼痛	髋关节疼痛
144142	神疲懒言	懒言
135749	懒言	懒言
149693	少气懒言	懒言
140695	懒言	懒言
150311	劳累及情绪波动可诱发	劳累及情绪波动可诱发
140695	量多	量多
62589	量多	量多
183788	量少	量少
68231	量中	量中
126869	流清涕	流清涕
146014	时流清涕	流清涕
151661	流清涕	流清涕
3504	流清鼻涕	流涕
234962	流白浊涕	流涕
196634	流涎	流涎
75429	流质饮食	流质饮食
163098	头部麻木感	麻木
12759	夜间四肢麻木不适	麻木
4218	右侧肋下刀口处麻木	麻木
175584	左上肢麻木	麻木
6386	左侧下肢麻木	麻木
14030	无肢体麻木	麻木
196383	双手指尖麻木胀痛	麻木
142037	右上肢麻木	麻木
152806	麻木、乏力	麻木
234145	脉伏细	脉伏细
46729	脉数	脉数
175584	脉弦细	脉弦细
9184	脉弦细。	脉弦细
13444	脉弦细	脉弦细
196383	须口服阿普唑仑、酸枣仁粉辅助睡眠	眠差
63290	入睡困难	眠差
198843	入睡困难	眠差
12759	入睡困难	眠差
21762	入睡困难	眠差
207723	入睡困难	眠差
7577	入睡困难	眠差
193549	入睡困难	眠差
196383	入睡困难	眠差
78730	眠差，易醒	眠差
69509	眠浅易醒	眠差
196383	眠浅易醒	眠差
122090	醒后难以入睡	眠差
71089	醒后难以入睡	眠差
195574	眠差	眠差
105136	眠差	眠差
203240	眠差	眠差
144142	眠差	眠差
198843	眠差	眠差
217526	眠差	眠差
207723	眠差	眠差
176157	眠差	眠差
18315	眠差	眠差
179260	眠差	眠差
5327	影响睡眠	眠差
141574	眠差	眠差
15045	眠差	眠差
192189	眠差	眠差
196383	夜眠3小时左右	眠差
5848	眠差	眠差
7577	眠差	眠差
196383	醒后难以入睡	眠差
146014	眠差	眠差
16938	眠差	眠差
25720	眠差	眠差
185370	眠差	眠差
101049	眠差	眠差
178567	眠差	眠差
208884	纳眠差	眠差
147824	眠差	眠差
7677	眠差	眠差
27175	睡眠质量差	眠差
63290	睡眠质量差	眠差
8970	睡眠时间颠倒	眠差
150355	眠差	眠差
144477	眠差	眠差
193549	眠差	眠差
165411	眠差	眠差
233079	眠差	眠差
236654	眠差	眠差
214141	眠差	眠差
156321	眠差	眠差
146107	纳眠差	眠差
12425	眠差	眠差
228767	眠差	眠差
29685	眠差	眠差
20216	眠差	眠差
172112	眠差	眠差
24582	眠差	眠差
9552	眠欠佳	眠差
12430	眠欠佳	眠差
224898	眠不好	眠差
228983	梦多	眠差
122090	眠差	眠差
166610	眠差	眠差
29873	眠差	眠差
71089	眠差	眠差
188533	眠差	眠差
142063	眠差	眠差
233497	眠差	眠差
62589	眠差	眠差
167685	眠差	眠差
5327	眠差	眠差
91769	眠差	眠差
21613	眠差	眠差
30392	眠差	眠差
23073	眠差	眠差
4262	眠差，	眠差
146632	眠差	眠差
229644	眠差	眠差
209117	眠差	眠差
150392	眠差	眠差
161348	眠差	眠差
191346	眠差	眠差
175687	眠差	眠差
207721	眠差	眠差
140814	眠差	眠差
178930	眠差	眠差
5144	眠差	眠差
149693	眠差	眠差
8970	眠差	眠差
20791	眠差	眠差
147300	眠差	眠差
187193	眠差	眠差
13444	眠差	眠差
8717	眠差	眠差
185370	不易入睡	眠差
140351	病情影响睡眠	眠差
168779	眠差	眠差
183788	眠差	眠差
24556	眠差	眠差
6116	眠差	眠差
10961	眠差	眠差
196383	眠差	眠差
228983	眠差	眠差
228620	纳眠欠佳	眠差
137271	纳眠欠佳	眠差
190294	纳眠欠佳	眠差
224482	纳眠欠佳	眠差
6003	纳差眠差	眠差
10031	纳差眠差	眠差
65313	眠差，小便黄，大便偏干	眠差
143036	纳眠差	眠差
12540	纳眠差	眠差
10718	纳眠差	眠差
144054	纳眠差	眠差
175584	纳眠差	眠差
135749	纳眠差	眠差
51009	纳眠差	眠差
10044	纳眠差	眠差
199244	眠差	眠差
194203	纳眠差	眠差
173507	纳眠差	眠差
8655	纳眠差	眠差
144052	纳眠差	眠差
210407	纳眠差	眠差
151661	纳眠差	眠差
166272	纳眠差	眠差
191428	纳眠差	眠差
121449	纳眠差	眠差
172573	纳眠差	眠差
183901	纳眠差	眠差
161165	纳眠差	眠差
191423	纳眠差	眠差
228767	周身散在红斑、丘疹，大小不一，部分伴脱皮，偶渗液，痒感明显，影响睡眠	眠差
175292	眠可，	眠可
11039	眠可	眠可
230404	纳眠可	眠可
160956	纳眠可	眠可
220393	纳眠可	眠可
151933	纳眠可	眠可
4237	纳眠可	眠可
9184	纳眠可	眠可
13188	睡眠可	眠可
152806	纳眠可	眠可
15713	纳眠可	眠可
196146	眠浅	眠浅
140351	眠浅多梦	眠浅
75429	眠浅	眠浅
10541	面部麻木	面部麻木
4985	面色蜡黄	面黄
23411	面黄	面黄
181750	面黄	面黄
155795	面色萎黄	面黄
4237	晨起末肢关节轻度僵硬、麻木	末肢关节僵硬
4237	晨起末肢关节轻度僵硬、麻木	末肢关节麻木
191346	纳差	纳差
150355	平素纳差	纳差
8522	纳差	纳差
13174	纳差	纳差
9552	纳差	纳差
24908	纳差	纳差
175687	纳差	纳差
194117	纳差	纳差
25857	纳差	纳差
215585	纳差	纳差
180508	纳差	纳差
17101	纳差	纳差
161348	纳差	纳差
18352	纳差	纳差
182734	纳差	纳差
220217	纳差	纳差
233497	纳差	纳差
16102	纳差	纳差
20724	纳差	纳差
11039	纳差	纳差
226137	平素纳差	纳差
183788	纳差	纳差
229769	纳差	纳差
158077	纳差	纳差
21762	纳差	纳差
58250	纳差	纳差
152166	纳差、食少	纳差
22425	纳差	纳差
15045	纳差	纳差
178567	纳差	纳差
191177	纳差	纳差
149419	纳差	纳差
3332	纳差	纳差
2327	纳差	纳差
6116	纳差	纳差
9235	纳差	纳差
14255	纳差	纳差
29873	胃纳差	纳差
11622	纳差	纳差
12138	纳差	纳差
208611	纳差	纳差
18315	纳差	纳差
14358	纳差	纳差
193825	纳差	纳差
143342	纳差	纳差
174676	纳差	纳差
46729	纳差	纳差
5144	纳差	纳差
194733	纳食差	纳差
173981	纳食差	纳差
150311	纳差	纳差
193549	纳差	纳差
21003	纳差	纳差
142063	纳差	纳差
2941	纳差	纳差
162403	纳差	纳差
10735	纳差	纳差
5082	纳差	纳差
142037	纳差	纳差
8807	纳差	纳差
52953	纳差	纳差
7794	纳差	纳差
30392	纳差	纳差
8236	纳差	纳差
144477	纳差	纳差
60289	纳差	纳差
196146	纳差	纳差
12430	纳差	纳差
232755	纳差	纳差
175292	纳差	纳差
144424	纳差	纳差
179082	不思饮食	纳差
181750	纳差	纳差
6117	纳差	纳差
224898	纳差	纳差
189794	纳差	纳差
3090	纳差	纳差
105136	纳差	纳差
177595	纳差	纳差
144142	纳差	纳差
228620	纳眠欠佳	纳差
137271	纳眠欠佳	纳差
190294	纳眠欠佳	纳差
224482	纳眠欠佳	纳差
6003	纳差眠差	纳差
10031	纳差眠差	纳差
143036	纳眠差	纳差
12540	纳眠差	纳差
10718	纳眠差	纳差
144054	纳眠差	纳差
175584	纳眠差	纳差
135749	纳眠差	纳差
51009	纳眠差	纳差
10044	纳眠差	纳差
199244	眠差	纳差
194203	纳眠差	纳差
173507	纳眠差	纳差
8655	纳眠差	纳差
144052	纳眠差	纳差
210407	纳眠差	纳差
151661	纳眠差	纳差
166272	纳眠差	纳差
191428	纳眠差	纳差
121449	纳眠差	纳差
172573	纳眠差	纳差
183901	纳眠差	纳差
161165	纳眠差	纳差
191423	纳眠差	纳差
65313	精神差，乏力，纳差、恶心欲吐，偶有咳嗽，偶有胸闷	纳差
65313	精神差，乏力，纳差、恶心欲吐，偶有咳嗽，偶有胸闷	恶心
65313	精神差，乏力，纳差、恶心欲吐，偶有咳嗽，偶有胸闷	欲吐
8970	纳呆	纳呆
199244	纳呆	纳呆
3504	纳呆	纳呆
207723	，纳可	纳可
20216	纳可	纳可
5329	纳可	纳可
230404	纳眠可	纳可
160956	纳眠可	纳可
220393	纳眠可	纳可
151933	纳眠可	纳可
4237	纳眠可	纳可
9184	纳眠可	纳可
13188	睡眠可	纳可
152806	纳眠可	纳可
15713	纳眠可	纳可
29685	纳少	纳少
3810	纳少	纳少
166610	纳少	纳少
214141	纳少	纳少
147824	纳少	纳少
146632	纳少	纳少
185370	纳少	纳少
140695	纳少	纳少
179082	纳少	纳少
147917	纳少	纳少
198843	纳少	纳少
11183	纳少	纳少
160473	纳少	纳少
4262	纳少	纳少
140351	纳少	纳少
142382	纳少	纳少
54790	纳少	纳少
13713	纳少	纳少
148663	纳少	纳少
5672	纳少	纳少
196328	纳少	纳少
3304	纳食少	纳少
75429	纳少	纳少
155430	纳少	纳少
179260	纳少	纳少
9625	纳少	纳少
167685	纳少	纳少
151850	纳少	纳少
234159	纳少	纳少
188425	纳少	纳少
190294	难咳出	咯痰不爽
181212	脑鸣	脑鸣
177375	脑鸣	脑鸣
182914	脑鸣、耳鸣	脑鸣
176157	尿不尽	尿不尽
236065	尿不尽	尿不尽
65069	尿不尽	尿不尽
161165	尿道口少量尿液溢出	尿道口少量尿液溢出
5848	尿急	尿急
176157	尿急	尿急
86169	尿急	尿急
122169	尿急、尿频	尿急
20216	尿频、尿急、尿痛	尿急
198843	夜尿频	尿频
192189	尿频	尿频
236065	夜尿频	尿频
176157	夜尿频	尿频
228983	夜尿频	尿频
86169	尿频	尿频
179082	夜尿频	尿频
122169	尿急、尿频	尿频
20216	尿频、尿急、尿痛	尿频
12425	活动后易尿失禁	尿失禁
19329	偶有尿痛	尿痛
20216	尿频、尿急、尿痛	尿痛
144142	小便频，伴不尽感，尿无力	尿无力
187193	呕吐	呕吐
183788	呕吐	呕吐
150311	恶心呕吐	呕吐
25938	呕吐	呕吐
8522	恶心呕吐	呕吐
188425	呕吐	呕吐
194117	呕吐	呕吐
220217	呕吐	呕吐
141574	呕吐	呕吐
194117	呕吐物为胃内容物	呕吐
16102	呕吐	呕吐
196634	呕吐	呕吐
9552	呕吐	呕吐
7794	呕吐	呕吐
22425	呕吐	呕吐
191346	呕吐	呕吐
179082	呕吐	呕吐
38429	呕吐	呕吐
75429	呕吐	呕吐
172573	时有头晕头痛、心慌、恶心呕吐、饮水呛咳	呕吐
191423	恶心呕吐	呕吐
4067	时有恶心呕吐	呕吐
[truncated: 1,352 more rows]
