# Supplementary material for: Molecular mechanism of the treatment of lung adenocarcinoma by Hedyotis Diffusa: an integrative study with real-world clinical data and experimental validation
Source: Front Pharmacol. 2024 Jun 6;15:1355531. doi: 10.3389/fphar.2024.1355531 (PMC11187350; doi:10.3389/fphar.2024.1355531)
Supplement: Supplementary file 1 [file DataSheet1.ZIP › datafile/1_Processing_code/1.0 Data deduplication.py]

import pandas as pd

filename = 'C:/Users/18068/Documents/WeChat Files/wxid_r0kjtvc39duq22/FileStorage/File/2023-10/郑大数据分析-肿瘤/标注结果/肺癌患者信息.xlsx'
sheet_name = 'Sheet1'
# 读取Excel文件
df = pd.read_excel(filename, sheet_name)

# 读取指定列的数据
column_data = df['INCHCODE']
unique_count = df['INCHCODE'].nunique()
print("去重前数据数量", len(column_data))
print("去重后数据数量：", unique_count)

# 找到重复元素所在的行

# 删除重复元素所在的行
df = df.drop_duplicates(subset='INCHCODE', keep='first')
# 将结果保存为Excel文件
df.to_excel(filename, index=False)
