# Supplementary material for: Molecular mechanism of the treatment of lung adenocarcinoma by Hedyotis Diffusa: an integrative study with real-world clinical data and experimental validation
Source: Front Pharmacol. 2024 Jun 6;15:1355531. doi: 10.3389/fphar.2024.1355531 (PMC11187350; doi:10.3389/fphar.2024.1355531)
Supplement: Supplementary file 1 [file DataSheet1.ZIP › datafile/1_Processing_code/2.0 Patient gender, age, symptoms, length of hospitalization, symptom improvement statistics.py]

import numpy as np
import pandas as pd
from scipy import stats
from datetime import datetime

# 读取Excel文件，读取的是患者的基本信息（去重）
filename = 'C:/Users/18068/Documents/WeChat Files/wxid_r0kjtvc39duq22/FileStorage/File/2023-10/郑大数据分析-肿瘤/标注结果/去重肺癌患者信息.xlsx'
sheet_name = 'Sheet1'
df = pd.read_excel(filename, sheet_name)#df读取去重肺癌患者信息

column_name1 = 'SEX'
target_value_man = '男'
target_value_woman = '女'

  # 替换为你要保存的列的名称
condition1 = df[column_name1] == target_value_man  # 筛选性别为男的信息
condition2 = df[column_name1] == target_value_woman  # 筛选性别为女的信息
# 根据条件筛选行并将结果保存为列表
selected_man = df.loc[condition1, 'INCHCODE'].values.tolist()#list存储性别为男的患者
selected_woman = df.loc[condition2, 'INCHCODE'].values.tolist()#list中存储性别为女的患者id

selected_all = df[['INCHCODE', 'AGE', 'INDATE', 'LEAVEDATE']].values.tolist()#将excel表中的重要信息保存到list中

#get_cy_file为了判断哪些患者使用了白花蛇舌草哪些没使用
get_cy_file = 'C:/Users/18068/Documents/WeChat Files/wxid_r0kjtvc39duq22/FileStorage/File/2023-10/郑大数据分析-肿瘤/标注结果/肺癌患者医嘱.xlsx'
sheet_name1 = 'Sheet1'
df1 = pd.read_excel(get_cy_file, sheet_name1)

#used_man存储使用白花蛇舌草的男性患者，
#unusedwhiteman最后存储使用草药但是没使用白花蛇舌草的男性，
#unusedcy_man存储没使用草药的男性
used_man = []
unusedwhite_man = []
unusedcy_man = []
for i in range(len(selected_man)):
    result_used = df1.loc[(df1['INCHCODE']==selected_man[i]) & (df1['ADVICE_CONTENT']=='白花蛇舌草'), 'INCHCODE'].values.tolist()
    if(result_used != []):
        used_man.append(result_used[0])

for i in range(len(selected_man)):
    result_used = df1.loc[(df1['INCHCODE']==selected_man[i]) & (df1['ADVICE_TYPE'] == 'cy'), 'INCHCODE'].values.tolist()
    if(result_used != []):
        unusedwhite_man.append(result_used[0])

unusedcy_man = [x for x in selected_man if x not in unusedwhite_man]
unusedwhite_man = [x for x in unusedwhite_man if x not in used_man]

# used_woman存储使用白花蛇舌草的女性
# unusedwhite_woman存储不适用的女性
# unusedcy_woman存储不适用草药的女性
used_woman = []
unusedwhite_woman = []
unusedcy_woman = []
for i in range(len(selected_woman)):
    result_used = df1.loc[(df1['INCHCODE']==selected_woman[i]) & (df1['ADVICE_CONTENT']=='白花蛇舌草'), 'INCHCODE'].values.tolist()
    if(result_used != []):
        used_woman.append(result_used[0])

for i in range(len(selected_woman)):
    result_used = df1.loc[(df1['INCHCODE']==selected_woman[i]) & (df1['ADVICE_TYPE'] == 'cy'), 'INCHCODE'].values.tolist()
    if(result_used != []):
        unusedwhite_woman.append(result_used[0])

unusedcy_woman = [x for x in selected_woman if x not in unusedwhite_woman]
unusedwhite_woman = [x for x in unusedwhite_woman if x not in used_woman]

#used_all将使用白花蛇舌草的男性和女性信息结合，方便下文处理，其中存储INCHCODE值
used_all = used_man + used_woman
#unused_all存储不适用的男女的INCHCODE，方便下文处理
unused_all = unusedwhite_man + unusedwhite_woman


used_age_list = []
for i in range(len(used_all)):
    for j in range(len(selected_all)):
        if(used_all[i] == selected_all[j][0]):
            used_age_list.append(int(selected_all[j][1][:-1]))
print(used_age_list)

unused_age_list = []
for i in range(len(unused_all)):
    for j in range(len(selected_all)):
        if(unused_all[i] == selected_all[j][0]):
            unused_age_list.append(int(selected_all[j][1][:-1]))
print(unused_age_list)

all_time = []
for i in range(len(selected_all)):
    if(len(str(selected_all[i][2])) != 3 and len(str(selected_all[i][3])) != 3):
        all_time.append([selected_all[i][0], selected_all[i][2], selected_all[i][3]])

used_time_list = []
for i in range(len(used_all)):
    for j in range(len(all_time)):
        if(used_all[i] == all_time[j][0]):
            time_difference = datetime.strptime(str(all_time[j][2]), '%Y-%m-%d %H:%M:%S') - datetime.strptime(
                str(all_time[j][1]), '%Y-%m-%d %H:%M:%S')
            used_time_list.append(time_difference.total_seconds() / (3600 * 24))

unused_time_list = []
for i in range(len(unused_all)):
    for j in range(len(all_time)):
        if(unused_all[i] == all_time[j][0]):
            time_difference = datetime.strptime(str(all_time[j][2]), '%Y-%m-%d %H:%M:%S') - datetime.strptime(
                str(all_time[j][1]), '%Y-%m-%d %H:%M:%S')
            unused_time_list.append(time_difference.total_seconds() / (3600 * 24))

#另外的
filename2 = 'C:/Users/18068/Desktop/山东肿瘤-入院-实体数据v5.0.xlsx'
sheet_name2 = '阳性症状'
df2 = pd.read_excel(filename2, sheet_name2)

sym_data = df2['规范后']
select_ill = df2[['业务数据ID','规范后']].values.tolist()
sym_counts = sym_data.value_counts()

# 按照重复个数进行排序
sorted_counts = sym_counts.sort_values(ascending=False)

result_sym_list = sorted_counts.reset_index().values.tolist()
# 计算元素的重复个数


result_list = sorted_counts.reset_index().values.tolist()

used_ill_info = []
for i in range(len(used_all)):
    for j in range(len(select_ill)):
        if(used_all[i] == select_ill[j][0]):
            used_ill_info.append(select_ill[j][1])

show_used_20_info = []
for i in range(len(result_list)):
    num = 0
    for j in range(len(used_ill_info)):
        if(result_list[i][0] == used_ill_info[j]):
            num += 1
    show_used_20_info.append(num)


unused_ill_info = []
for i in range(len(unused_all)):
    for j in range(len(select_ill)):
        if(unused_all[i] == select_ill[j][0]):
            unused_ill_info.append(select_ill[j][1])

show_unused_20_info = []
for i in range(len(result_list)):
    num = 0
    for j in range(len(unused_ill_info)):
        if(result_list[i][0] == unused_ill_info[j]):
            num += 1
    show_unused_20_info.append(num)

print(show_used_20_info)
print(show_unused_20_info)
df = pd.DataFrame({'Column1': result_list, 'Column2': show_used_20_info, 'Column3': show_unused_20_info})
df.to_excel('data4_all_symp.xlsx', index=False)
# 打印DataFrame
#print(df)

"""
#####
filename3 = 'C:/Users/18068/Desktop/山东肿瘤-出院-实体数据v5.0.xlsx'
sheet_name3 = '症状变化'
df3 = pd.read_excel(filename3, sheet_name3)

change_data = df3['规范后']
select_change = df3[['业务数据ID','规范后']].values.tolist()
change_counts = change_data.value_counts()

# 按照重复个数进行排序
sorted_counts = change_counts.sort_values(ascending=False)

result_change_list = sorted_counts.reset_index().values.tolist()

used_change_info = []
for i in range(len(used_all)):
    for j in range(len(select_change)):
        if(used_all[i] == select_change[j][0]):
            used_change_info.append(select_change[j][1])

change_used_20_info = []
for i in range(len(result_change_list)):
    num = 0
    for j in range(len(used_change_info)):
        if(result_change_list[i][0] == used_change_info[j]):
            num += 1
    change_used_20_info.append(num)


unused_change_info = []
for i in range(len(unused_all)):
    for j in range(len(select_change)):
        if(unused_all[i] == select_change[j][0]):
            unused_change_info.append(select_change[j][1])

change_unused_20_info = []
for i in range(len(result_change_list)):
    num = 0
    for j in range(len(unused_change_info)):
        if(result_change_list[i][0] == unused_change_info[j]):
            num += 1
    change_unused_20_info.append(num)
print(result_change_list)
print(change_used_20_info)
print(change_unused_20_info)
df = pd.DataFrame({'Column1': result_change_list, 'Column2': change_used_20_info, 'Column3': change_unused_20_info})
df.to_excel('data5_all_change.xlsx', index=False)
# 打印DataFrame
print(df)
"""

"""
def kf_test(a, b, c, d):
    # 计算行总数、列总数和总样本数
    observed = [[a, b], [c, d]]
    row_totals = [sum(row) for row in observed]
    col_totals = [sum(col) for col in zip(*observed)]
    total_samples = sum(row_totals)

    # 计算期望频数
    expected = []
    for i in range(len(observed)):
        row_expected = []
        for j in range(len(observed[i])):
            row_expected.append((row_totals[i] * col_totals[j]) / total_samples)
        expected.append(row_expected)

    # 计算卡方统计量
    chi2_statistic = 0
    for i in range(len(observed)):
        for j in range(len(observed[i])):
            chi2_statistic += ((observed[i][j] - expected[i][j]) ** 2) / expected[i][j]

    # 自由度
    df = (len(observed) - 1) * (len(observed[0]) - 1)

    # 计算p值
    p_value = 1 - chi2.cdf(chi2_statistic, df)

    # 输出卡方统计量和p值
    print("卡方统计量:", chi2_statistic)
    print("p值:", p_value)

kf_test(76, 48, 92, 104)"""
