# Supplementary material for: Molecular mechanism of the treatment of lung adenocarcinoma by Hedyotis Diffusa: an integrative study with real-world clinical data and experimental validation
Source: Front Pharmacol. 2024 Jun 6;15:1355531. doi: 10.3389/fphar.2024.1355531 (PMC11187350; doi:10.3389/fphar.2024.1355531)
Supplement: Supplementary file 1 [file DataSheet1.ZIP › datafile/1_Processing_code/3.0 Sab calculation.py]

import random
import networkx as nx
import numpy as np
import pandas as pd
import os
import json

# 网络文件
ppi_path = 'C:/Users/18068/Desktop/Sab计算/数据处理_01_PPI网络/'
with open(os.path.join(ppi_path, 'gene2id.dict'), "r") as f:
    gene2id = json.load(f)
with open(os.path.join(ppi_path, 'id2gene.dict'), "r") as f:
    id2gene = json.load(f)
with open(os.path.join(ppi_path, 'ppi_distance.json'), "r") as f:
    all_path_lenghts = json.load(f)
ppi = pd.read_excel(ppi_path + '蛋白-蛋白.xlsx')

# 读取网络文件
def read_network(network_file):
    G = nx.Graph()
    for index, row in network_file.iterrows():
        node1 = row['Subject']
        node2 = row['Object']
        G.add_edge(node1, node2)
    print("PPI网络包含 %s 结点 和 %s 边" % (G.number_of_nodes(), G.number_of_edges()))
    return G


# 无向图删除自环
def remove_self_links(G):
    sl = nx.selfloop_edges(G)
    G.remove_edges_from(sl)

G = read_network(ppi)
all_proteins_in_network = set(G.nodes())


# 计算1个基因集合的平均最短路径
def calc_single_set_distance(gene_set):
    all_distances = []
    if len(gene_set) <= 1:
        return 0
    # going through all gene pairs
    for geneA in gene_set:
        geneA = str(geneA)
        all_distances_A = []
        for geneB in gene_set:
            geneB = str(geneB)
            # I have to check which gene is 'smaller' in order to know
            # where to look up the distance of that pair in the
            # all_path_lengths dict
            if geneA < geneB:
                if geneB in all_path_lenghts[geneA]:
                    all_distances_A.append(all_path_lenghts[geneA][geneB])
            else:
                if geneA in all_path_lenghts[geneB]:
                    all_distances_A.append(all_path_lenghts[geneB][geneA])

        if len(all_distances_A) > 0:
            l_min = min(all_distances_A)
            all_distances.append(l_min)

    # calculate mean shortest distance
    mean_shortest_distance = np.mean(all_distances)

    return mean_shortest_distance


# 计算2个基因集合间的平均最短路径
def calc_set_pair_distances(gene_set1, gene_set2):
    # remove all nodes that are not in the network
    all_distances = []

    # going through all pairs starting from set 1
    for geneA in gene_set1:
        geneA = str(geneA)
        all_distances_A = []
        for geneB in gene_set2:
            geneB = str(geneB)
            # the genes are the same, so their distance is 0
            if geneA == geneB:
                all_distances_A.append(0)

            # I have to check which gene is 'smaller' in order to know
            # where to look up the distance of that pair in the
            # all_path_lengths dict
            else:
                if geneA < geneB:
                    try:
                        all_distances_A.append(all_path_lenghts[geneA][geneB])
                    except:
                        pass

                else:
                    try:
                        all_distances_A.append(all_path_lenghts[geneB][geneA])
                    except:
                        pass

        if len(all_distances_A) > 0:
            l_min = min(all_distances_A)
            all_distances.append(l_min)

    # going through all pairs starting from disease B
    for geneA in gene_set2:

        all_distances_A = []
        for geneB in gene_set1:

            # the genes are the same, so their distance is 0
            if geneA == geneB:
                all_distances_A.append(0)

            # I have to check which gene is 'smaller' in order to know
            # where to look up the distance of that pair in the
            # all_path_lengths dict
            else:
                if geneA < geneB:
                    try:
                        all_distances_A.append(all_path_lenghts[geneA][geneB])
                    except:
                        pass

                else:
                    try:
                        all_distances_A.append(all_path_lenghts[geneB][geneA])
                    except:
                        pass

        if len(all_distances_A) > 0:
            l_min = min(all_distances_A)
            all_distances.append(l_min)

    # calculate mean shortest distance
    mean_shortest_distance = np.mean(all_distances)

    return mean_shortest_distance


def cal_distance(targets_set, genes_set):
        genes_set = genes_set & all_proteins_in_network
        targets_set = targets_set & all_proteins_in_network

        a_set = set()
        b_set = set()
        for target in targets_set:
            a_set.add(gene2id[target])
        for gene in genes_set:
            b_set.add(gene2id[gene])

        d_a = calc_single_set_distance(a_set)
        d_b = calc_single_set_distance(b_set)
        d_ab = calc_set_pair_distances(a_set, b_set)
        s_ab = d_ab - (d_a + d_b) / 2.

        return d_a, d_b, d_ab, s_ab


def herb_symptom_matrices(herb):
    res = pd.DataFrame(columns=['herb', 'targets', 'symptom', 'CUI', 'genes', 'd_a', 'd_b', 'd_ab', 's_ab'])
    target_set = set()
    if herb in HIT_all_herb:  # 该中药有靶点
        target_set = target_set | set(HIT_target[HIT_target['Chinese Character'] == herb]['Gene Symbol'].tolist())

    # 症状->CUI->基因集合
    for symptom in symptom_list:  # 每一个症状
        if symptom not in symptom2cui_list:  # 症状是否有对应的CUI
            res = res._append([{'herb': herb, 'targets': target_set, 'symptom': symptom,
                               'CUI': '无对应', 'genes': '-',
                               'd_a': '-', 'd_b': '-', 'd_ab': '-', 's_ab': '-'}], ignore_index=True)
            continue
        CUIs = symptom2cui[symptom2cui['规则_拆分后'] == symptom]['ydy检查_split'].tolist()
        for CUI in CUIs:
            if CUI not in CUI_all:  # 症状对应了CUI但SympGan中没有基因
                res = res._append([{'herb': herb, 'targets': target_set,
                                   'symptom': symptom, 'CUI': CUI, 'genes': 'SympGan中没有对应基因',
                                   'd_a': '-', 'd_b': '-', 'd_ab': '-', 's_ab': '-'}], ignore_index=True)
                continue
            else:  # 有基因，可以算
                gene_set = set()
                gene_set = gene_set | set(CUI_gene[CUI_gene['Symptom_CUI'] == CUI]['Gene_Symbol'].tolist())

            d_a, d_b, d_ab, s_ab = cal_distance(target_set, gene_set)
            res = res._append([{'herb': herb, 'targets': target_set, 'symptom': symptom, 'CUI': ' ', 'genes': gene_set,'d_a': d_a, 'd_b': d_b, 'd_ab': d_ab, 's_ab': s_ab}], ignore_index=True)
    res.to_excel('res.xlsx', index=False)
    print("Done!")


if __name__ == '__main__':
    file = '231031_中药症状计算数据_test.xlsx'
    CUI_gene = pd.read_excel(file, sheet_name='SympGan_CUI基因')  # 症状基因数据
    CUI_all = set(CUI_gene['Symptom_CUI'].tolist())
    HIT_target = pd.read_excel(file, sheet_name='HIT_中药靶点')  # 中药靶点数据
    HIT_all_herb = set(HIT_target['Chinese Character'].tolist())

    symptom2cui = pd.read_excel(file, sheet_name='症状2CUI列表')
    symptom2cui_list = set(symptom2cui['规则_拆分后'].tolist())  # 症状-CUI数据
    symptom_df = pd.read_excel(file, sheet_name='临床症状')
    symptom_list = set(symptom_df['规则_拆分后'].tolist())   # 症状列表

    # 传入中药名，确保该中药在HIT_target中有靶点，这里的HIT是一个中药靶点库
    herb_symptom_matrices('白花蛇舌草')
