# Supplementary material for: Molecular mechanism of the treatment of lung adenocarcinoma by Hedyotis Diffusa: an integrative study with real-world clinical data and experimental validation
Source: Front Pharmacol. 2024 Jun 6;15:1355531. doi: 10.3389/fphar.2024.1355531 (PMC11187350; doi:10.3389/fphar.2024.1355531)
Supplement: Supplementary file 2 [file DataSheet2.ZIP › Experimental data/Apoptosis data.xlsx]

## Sheet: Sheet1
	A549		rep1
		Q2-1(%)	0.53
	A： Normal group	Q2-2(%)	4.73
		Q2-3(%)	90.42
		Q2-4(%)	4.32
		Q2-2(%)+Q2-4(%)	9.05
		Q2-1(%)	2.85
	D：H.diffusa（Low-dose group）	Q2-2(%)	13.32
		Q2-3(%)	64.62
		Q2-4(%)	19.21
		Q2-2(%)+Q2-4(%)	32.53
		Q2-1(%)	3.92
	E：H.diffusa（High-dose group）	Q2-2(%)	32.72
		Q2-3(%)	21.65
		Q2-4(%)	41.71
		Q2-2(%)+Q2-4(%)	74.43
