# Supplementary material for: Molecular mechanism of the treatment of lung adenocarcinoma by Hedyotis Diffusa: an integrative study with real-world clinical data and experimental validation
Source: Front Pharmacol. 2024 Jun 6;15:1355531. doi: 10.3389/fphar.2024.1355531 (PMC11187350; doi:10.3389/fphar.2024.1355531)
Supplement: Supplementary file 2 [file DataSheet2.ZIP › Experimental data/CCK-8.xlsx]

## Sheet: Sheet1
rep	rep1	rep2	rep3	rep4	rep5	ave	stdev	Inhibition rate(%)
A：normal	0.785	0.792	0.816	0.822	0.783	0.7996	0.0181466	0
G：50 μg/mL H.diffusa	0.654	0.715	0.659	0.668	0.694	0.678	0.0257973	14.995	60	0.0392
H：75 μg/m H.diffusa	0.489	0.413	0.425	0.435	0.438	0.44	0.0290861	44.8345		0.0011
I：100 μg/mL H.diffusa	0.314	0.301	0.325	0.285	0.275	0.3	0.020445	62.3872		0.0002
J：125 μg/mL H.diffusa	0.186	0.165	0.154	0.175	0.179	0.1718	0.012518	78.4604	125	< 0.0001
K：150 μg/mL H.diffusa	0.078	0.083	0.065	0.074	0.072	0.0744	0.00673053	90.672		< 0.0001
