# Supplementary material for: Molecular mechanism of the treatment of lung adenocarcinoma by Hedyotis Diffusa: an integrative study with real-world clinical data and experimental validation
Source: Front Pharmacol. 2024 Jun 6;15:1355531. doi: 10.3389/fphar.2024.1355531 (PMC11187350; doi:10.3389/fphar.2024.1355531)
Supplement: Supplementary file 2 [file DataSheet2.ZIP › Experimental data/mRNA-CTNNB1.xlsx]

## Sheet: Sheet1
Sample number	CTNNB1	β-actin	△Ct	blank△Ct-mean	-△△Ct	2-△△Ct	2-△△Ctmean	STDEV
A（ Normal ）	22.87	16.84	6.03	5.97	-0.06	0.959264	1.00058	0.0416038
	22.75	16.78	5.97		0	1
	22.79	16.88	5.91		0.06	1.04247
F（Low-dose group）	23.82	17.12	6.7		-0.73	0.602904	0.52694	0.0830292
	23.68	16.82	6.86		-0.89	0.539614
	23.68	16.52	7.16		-1.19	0.438303
G（High-dose group）	22.58	14.78	7.8		-1.83	0.281265	0.25937	0.0208232
	22.55	14.52	8.03		-2.06	0.239816
	22.36	14.43	7.93		-1.96	0.257028
Sample number	2-△△Ctmean	STDEV
A（ Normal ）	1.00058	0.0416038
F（Low-dose group）	0.52694	0.0830292
G（High-dose group）	0.25937	0.0208232
