# Supplementary material for: Molecular mechanism of the treatment of lung adenocarcinoma by Hedyotis Diffusa: an integrative study with real-world clinical data and experimental validation
Source: Front Pharmacol. 2024 Jun 6;15:1355531. doi: 10.3389/fphar.2024.1355531 (PMC11187350; doi:10.3389/fphar.2024.1355531)
Supplement: Supplementary file 2 [file DataSheet2.ZIP › Experimental data/protein -Grayscale analysis-CTNNB1.xlsx]

## Sheet: Sheet1
Sample number	CTNNB1	β-actin	ratio	Relative expression
A1	1107.4	1197.4	0.924837	1	Normal
A2	1152.3	1164.2	0.989691	1.07012	Normal
A3	1101.2	1199.8	0.91782	0.992412	Normal
F1	774.36	1188.3	0.651654	0.704614	Low-dose group
F2	772.36	1152.3	0.670277	0.724751	Low-dose group
F3	765.36	1197.3	0.639238	0.69119	Low-dose group
G1	386.61	1204.8	0.320891	0.346971	High-dose group
G2	388.61	1254.8	0.309699	0.334868	High-dose group
G3	385.61	1234.8	0.312285	0.337665	High-dose group
