# Supplementary material for: Molecular mechanism of the treatment of lung adenocarcinoma by Hedyotis Diffusa: an integrative study with real-world clinical data and experimental validation
Source: Front Pharmacol. 2024 Jun 6;15:1355531. doi: 10.3389/fphar.2024.1355531 (PMC11187350; doi:10.3389/fphar.2024.1355531)
Supplement: Supplementary file 3 [file Table1.XLSX]

## Sheet: Sheet1
	Herb/Symptom name	Target/Gene	Number of gene
Herb	Hedyotis diffusa	TYRP1, MAPK14, CASP8, GHR, MCL1, FCER2, EGF, UGT1A3, INPPL1, VCAM1, CXCL11, IL1A, EPX, ABCC2, POR, CTRB1, PPARGC1B, MS4A2, CHRNA7, PRSS1, TRIM63, E2F2, GH1, CAT, EIF6, EP300, CYP3A4, ELK1, COL3A1, GRIA2, UGT1A4, PHGDH, INSR, LITAF, NQO1, NOP2, AKT1, ACPP, CDC25A, ADRA2B, CTSD, NPEPPS, BMP2, MMP1, CCND2, IL2, NR1H3, APC, STAT1, ALG5, EGFR, HSPB1, IL4, SOD1, SIRT1, UGT2B4, MDM2, BRAF, IL6, ODC1, TH…	353
symptom	Non-productive cough	IGLL1, DNASE1L3, IL17RC, WWOX, IL17F, TRAF3IP2, VCP, PRTN3, STAT3, SLC11A1, TSC1, DLEC1, CD79A, RNF6, PIK3R1, HLA-B, BLNK, HLA-DPB1, MARS, CD79B, TCF3, LRRC8A, GBA, EIF2AK4, TSC2, BTNL2, IKZF1, IGHM, CCDC151, EPOR, IL17RA, LPIN2, HLA-DRB1, GAS8, CTLA4, PTPN22, CCDC114, TGFBR2, CLEC7A	39
	Productive cough	CD79A, GBA, STAT3, PIK3R1, PTPN22, BLNK, GAS8, TGFBR2, EPOR, HLA-DRB1, TCF3, IGLL1, CD79B, PRTN3, LPIN2, CCDC151, TSC1, DNASE1L3, CTLA4, IKZF1, IL17RA, SLC11A1, DLEC1, BTNL2, TSC2, HLA-DPB1, WWOX, RNF6, EIF2AK4, IL17RC, IGHM, IL17F, HLA-B, VCP, TRAF3IP2, LRRC8A, CCDC114, CLEC7A, MARS	39
	Asthenia	MRPL45, MRPL51, CRAT	3
	Chest pain, dull	MYLK, WAS, DLEC1, BTNL2, MYH11, JAK2, MLX, THPO, GNAS, SH2B3, TGFB3, TGFBR1, RNF6, TGFB2, TRNK, TNFRSF1A, IL12B, LOX, TET2, WIPF1, STX16, ACTA2, CALR, APC, HLA-DPB1, PRTN3, CTLA4, MEFV, PTPN22, MFAP5, FOXE3, MYH7, HLA-B, SCN4A, CTNNB1, WWOX, TSC2, TSC1, TMEM43, SMAD3, TGFBR2, PRKG1, HLA-DRB1, MPL	44
	Asthma	UFD1, ARVCF, GTF2H5, BBS4, TBX21, NEK9, SDCCAG8, LIG4, ERCC2, STX1A, JMJD1C, LRBA, RREB1, ALMS1, GP1BB, SPINK5, BBS1, HIRA, PEX5, CCDC151, SEC24C, ADA, MKKS, TBX1, NKX2-1, CASP8, COMT, TGFB1, CDSN, CFTR, LIFR, DCTN4, DOCK8, PLCG2, PGM3, PEPD, CLCA4, FLG, NSUN2, SHH, TALDO1, GRHL2, COX4I2, NFKB2, IDS	45
